# Supplementary material for: Gold Nanoparticles as a Possible Tool to Untangle Some Structural Features of the Gluten Network
Source: Foods. 2025 Nov 21;14(23):3985. doi: 10.3390/foods14233985 (PMC12691966; doi:10.3390/foods14233985)
Supplement: Supplementary file 1 [file foods-14-03985-s001.zip › Table S2.xlsx]

## Sheet: A1
PROTEINS											PEPTIDES
Rank	Acc #	Num Unique	% Cov	Best Disc Score	Best Expect Val	Protein MW	Species	Protein Name			Colonna1	Acc #	Num Unique	% Cov	Best Disc Score	Best Expect Val	m/z	z	Intensity	ppm	DB Peptide	Variable Mods	Fraction	RT	Spectrum	Start	End	Score	Expect	-10logP	# in DB	Protein MW	Species	Protein Name
[146]	F2X0K8	2	15.8	3	2.2e-08	33083.4	WHEAT	Gama-gliadin			[146]	F2X0K8	2	15.8	3	2.2e-08	609.329	2	4640000	-0.88	APFASIVASIGGQ		FERRANTI_A_REP1_13LUGLIO23	64.271	2	279	291	21.5	2.2e-08	117	20	33083.4	WHEAT	Gama-gliadin
[197]	P08453	1	4	3.21	9.4e-08	37122.6	WHEAT	Gamma-gliadin			[146]	F2X0K8	2	15.8	3	2.2e-08	1310.32	3	323294	-2.4	QPFPQQPQQPYPQQPQQPFPQTQQPQQPFPKSK	Deamidated@6|8|9	FERRANTI_A_REP1_13LUGLIO23	56.967	1	82	114	16.6	5.2e-05	84	1	33083.4	WHEAT	Gama-gliadin
[203]	A2IBV5	2	6.2	2.66	2e-07	40435.1	WHEAT	Glutenin subunit			[197]	P08453	1	4	3.21	9.4e-08	594.324	2	12500000	-1.3	APFASIVAGIGGQ		FERRANTI_A_REP1_13LUGLIO23	61.462	1	315	327	26.9	9.4e-08	111	51	37122.6	WHEAT	Gamma-gliadin
[421]	Q0GQX1	1	2.7	0.13	0.006	33978.8	WHEAT	Low molecular weight glutenin subunit (Fragment)			[203]	A2IBV5	2	6.2	2.66	2e-07	555.286	2	17900000	1.7	VPFGVGTGVGGY		FERRANTI_A_REP1_13LUGLIO23	54.74	1	345	356	23.2	2e-07	106	33	40435.1	WHEAT	Glutenin subunit
[42]	A0A2L1K3K6	12	22.2	2.29	6.2e-06	73890.6	TRITD	High molecular weight glutenin (Fragment)			[203]	A2IBV5	2	6.2	2.66	2e-07	589.811	2	3220000	-0.94	QLPQIPQQSR	Gln->pyro-Glu@1;Deamidated@7=10	FERRANTI_A_REP1_13LUGLIO23	47.998	1	237	246	20.2	0.0019	67	1	40435.1	WHEAT	Glutenin subunit
[161]	A0A1D8V7C6	2	14.9	2.16	1e-05	61970.4	WHEAT	High molecular weight glutenin subunit			[421]	Q0GQX1	1	2.7	0.13	0.006	303.503	3	19500000	-0.87	SHIPGLER		FERRANTI_A_REP1_13LUGLIO23	24.527	1	1	8	22.1	0.006	59	3	33978.8	WHEAT	Low molecular weight glutenin subunit (Fragment)
[258]	Q03872	3	4.3	1.02	0.00012	89819.5	WHEAT	High molecular weight glutenin subunit 1Ax1			[42]	A0A2L1K3K6	12	22.2	2.29	6.2e-06	1090.94	5	1000000	0.45	HYPASLQQPGQGQQGHYTASLQQPGQGQQGHYPASLQQVGQGQQIGQLGQR		FERRANTI_A_REP1_13LUGLIO23	46.417	1	387	437	16.8	6.2e-06	91	13	73890.6	TRITD	High molecular weight glutenin (Fragment)
[63]	Q18MZ6	6	9.2	3.23	4.5e-07	80069.8	WHEAT	High-molecular-weight glutenin subunit Bx17			[42]	A0A2L1K3K6	12	22.2	2.29	6.2e-06	1227.91	3	934833	0.61	QQPGQGQQPEQGQQPGQGQQGYYPTFPQQPGQGK		FERRANTI_A_REP1_13LUGLIO23	47.947	1	542	575	17.4	1.1e-05	88	2	73890.6	TRITD	High molecular weight glutenin (Fragment)
[288]	O24397	3	5.1	0.69	0.00072	83442.3	WHEAT	1,4-alpha-glucan branching enzyme			[42]	A0A2L1K3K6	12	22.2	2.29	6.2e-06	548.791	2	1040000	0.67	QVVDQQLAGR	Gln->pyro-Glu@1	FERRANTI_A_REP1_13LUGLIO23	37.491	1	45	54	27.6	3.4e-05	84	51	73890.6	TRITD	High molecular weight glutenin (Fragment)
[82]	Q9XGB1	10	15.5	2.21	1.3e-06	93988.5	WHEAT	1,4-alpha-glucan branching enzyme			[42]	A0A2L1K3K6	12	22.2	2.29	6.2e-06	997	2	1090000	-1.8	QQPGQGQQIGQGQQLGQGR		FERRANTI_A_REP1_13LUGLIO23	25.98	2	237	255	24.5	4.8e-05	85	12	73890.6	TRITD	High molecular weight glutenin (Fragment)
[116]	Q0GJJ2	4	16.6	2.28	7.3e-06	38543.4	WHEAT	11-beta-hydroxysteroid dehydrogenase-like protein			[42]	A0A2L1K3K6	12	22.2	2.29	6.2e-06	563.783	2	1910000	-0.31	QQLGQGQQTR	Gln->pyro-Glu@1	FERRANTI_A_REP1_13LUGLIO23	22.106	1	438	447	19.3	0.00015	77	2	73890.6	TRITD	High molecular weight glutenin (Fragment)
[120]	L0GED8	6	28.7	2.34	1.8e-06	29265.1	WHEAT	14-3-3 protein			[42]	A0A2L1K3K6	12	22.2	2.29	6.2e-06	594.816	2	7440000	-0.3	QYEQTVVPPK		FERRANTI_A_REP1_13LUGLIO23	26.243	1	87	96	18.4	0.00042	74	51	73890.6	TRITD	High molecular weight glutenin (Fragment)
[256]	Q43659	3	14.6	1.41	0.00011	18449.5	WHEAT	15kDa grain softness protein			[42]	A0A2L1K3K6	12	22.2	2.29	6.2e-06	572.296	2	2290000	-0.86	QQLGQGQQTR		FERRANTI_A_REP1_13LUGLIO23	8.667	2	438	447	17.9	0.00054	71	2	73890.6	TRITD	High molecular weight glutenin (Fragment)
[315]	A0A3B5Z3J6	2	2.6	1.03	3.3e-05	108633	WHEAT	26S proteasome non-ATPase regulatory subunit 1 homolog			[42]	A0A2L1K3K6	12	22.2	2.29	6.2e-06	557.303	2	554512	-1.5	QVVDQQLAGR		FERRANTI_A_REP1_13LUGLIO23	24.371	2	45	54	26.6	0.00077	69	51	73890.6	TRITD	High molecular weight glutenin (Fragment)
[124]	A0A3B6NKH9	3	3.9	3.24	4e-07	97446.7	WHEAT	26S proteasome non-ATPase regulatory subunit 2 homolog			[42]	A0A2L1K3K6	12	22.2	2.29	6.2e-06	586.304	2	1050000	1.1	QYEQTVVPPK	Gln->pyro-Glu@1	FERRANTI_A_REP1_13LUGLIO23	39.597	2	87	96	16.4	0.002	66	51	73890.6	TRITD	High molecular weight glutenin (Fragment)
[226]	Q7Y1Z2	2	8.9	1.74	3.8e-05	22773.1	WHEAT	27K protein (Fragment)			[42]	A0A2L1K3K6	12	22.2	2.29	6.2e-06	989.97	2	554911	0.18	QGQQLEQGQQPGQGQQTR	Gln->pyro-Glu@1	FERRANTI_A_REP1_13LUGLIO23	27.932	2	448	465	18.8	0.0042	64	11	73890.6	TRITD	High molecular weight glutenin (Fragment)
[94]	A0A3B6KFM7	5	12.3	2.76	9e-07	67294.1	WHEAT	2-isopropylmalate synthase			[42]	A0A2L1K3K6	12	22.2	2.29	6.2e-06	1091.14	5	1030000	3.5	HYPASLQQPGQGQQGHYTASLQQPGQGQQGHYPASLQQVGQGQQIGQLGQR	Deamidated@7|8|22|23|26|28|29|37	FERRANTI_A_REP1_13LUGLIO23	44.875	1	387	437	19.3	0.012	58	7	73890.6	TRITD	High molecular weight glutenin (Fragment)
[373]	Q35980	2	4.5	0.48	0.0012	33619.7	WHEAT	30 kDa subunit of complex I NADH dehydrogenase			[42]	A0A2L1K3K6	12	22.2	2.29	6.2e-06	988.487	2	421063	-1.1	QQPGQGQQIGQGQQLGQGR	Gln->pyro-Glu@1	FERRANTI_A_REP1_13LUGLIO23	33.643	1	237	255	15.1	0.017	59	12	73890.6	TRITD	High molecular weight glutenin (Fragment)
[81]	W5FPA7	7	28.7	3.22	7e-08	22488.2	WHEAT	30S ribosomal protein S4, chloroplastic			[161]	A0A1D8V7C6	2	14.9	2.16	1e-05	555.768	2	2210000	0.74	QQPGQGQQTR	Gln->pyro-Glu@1	FERRANTI_A_REP1_13LUGLIO23	10.035	1	313	322	27.4	1e-05	88	12	61970.4	WHEAT	High molecular weight glutenin subunit
[312]	T1LHD1	2	20.3	1.38	6e-05	15173.9	TRIUA	30S ribosomal protein S8, chloroplastic			[161]	A0A1D8V7C6	2	14.9	2.16	1e-05	1611.95	5	2140000	-0.89	QGQQLEQGQQPGQGQQGYYPTSPQQSGQGQQPGQSQQPGQGQQGYYSSSLQQPGQGLQGHYPASLQQPGQGHPGQR		FERRANTI_A_REP1_13LUGLIO23	45.143	1	323	398	15	8.6e-05	70	7	61970.4	WHEAT	High molecular weight glutenin subunit
[250]	A0A077RSQ1	1	1.7	2.35	7e-07	79144.2	WHEAT	3-hydroxyacyl-CoA dehydrogenase			[258]	Q03872	3	4.3	1.02	0.00012	657.856	2	1180000	0.25	QYEQQVVVPPK		FERRANTI_A_REP1_13LUGLIO23	30.506	1	69	79	18.6	0.00012	79	44	89819.5	WHEAT	High molecular weight glutenin subunit 1Ax1
[188]	W5D768	3	5.8	1.73	1.1e-05	78407	WHEAT	3-hydroxyacyl-CoA dehydrogenase			[258]	Q03872	3	4.3	1.02	0.00012	835.385	2	536617	0.018	QQDQQSGQGQQPGQR		FERRANTI_A_REP1_13LUGLIO23	4.977	1	363	377	21.9	0.00061	70	18	89819.5	WHEAT	High molecular weight glutenin subunit 1Ax1
[385]	W5EL62	1	13.4	0.6	0.0012	9181.4	WHEAT	40S ribosomal protein S21			[258]	Q03872	3	4.3	1.02	0.00012	561.785	2	973491	-2.1	QQPGQGQQLR	Gln->pyro-Glu@1	FERRANTI_A_REP1_13LUGLIO23	23.85	1	201	210	21.7	0.00094	70	22	89819.5	WHEAT	High molecular weight glutenin subunit 1Ax1
[335]	A0A3B6PK86	3	19	0.64	0.00018	15699.7	WHEAT	40S ribosomal protein S24			[63]	Q18MZ6	6	9.2	3.23	4.5e-07	651.839	2	216669	1.7	QYEQQPVVPSK		FERRANTI_A_REP1_13LUGLIO23	36.105	1	64	74	30.8	4.5e-07	104	37	80069.8	WHEAT	High-molecular-weight glutenin subunit Bx17
[61]	A0A446UTB3	3	26.8	5.32	8.5e-10	15508	TRITD	40S ribosomal protein S26			[63]	Q18MZ6	6	9.2	3.23	4.5e-07	1055.23	4	1040000	0.24	QQSGQGQQPGQGQQSGQGQQGQQPGQGQQAYYPTSSQQSR		FERRANTI_A_REP1_13LUGLIO23	28.524	1	449	488	18.5	8.6e-06	86	10	80069.8	WHEAT	High-molecular-weight glutenin subunit Bx17
[71]	A0A3B6IU74	9	35	2.7	2.6e-07	29991.1	WHEAT	40S ribosomal protein S3a			[63]	Q18MZ6	6	9.2	3.23	4.5e-07	492.736	2	4350000	0.089	QQAGQWQR	Gln->pyro-Glu@1	FERRANTI_A_REP1_13LUGLIO23	27.999	1	491	498	18.8	3.3e-05	80	33	80069.8	WHEAT	High-molecular-weight glutenin subunit Bx17
[28]	A0A1D5SLI4	15	50.2	3.34	2.9e-07	29950.2	WHEAT	40S ribosomal protein S4			[63]	Q18MZ6	6	9.2	3.23	4.5e-07	643.325	2	379504	-0.27	QYEQQPVVPSK	Gln->pyro-Glu@1	FERRANTI_A_REP1_13LUGLIO23	36.029	1	64	74	24.6	0.00088	69	37	80069.8	WHEAT	High-molecular-weight glutenin subunit Bx17
[119]	W5C8N6	6	22.4	2.01	5.3e-05	28456.6	WHEAT	40S ribosomal protein S6			[63]	Q18MZ6	6	9.2	3.23	4.5e-07	501.249	2	3660000	-0.54	QQAGQWQR		FERRANTI_A_REP1_13LUGLIO23	16.281	1	491	498	22.3	0.0017	65	33	80069.8	WHEAT	High-molecular-weight glutenin subunit Bx17
[322]	Q5I7K2	4	23.4	0.57	0.00044	22256	WHEAT	40S ribosomal protein S7			[63]	Q18MZ6	6	9.2	3.23	4.5e-07	524.767	2	12800000	-0.63	LEGSDALSTR		FERRANTI_A_REP1_13LUGLIO23	25.42	1	737	746	19.5	0.041	54	13	80069.8	WHEAT	High-molecular-weight glutenin subunit Bx17
[64]	A0A3B6C6G0	9	42.9	2.18	1.3e-05	25132.9	WHEAT	40S ribosomal protein S8			[288]	O24397	3	5.1	0.69	0.00072	534.262	3	8780000	-0.26	AAIDQHEGGLEAFSR		FERRANTI_A_REP1_13LUGLIO23	35.343	1	77	91	17.4	0.00072	71	21	83442.3	WHEAT	1,4-alpha-glucan branching enzyme
[67]	A0A1D5V2G6	8	26	2.66	4.1e-07	32928.5	WHEAT	40S ribosomal protein SA			[288]	O24397	3	5.1	0.69	0.00072	342.869	3	3830000	-1.7	ELVVGEKPR		FERRANTI_A_REP1_13LUGLIO23	19.472	2	32	40	22.7	0.00096	66	22	83442.3	WHEAT	1,4-alpha-glucan branching enzyme
[242]	A0A1D5V0T8	2	4.7	2.26	9.3e-07	57098.1	WHEAT	4-hydroxy-7-methoxy-3-oxo-3,4-dihydro-2H-1,4-benzoxazin-2-yl glucosidebeta-D-glucosidase			[288]	O24397	3	5.1	0.69	0.00072	535.577	3	3190000	-0.66	YGFMTSEHQYVSR		FERRANTI_A_REP1_13LUGLIO23	35.286	1	624	636	18.7	0.0018	63	30	83442.3	WHEAT	1,4-alpha-glucan branching enzyme
[105]	A0A446TTK1	6	12.4	2.17	7.3e-06	82726.1	TRITD	5-methyltetrahydropteroyltriglutamate--homocysteine S-methyltransferase			[82]	Q9XGB1	10	15.5	2.21	1.3e-06	457.233	3	357188	-0.95	QWSLSDIDHLR		FERRANTI_A_REP1_13LUGLIO23	50.368	2	625	635	18.6	1.3e-06	98	21	93988.5	WHEAT	1,4-alpha-glucan branching enzyme
[159]	W5HPC1	6	33.1	1.38	6.3e-05	34536	WHEAT	60S acidic ribosomal protein P0			[82]	Q9XGB1	10	15.5	2.21	1.3e-06	820.368	5	1200000	5.4	VLMDVVHSHASSNMTDGLNGYDVGQNTQESYFHTGER	Deamidated&Deamidated@((13&(19|26))|(19&(25|26|28)))	FERRANTI_A_REP1_13LUGLIO23	50.097	1	339	375	20.3	1.2e-05	83	13	93988.5	WHEAT	1,4-alpha-glucan branching enzyme
[50]	A0A3B6NJZ9	8	40.4	3.89	9.6e-09	24129.4	WHEAT	60S ribosomal protein L13			[82]	Q9XGB1	10	15.5	2.21	1.3e-06	579.769	2	1550000	0.022	YEGGLEEFSK		FERRANTI_A_REP1_13LUGLIO23	35.994	1	116	125	19.6	1.6e-05	84	27	93988.5	WHEAT	1,4-alpha-glucan branching enzyme
[77]	A0A1D5SRX8	8	36.5	2.42	9.3e-07	21284.2	WHEAT	60S ribosomal protein L18a			[82]	Q9XGB1	10	15.5	2.21	1.3e-06	535.273	2	2430000	-3.4	TMAFLLMDK		FERRANTI_A_REP1_13LUGLIO23	53.878	1	548	556	17.7	6e-05	80	35	93988.5	WHEAT	1,4-alpha-glucan branching enzyme
[263]	T1N973	3	16.7	0.97	0.00041	18135.5	TRIUA	60S ribosomal protein L27			[82]	Q9XGB1	10	15.5	2.21	1.3e-06	1006.46	2	504925	-1.9	EMYTGMSDLQPASPTIDR		FERRANTI_A_REP1_13LUGLIO23	47.687	1	557	574	16.6	0.00046	71	26	93988.5	WHEAT	1,4-alpha-glucan branching enzyme
[231]	Q5I7L5	3	24.1	1.15	0.00045	12526	WHEAT	60S ribosomal protein L36			[82]	Q9XGB1	10	15.5	2.21	1.3e-06	509.267	3	390075	0.5	RQWSLSDIDHLR		FERRANTI_A_REP1_13LUGLIO23	45.766	2	624	635	16.9	0.00098	70	21	93988.5	WHEAT	1,4-alpha-glucan branching enzyme
[108]	A0A446VE74	5	22.8	2.3	1.3e-06	24619.1	TRITD	60S ribosomal protein L6			[82]	Q9XGB1	10	15.5	2.21	1.3e-06	750.365	2	2120000	6.9	FGINTENDATVYR		FERRANTI_A_REP1_13LUGLIO23	39.895	1	130	142	19.3	0.003	64	31	93988.5	WHEAT	1,4-alpha-glucan branching enzyme
[139]	A0A1D5Z340	8	23.9	1.59	3.9e-05	29409.4	WHEAT	60S ribosomal protein L7a			[82]	Q9XGB1	10	15.5	2.21	1.3e-06	515.921	3	3750000	-0.37	VALDSDALMFGGHGR		FERRANTI_A_REP1_13LUGLIO23	44.682	1	707	721	15.5	0.0056	62	29	93988.5	WHEAT	1,4-alpha-glucan branching enzyme
[257]	W5CQC7	2	3.8	1.43	0.0001	52540.4	WHEAT	6-phosphogluconate dehydrogenase, decarboxylating			[82]	Q9XGB1	10	15.5	2.21	1.3e-06	371.224	2	10200000	-0.91	VPAWIR		FERRANTI_A_REP1_13LUGLIO23	35.155	2	209	214	20.9	0.0095	55	34	93988.5	WHEAT	1,4-alpha-glucan branching enzyme
[190]	A0A077RXS4	3	15.2	1.77	7.9e-06	48254.3	WHEAT	AAA domain-containing protein			[82]	Q9XGB1	10	15.5	2.21	1.3e-06	547.275	2	2340000	0.031	DNFGVWSIR		FERRANTI_A_REP1_13LUGLIO23	53.264	1	170	178	23	0.015	58	36	93988.5	WHEAT	1,4-alpha-glucan branching enzyme
[176]	A0A0C4BK41	3	7.5	1.83	7.3e-06	47639.4	WHEAT	AAA domain-containing protein			[116]	Q0GJJ2	4	16.6	2.28	7.3e-06	473.216	3	11600000	-0.68	EHGGVEVDQEYR		FERRANTI_A_REP1_13LUGLIO23	22.672	1	241	252	27.9	7.3e-06	87	4	38543.4	WHEAT	11-beta-hydroxysteroid dehydrogenase-like protein
[214]	P93615	2	4.9	2.06	5.4e-06	19009.3	WHEAT	ABA induced plasma membrane protein PM 19			[116]	Q0GJJ2	4	16.6	2.28	7.3e-06	725.883	2	658745	1.1	DAQIGLFPVEYAK		FERRANTI_A_REP1_13LUGLIO23	56.786	2	253	265	17.2	0.00014	79	8	38543.4	WHEAT	11-beta-hydroxysteroid dehydrogenase-like protein
[187]	A0A3B6NQW1	3	14.8	1.58	4.6e-05	37244.8	WHEAT	Adenosine kinase			[116]	Q0GJJ2	4	16.6	2.28	7.3e-06	431.551	3	2480000	-0.45	FVQATVDHYGR		FERRANTI_A_REP1_13LUGLIO23	26.383	1	115	125	24.5	0.00023	76	2	38543.4	WHEAT	11-beta-hydroxysteroid dehydrogenase-like protein
[93]	A0A446LI71	9	15.7	1.43	2e-05	53226.7	TRITD	Adenosylhomocysteinase			[116]	Q0GJJ2	4	16.6	2.28	7.3e-06	747.07	3	779155	-0.42	VVLITGASSGIGEQLAYQYAAK		FERRANTI_A_REP1_13LUGLIO23	58.17	1	49	70	23.9	0.0057	63	2	38543.4	WHEAT	11-beta-hydroxysteroid dehydrogenase-like protein
[387]	A0A3B6I0G2	1	3.2	0.58	0.0068	50550.8	WHEAT	Adenylyl cyclase-associated protein			[120]	L0GED8	6	28.7	2.34	1.8e-06	606.995	3	2590000	-0.66	SAQDIALADLPTTHPIR		FERRANTI_A_REP1_13LUGLIO23	45.463	1	160	176	25.2	1.8e-06	98	17	29265.1	WHEAT	14-3-3 protein
[40]	Q41629	13	33.8	2.59	4.5e-06	35961.9	WHEAT	ADP,ATP carrier protein 1, mitochondrial			[120]	L0GED8	6	28.7	2.34	1.8e-06	1049.48	2	748508	0.17	QAFDEAIAELDSLGEESYK	Gln->pyro-Glu@1	FERRANTI_A_REP1_13LUGLIO23	70.599	2	203	221	15.6	0.00016	76	10	29265.1	WHEAT	14-3-3 protein
[183]	A0A3B6HTX5	4	17.2	1.34	4e-05	40830.6	WHEAT	Alcohol dehydrogenase ADH1A			[120]	L0GED8	6	28.7	2.34	1.8e-06	595.335	2	1380000	1.2	DSTLIMQLLR		FERRANTI_A_REP1_13LUGLIO23	65.862	1	222	231	19.1	0.00042	73	51	29265.1	WHEAT	14-3-3 protein
[356]	A0A3B6ENC8	2	5.6	0.46	0.002	53960.6	WHEAT	Aldedh domain-containing protein			[120]	L0GED8	6	28.7	2.34	1.8e-06	667.786	2	1160000	-0.18	YEEMVEFMEK		FERRANTI_A_REP1_13LUGLIO23	47.991	1	24	33	15.9	0.0046	56	51	29265.1	WHEAT	14-3-3 protein
[377]	A0A3B6RGM5	1	2.7	0.67	0.0028	59277.4	WHEAT	Aldedh domain-containing protein			[120]	L0GED8	6	28.7	2.34	1.8e-06	454.266	2	5380000	0.47	NLLSVAYK		FERRANTI_A_REP1_13LUGLIO23	39.597	1	49	56	19.1	0.0093	55	51	29265.1	WHEAT	14-3-3 protein
[174]	W5FWT6	3	6.5	1.61	4.9e-06	54361.2	WHEAT	Aldehyde dehydrogenase 7B1			[120]	L0GED8	6	28.7	2.34	1.8e-06	604.812	2	2130000	0.63	EAAENTLVAYK		FERRANTI_A_REP1_13LUGLIO23	31.909	1	149	159	16.1	0.015	57	21	29265.1	WHEAT	14-3-3 protein
[58]	A0A3B5Z0D1	8	26.9	3.08	7.1e-07	35944.5	WHEAT	Aldo_ket_red domain-containing protein			[256]	Q43659	3	14.6	1.41	0.00011	761.9	2	1190000	2.4	AIWTSIQGDLSGFK		FERRANTI_A_REP1_13LUGLIO23	59.874	1	113	126	16.7	0.00011	80	51	18449.5	WHEAT	15kDa grain softness protein
[287]	A0A3B6NXQ9	2	4.5	0.97	0.00017	42316.4	WHEAT	Aldo_ket_red domain-containing protein			[256]	Q43659	3	14.6	1.41	0.00011	639.321	2	1350000	0.019	DMPLSWIFPR	Oxidation@2	FERRANTI_A_REP1_13LUGLIO23	64.892	1	75	84	25.6	0.0026	66	19	18449.5	WHEAT	15kDa grain softness protein
[297]	P01085	1	12.9	1.7	1.9e-05	13337.5	WHEAT	Alpha-amylase inhibitor 0.19			[256]	Q43659	3	14.6	1.41	0.00011	631.323	2	3450000	-0.97	DMPLSWIFPR		FERRANTI_A_REP1_13LUGLIO23	69.918	1	75	84	20.6	0.026	56	19	18449.5	WHEAT	15kDa grain softness protein
[321]	Q2QKC1	2	5.4	1.28	6.9e-05	37349	WHEAT	Alternative splicing regulator			[315]	A0A3B5Z3J6	2	2.6	1.03	3.3e-05	617.003	3	517442	-0.56	KAPEPEPAFQILANPAR		FERRANTI_A_REP1_13LUGLIO23	45.678	2	908	924	17.9	3.3e-05	85	51	108633	WHEAT	26S proteasome non-ATPase regulatory subunit 1 homolog
[362]	A0A3B6PKK3	3	4.2	0.29	0.002	98208.1	WHEAT	Aminopeptidase			[315]	A0A3B5Z3J6	2	2.6	1.03	3.3e-05	522.256	2	1640000	0.92	ALDEYASFK		FERRANTI_A_REP1_13LUGLIO23	37.341	1	109	117	18.9	0.00063	69	51	108633	WHEAT	26S proteasome non-ATPase regulatory subunit 1 homolog
[56]	A0A3B5XVF6	14	24.7	2.94	6.7e-08	52806	WHEAT	Aminotran_1_2 domain-containing protein			[124]	A0A3B6NKH9	3	3.9	3.24	4e-07	494.279	3	3240000	-0.53	VGQAVDVVGQAGRPK		FERRANTI_A_REP1_13LUGLIO23	26.122	1	829	843	30.6	4e-07	102	32	97446.7	WHEAT	26S proteasome non-ATPase regulatory subunit 2 homolog
[259]	A0A3B6HR42	3	10.3	1.22	0.00014	50292.3	WHEAT	Aminotran_1_2 domain-containing protein			[124]	A0A3B6NKH9	3	3.9	3.24	4e-07	685.444	2	1610000	-1.2	LLPVALGLLYLGK		FERRANTI_A_REP1_13LUGLIO23	70.216	1	563	575	19.6	0.0009	57	35	97446.7	WHEAT	26S proteasome non-ATPase regulatory subunit 2 homolog
[29]	M7YLN2	16	41.7	2.65	1.4e-06	48257	TRIUA	Aspartate aminotransferase			[124]	A0A3B6NKH9	3	3.9	3.24	4e-07	405.235	2	1950000	-0.42	VHLIDGR		FERRANTI_A_REP1_13LUGLIO23	20.444	1	351	357	19.1	0.02	52	35	97446.7	WHEAT	26S proteasome non-ATPase regulatory subunit 2 homolog
[376]	A0A3B6LK94	2	4.4	0.64	0.00016	61091.3	WHEAT	Aspartate--tRNA ligase			[226]	Q7Y1Z2	2	8.9	1.74	3.8e-05	382.528	3	12500000	0.21	GHNLSLEYGR		FERRANTI_A_REP1_13LUGLIO23	27.037	1	133	142	26.3	3.8e-05	83	18	22773.1	WHEAT	27K protein (Fragment)
[23]	P12862	16	31.2	2.72	3e-06	55264.7	WHEAT	ATP synthase subunit alpha, mitochondrial			[226]	Q7Y1Z2	2	8.9	1.74	3.8e-05	325.852	3	2400000	-0.89	FVANHLFK		FERRANTI_A_REP1_13LUGLIO23	32.718	1	28	35	23	0.00095	70	8	22773.1	WHEAT	27K protein (Fragment)
[36]	Q41534	19	41.4	2.1	5.1e-06	59249	WHEAT	ATP synthase subunit beta			[94]	A0A3B6KFM7	5	12.3	2.76	9e-07	688.012	3	1800000	-1.2	VTDEDIEALLSDEIFQPK		FERRANTI_A_REP1_13LUGLIO23	70.086	1	463	480	27.7	9e-07	102	13	67294.1	WHEAT	2-isopropylmalate synthase
[289]	A0A3B6HU76	3	3.5	1.43	1.6e-05	86831.6	WHEAT	Bac_surface_Ag domain-containing protein			[94]	A0A3B6KFM7	5	12.3	2.76	9e-07	972.967	2	497148	2.8	EYSMTSVTEGIDAIATTR		FERRANTI_A_REP1_13LUGLIO23	59.92	2	541	558	21.4	2.8e-05	86	11	67294.1	WHEAT	2-isopropylmalate synthase
[7]	A0A3B6KSH4	30	49.1	3.19	6.1e-07	58864.9	WHEAT	Beta-amylase			[94]	A0A3B6KFM7	5	12.3	2.76	9e-07	828.404	2	557708	-3.5	SFSGSGAAMDVVVSSVR		FERRANTI_A_REP1_13LUGLIO23	51.387	1	579	595	18.4	6.1e-05	82	9	67294.1	WHEAT	2-isopropylmalate synthase
[207]	Q8RWR5	3	8	2.3	7.9e-07	67301.8	WHEAT	Beta-D-glucan exohydrolase			[94]	A0A3B6KFM7	5	12.3	2.76	9e-07	716.379	2	1270000	-0.82	AGNASLEEVVMAIK		FERRANTI_A_REP1_13LUGLIO23	57.18	2	325	338	20.3	0.00088	71	13	67294.1	WHEAT	2-isopropylmalate synthase
[394]	Q8LGQ9	3	9.7	0.37	0.00083	54407.9	WHEAT	Betaine-aldehyde dehydrogenase			[94]	A0A3B6KFM7	5	12.3	2.76	9e-07	524.295	2	1320000	-0.073	ANEFGIVLGK		FERRANTI_A_REP1_13LUGLIO23	46.417	2	414	423	20.2	0.015	57	13	67294.1	WHEAT	2-isopropylmalate synthase
[5]	W5AQ78	17	47.5	6.07	1e-10	34252.9	WHEAT	Caleosin			[373]	Q35980	2	4.5	0.48	0.0012	782.888	2	3430000	0.8	VVSEPIEMTQEFR		FERRANTI_A_REP1_13LUGLIO23	48.086	1	261	273	21.8	0.0012	70	31	33619.7	WHEAT	30 kDa subunit of complex I NADH dehydrogenase
[238]	W5BVA4	2	5.3	2.3	1.8e-07	47175.3	WHEAT	Calreticulin			[373]	Q35980	2	4.5	0.48	0.0012	790.885	2	631297	0.73	VVSEPIEMTQEFR	Oxidation@8	FERRANTI_A_REP1_13LUGLIO23	37.968	1	261	273	16.7	0.004	64	31	33619.7	WHEAT	30 kDa subunit of complex I NADH dehydrogenase
[158]	A0A077RST2	3	14.7	2.18	1.6e-05	27963.4	WHEAT	Carbonic anhydrase			[81]	W5FPA7	7	28.7	3.22	7e-08	445.918	3	3470000	0.96	HLLTLDEKNPR		FERRANTI_A_REP1_13LUGLIO23	27.038	1	60	70	26.1	7e-08	110	7	22488.2	WHEAT	30S ribosomal protein S4, chloroplastic
[148]	A0A0H4LXI0	5	15.7	1.82	5.5e-06	56418.4	WHEAT	Catalase			[81]	W5FPA7	7	28.7	3.22	7e-08	636.842	2	3380000	-0.41	QIVNVPSFMVR	Gln->pyro-Glu@1	FERRANTI_A_REP1_13LUGLIO23	67.078	1	141	151	24.6	1.4e-07	108	7	22488.2	WHEAT	30S ribosomal protein S4, chloroplastic
[128]	S4VQP9	3	10	2.15	3.5e-06	58048.2	WHEAT	CCT-theta			[81]	W5FPA7	7	28.7	3.22	7e-08	484.774	2	1050000	-0.53	HLLTLDEK		FERRANTI_A_REP1_13LUGLIO23	28.842	1	60	67	26.4	7.9e-05	76	7	22488.2	WHEAT	30S ribosomal protein S4, chloroplastic
[141]	Q4Z8L7	3	21.1	2.38	5.3e-06	28260	WHEAT	Chitinase			[81]	W5FPA7	7	28.7	3.22	7e-08	645.355	2	235762	-0.9	QIVNVPSFMVR		FERRANTI_A_REP1_13LUGLIO23	67.098	1	141	151	18	0.0087	61	7	22488.2	WHEAT	30S ribosomal protein S4, chloroplastic
[44]	A0A446SYP6	12	10.6	2.25	6.3e-06	172319	TRITD	Clathrin heavy chain			[81]	W5FPA7	7	28.7	3.22	7e-08	424.765	2	6310000	-0.41	LQTLVFK		FERRANTI_A_REP1_13LUGLIO23	38.719	1	111	117	17.9	0.023	49	12	22488.2	WHEAT	30S ribosomal protein S4, chloroplastic
[274]	A0A3B6HMS9	1	4.9	1.96	6.4e-06	37580	WHEAT	CN hydrolase domain-containing protein			[81]	W5FPA7	7	28.7	3.22	7e-08	572.622	3	1130000	0.76	HIDFSLTSPFGGGPAGR		FERRANTI_A_REP1_13LUGLIO23	53.598	2	157	173	15.9	0.025	57	7	22488.2	WHEAT	30S ribosomal protein S4, chloroplastic
[330]	A0A3B6NPF2	2	2.2	0.94	0.00012	107298	WHEAT	Coatomer subunit beta'			[81]	W5FPA7	7	28.7	3.22	7e-08	547.278	2	347662	-4	YGLLAEGQDK		FERRANTI_A_REP1_13LUGLIO23	31.808	1	85	94	15.5	0.029	55	8	22488.2	WHEAT	30S ribosomal protein S4, chloroplastic
[341]	A0A3B5Y1I8	2	4.2	0.6	0.00054	57458	WHEAT	Coatomer subunit delta			[312]	T1LHD1	2	20.3	1.38	6e-05	1111.03	2	1090000	-1.4	QFGYIVLTTSAGIMDHEEAR	Gln->pyro-Glu@1	FERRANTI_A_REP1_13LUGLIO23	70.105	1	101	120	23.8	6e-05	83	5	15173.9	TRIUA	30S ribosomal protein S8, chloroplastic
[316]	Q8H0B8	2	12.1	0.9	9.8e-05	17744	WHEAT	Cold regulated protein			[312]	T1LHD1	2	20.3	1.38	6e-05	421.689	2	1340000	0.21	SMYNAEK		FERRANTI_A_REP1_13LUGLIO23	10.81	1	16	22	15.2	0.018	51	6	15173.9	TRIUA	30S ribosomal protein S8, chloroplastic
[374]	A0A3B6JIM8	2	6.8	0.48	0.0012	22499.4	WHEAT	Complex1_30kDa domain-containing protein			[250]	A0A077RSQ1	1	1.7	2.35	7e-07	613.832	2	1410000	0.78	VPGATDLGLMPR		FERRANTI_A_REP1_13LUGLIO23	45.786	2	297	308	23.1	7e-07	100	37	79144.2	WHEAT	3-hydroxyacyl-CoA dehydrogenase
[375]	A0A446Y4R0	2	17.8	0.48	0.0012	8629.6	TRITD	Complex1_30kDa domain-containing protein			[188]	W5D768	3	5.8	1.73	1.1e-05	441.598	3	908039	-0.29	VPGVTDIQLKPR		FERRANTI_A_REP1_13LUGLIO23	35.91	1	296	307	23.4	1.1e-05	83	47	78407	WHEAT	3-hydroxyacyl-CoA dehydrogenase
[381]	A0A3B6RJF0	1	5.2	0.64	0.0017	24062.1	WHEAT	CS domain-containing protein			[188]	W5D768	3	5.8	1.73	1.1e-05	728.427	2	395451	2.8	TSPQAILDLITVGK		FERRANTI_A_REP1_13LUGLIO23	65.684	1	465	478	20.6	0.00037	71	40	78407	WHEAT	3-hydroxyacyl-CoA dehydrogenase
[227]	A0A3B5XYP7	3	10.2	1.9	5.2e-06	25246	WHEAT	Cytochrome b5 heme-binding domain-containing protein			[188]	W5D768	3	5.8	1.73	1.1e-05	802.919	2	3730000	-2.4	AADLDIASVLGMGFPK		FERRANTI_A_REP1_13LUGLIO23	69.821	2	648	663	21.7	0.00085	72	48	78407	WHEAT	3-hydroxyacyl-CoA dehydrogenase
[354]	A0A3B5Y043	1	17.9	0.92	0.00029	14817.1	WHEAT	Cytochrome b5 heme-binding domain-containing protein			[385]	W5EL62	1	13.4	0.6	0.0012	552.749	2	911115	-0.013	AQGDADGSLDR		FERRANTI_A_REP1_13LUGLIO23	11.64	1	60	70	23.1	0.0012	64	5	9181.4	WHEAT	40S ribosomal protein S21
[366]	A0A3B6KP84	3	23.6	0.6	0.00073	14483	WHEAT	Cytochrome b-c1 complex subunit 7			[335]	A0A3B6PK86	3	19	0.64	0.00018	432.247	3	1350000	0.091	QFVLEVIHPGR		FERRANTI_A_REP1_13LUGLIO23	44.897	1	27	37	15.7	0.00018	75	14	15699.7	WHEAT	40S ribosomal protein S24
[286]	A0A2X0S5Q2	2	13.2	1.41	6.8e-06	33201	WHEAT	Cytochrome c domain-containing protein			[335]	A0A3B6PK86	3	19	0.64	0.00018	799.909	2	880863	2.3	STGFGLIYDNLEAAK		FERRANTI_A_REP1_13LUGLIO23	57.813	1	75	89	16.8	0.00038	75	12	15699.7	WHEAT	40S ribosomal protein S24
[230]	M8A6N8	1	1.1	2.68	7.2e-07	70076.1	TRIUA	Cytochrome P450 89A2			[335]	A0A3B6PK86	3	19	0.64	0.00018	639.355	2	1190000	1.7	QFVLEVIHPGR	Gln->pyro-Glu@1	FERRANTI_A_REP1_13LUGLIO23	60.005	1	27	37	18.9	0.002	66	14	15699.7	WHEAT	40S ribosomal protein S24
[136]	Q5XUU9	5	30.5	1.54	6.1e-05	17065.3	WHEAT	Cytoplasmatic ribosomal protein S13			[61]	A0A446UTB3	3	26.8	5.32	8.5e-10	435.881	3	11400000	-0.67	DDGPRPGQGGPPR		FERRANTI_A_REP1_13LUGLIO23	14.799	1	105	117	37	8.5e-10	130	5	15508	TRITD	40S ribosomal protein S26
[89]	A0A3B6NVL0	5	8.5	2.54	4.2e-06	65051.9	WHEAT	CYTOSOL_AP domain-containing protein			[61]	A0A446UTB3	3	26.8	5.32	8.5e-10	487.915	3	11900000	-0.072	RDDGPRPGQGGPPR		FERRANTI_A_REP1_13LUGLIO23	9.588	1	104	117	25.5	3e-06	96	5	15508	TRITD	40S ribosomal protein S26
[301]	A0A3B6KI63	3	7.3	0.6	0.0026	43766.1	WHEAT	DAO domain-containing protein			[61]	A0A446UTB3	3	26.8	5.32	8.5e-10	940.99	2	331025	-0.31	AGGPGAPGGAPAGAGAVPGAPAPR		FERRANTI_A_REP1_13LUGLIO23	33.285	1	118	141	19.6	5.9e-05	84	1	15508	TRITD	40S ribosomal protein S26
[198]	A0A060APV2	1	10.3	3.19	2.5e-07	8347.9	WHEAT	Defensin			[71]	A0A3B6IU74	9	35	2.7	2.6e-07	840.379	3	3360000	-0.049	AEDVQGMNVLTNFWGMDFTTDK		FERRANTI_A_REP1_13LUGLIO23	70.224	1	88	109	22.3	2.6e-07	102	8	29991.1	WHEAT	40S ribosomal protein S3a
[351]	A0A3B6NU95	3	8.9	0.67	0.00053	45289.4	WHEAT	DHO_dh domain-containing protein			[71]	A0A3B6IU74	9	35	2.7	2.6e-07	1056.99	2	827852	2.1	VFEVSLADLQNDEDQAYR	Deamidated@10|11	FERRANTI_A_REP1_13LUGLIO23	58.075	2	65	82	21.1	1e-05	89	12	29991.1	WHEAT	40S ribosomal protein S3a
[164]	A0A3B5XVY7	2	5.3	2.02	5.8e-06	59149.9	WHEAT	Dihydrolipoyl dehydrogenase			[71]	A0A3B6IU74	9	35	2.7	2.6e-07	1056.5	2	972530	0.15	VFEVSLADLQNDEDQAYR		FERRANTI_A_REP1_13LUGLIO23	58.569	2	65	82	21.9	2.3e-05	86	12	29991.1	WHEAT	40S ribosomal protein S3a
[416]	W5A874	2	5.2	0.21	0.0019	52723.3	WHEAT	Dihydrolipoyl dehydrogenase			[71]	A0A3B6IU74	9	35	2.7	2.6e-07	457.744	2	1340000	1.2	MFAIGFTK		FERRANTI_A_REP1_13LUGLIO23	48.229	1	137	144	18.6	0.00018	74	8	29991.1	WHEAT	40S ribosomal protein S3a
[249]	A0A077REZ7	1	3.4	2.38	9.9e-07	43545.2	WHEAT	Dihydroorotate dehydrogenase (quinone), mitochondrial			[71]	A0A3B6IU74	9	35	2.7	2.6e-07	578.95	3	3640000	-0.75	LMEVHGDYKEDVGVK	Oxidation@2	FERRANTI_A_REP1_13LUGLIO23	25.965	2	228	242	16.8	0.00031	75	7	29991.1	WHEAT	40S ribosomal protein S3a
[324]	A0A3B6ECI3	2	13.5	0.67	0.00026	29714.1	WHEAT	DLH domain-containing protein			[71]	A0A3B6IU74	9	35	2.7	2.6e-07	573.618	3	673957	-1.5	LMEVHGDYKEDVGVK		FERRANTI_A_REP1_13LUGLIO23	31.398	1	228	242	19.9	0.00092	71	7	29991.1	WHEAT	40S ribosomal protein S3a
[359]	A0A2X0TTY5	1	5	0.79	0.00039	57385.9	WHEAT	Dolichyl-diphosphooligosaccharide--protein glycosyltransferase subunit 1			[71]	A0A3B6IU74	9	35	2.7	2.6e-07	451.771	2	2680000	-0.48	FIPEVIGK		FERRANTI_A_REP1_13LUGLIO23	39.93	1	188	195	24.3	0.0014	66	10	29991.1	WHEAT	40S ribosomal protein S3a
[219]	A0A3B6H3F1	4	7.1	1.12	8e-05	74605.6	WHEAT	Dolichyl-diphosphooligosaccharide--protein glycosyltransferase subunit 2			[71]	A0A3B6IU74	9	35	2.7	2.6e-07	797.935	2	3190000	2.2	ATSSIFPLQNVYVR		FERRANTI_A_REP1_13LUGLIO23	56.085	1	200	213	18.1	0.011	59	6	29991.1	WHEAT	40S ribosomal protein S3a
[329]	Q7XY21	2	10.5	1.09	0.00017	29276.5	WHEAT	dTDP-glucose-4-6-dehydratase-like protein (Fragment)			[71]	A0A3B6IU74	9	35	2.7	2.6e-07	389.21	2	4360000	-0.7	AVDPFTK		FERRANTI_A_REP1_13LUGLIO23	28.348	1	20	26	17.1	0.022	56	13	29991.1	WHEAT	40S ribosomal protein S3a
[251]	A0A3B6B9F6	2	9.8	1.34	2.1e-05	28108	WHEAT	DUF3700 domain-containing protein			[28]	A0A1D5SLI4	15	50.2	3.34	2.9e-07	715.344	3	855552	0.68	GTFETIHVEDAQGHQFATR		FERRANTI_A_REP1_13LUGLIO23	36.718	1	203	221	30.9	2.9e-07	106	6	29950.2	WHEAT	40S ribosomal protein S4
[86]	A0A3B6C7C1	8	14.5	1.65	0.00013	61114	WHEAT	DUF4149 domain-containing protein			[28]	A0A1D5SLI4	15	50.2	3.34	2.9e-07	400.21	2	12200000	-0.13	HIMVDGK		FERRANTI_A_REP1_13LUGLIO23	9.808	1	69	75	24.1	6.2e-06	87	7	29950.2	WHEAT	40S ribosomal protein S4
[201]	A0A3B6RG95	2	3	1.78	6.5e-06	98546.4	WHEAT	Dynamin GTPase			[28]	A0A1D5SLI4	15	50.2	3.34	2.9e-07	482.639	5	2420000	-1.2	HKGTFETIHVEDAQGHQFATR		FERRANTI_A_REP1_13LUGLIO23	34.004	1	201	221	26.1	4.4e-05	85	6	29950.2	WHEAT	40S ribosomal protein S4
[398]	P30569	1	8.6	0.46	0.0018	7712.7	WHEAT	EC protein I/II			[28]	A0A1D5SLI4	15	50.2	3.34	2.9e-07	632.997	3	2370000	-0.28	TDKTYPAGFMDIISIPK		FERRANTI_A_REP1_13LUGLIO23	59.313	1	78	94	22.3	0.00065	73	5	29950.2	WHEAT	40S ribosomal protein S4
[153]	A0A3B6AUH5	5	18.1	1.78	1.1e-05	24520.9	WHEAT	EF1_GNE domain-containing protein			[28]	A0A1D5SLI4	15	50.2	3.34	2.9e-07	776.909	2	2930000	1.3	TYPAGFMDIISIPK		FERRANTI_A_REP1_13LUGLIO23	65.031	1	81	94	19.9	0.00065	72	5	29950.2	WHEAT	40S ribosomal protein S4
[41]	Q03033	16	27.3	2.05	1.7e-05	49169.4	WHEAT	Elongation factor 1-alpha			[28]	A0A1D5SLI4	15	50.2	3.34	2.9e-07	675.848	2	1130000	3.3	FDVGNVVMVTGGR		FERRANTI_A_REP1_13LUGLIO23	50.996	1	175	187	22.4	0.001	70	6	29950.2	WHEAT	40S ribosomal protein S4
[209]	P16347	2	13.9	2.48	1e-06	19633.2	WHEAT	Endogenous alpha-amylase/subtilisin inhibitor			[28]	A0A1D5SLI4	15	50.2	3.34	2.9e-07	474.78	2	6470000	0.6	LGNVFTIGK		FERRANTI_A_REP1_13LUGLIO23	42.409	1	222	230	23.4	0.0011	66	6	29950.2	WHEAT	40S ribosomal protein S4
[66]	A0A446W3I7	7	19.1	2.93	5.7e-07	53797.7	TRITD	Endoglucanase			[28]	A0A1D5SLI4	15	50.2	3.34	2.9e-07	393.711	2	9310000	-0.6	YALTYR		FERRANTI_A_REP1_13LUGLIO23	28.84	2	54	59	17.9	0.0035	61	9	29950.2	WHEAT	40S ribosomal protein S4
[223]	A0A3B6KJI3	2	2.3	1.64	3.2e-05	104890	WHEAT	Eukaryotic translation initiation factor 3 subunit C			[28]	A0A1D5SLI4	15	50.2	3.34	2.9e-07	489.922	3	840002	-1	RLNAPSHWMLDK		FERRANTI_A_REP1_13LUGLIO23	35.643	1	11	22	16.8	0.0043	64	5	29950.2	WHEAT	40S ribosomal protein S4
[419]	A0A3B5Y6B4	2	4.8	0.15	0.00055	65676.9	WHEAT	Eukaryotic translation initiation factor 3 subunit D			[28]	A0A1D5SLI4	15	50.2	3.34	2.9e-07	492.263	3	1850000	-0.46	ANDTIKLDLETNK		FERRANTI_A_REP1_13LUGLIO23	33.99	1	156	168	17.5	0.011	60	6	29950.2	WHEAT	40S ribosomal protein S4
[290]	W5I4R7	1	6.9	1.78	3.5e-05	16303.5	WHEAT	Eukaryotic translation initiation factor 4C			[28]	A0A1D5SLI4	15	50.2	3.34	2.9e-07	408.714	2	1310000	-0.22	DAAAQAAAK		FERRANTI_A_REP1_13LUGLIO23	3.245	1	256	264	21.1	0.011	58	6	29950.2	WHEAT	40S ribosomal protein S4
[240]	Q3S4H9	3	21.1	1.52	1.9e-05	17381.8	WHEAT	Eukaryotic translation initiation factor 5A			[28]	A0A1D5SLI4	15	50.2	3.34	2.9e-07	423.242	2	9830000	0.076	YPDPLIK		FERRANTI_A_REP1_13LUGLIO23	36.344	1	149	155	15.8	0.012	59	6	29950.2	WHEAT	40S ribosomal protein S4
[327]	Q7X9K5	2	13.6	0.66	0.00096	19964.2	WHEAT	F1-ATPase (Fragment)			[28]	A0A1D5SLI4	15	50.2	3.34	2.9e-07	376.713	2	7250000	0.0085	LLYDTK		FERRANTI_A_REP1_13LUGLIO23	24.858	1	101	106	17.5	0.021	50	12	29950.2	WHEAT	40S ribosomal protein S4
[225]	A0A446UEW2	2	7.8	1.39	2.1e-05	38384.4	TRITD	Fe2OG dioxygenase domain-containing protein			[28]	A0A1D5SLI4	15	50.2	3.34	2.9e-07	397.706	2	1950000	1.2	SVQFGQK	Deamidated@3=42	FERRANTI_A_REP1_13LUGLIO23	17.013	1	128	134	15	0.026	54	5	29950.2	WHEAT	40S ribosomal protein S4
[25]	W5IA32	12	41.1	3.17	1.4e-06	41380.8	WHEAT	Formate dehydrogenase, mitochondrial			[28]	A0A1D5SLI4	15	50.2	3.34	2.9e-07	367.726	2	1400000	-0.95	IVDFIK		FERRANTI_A_REP1_13LUGLIO23	36.875	1	169	174	19.6	0.046	48	17	29950.2	WHEAT	40S ribosomal protein S4
[138]	A0A3B6KJA2	3	6.3	2.18	4.1e-06	75598.1	WHEAT	Formyltetrahydrofolate synthetase			[119]	W5C8N6	6	22.4	2.01	5.3e-05	590.639	3	2240000	-1	KGENDLPGLTDTEKPR		FERRANTI_A_REP1_13LUGLIO23	27.468	1	118	133	29.8	5.3e-05	84	14	28456.6	WHEAT	40S ribosomal protein S6
[270]	A0A1D6C057	2	1.6	1.59	7.8e-06	148479	WHEAT	Fructose-1,6-bisphosphate aldolase 19			[119]	W5C8N6	6	22.4	2.01	5.3e-05	463.216	2	3540000	-0.75	SEAAEYQK		FERRANTI_A_REP1_13LUGLIO23	6.975	1	208	215	19.7	0.00076	67	16	28456.6	WHEAT	40S ribosomal protein S6
[13]	W5D5L4	20	50.8	3.85	2.3e-08	38810.6	WHEAT	Fructose-bisphosphate aldolase			[119]	W5C8N6	6	22.4	2.01	5.3e-05	545.274	2	1940000	-0.86	KVEIDDDQK		FERRANTI_A_REP1_13LUGLIO23	9.429	2	15	23	20.3	0.0047	62	6	28456.6	WHEAT	40S ribosomal protein S6
[39]	Q0Q5E3	9	39.7	3.12	7e-07	24999.2	WHEAT	Globulin 1			[119]	W5C8N6	6	22.4	2.01	5.3e-05	409.229	2	5150000	-1.1	QGVLTSGR		FERRANTI_A_REP1_13LUGLIO23	15.267	1	65	72	22.6	0.033	55	12	28456.6	WHEAT	40S ribosomal protein S6
[83]	Q9M4Z1	10	29	1.48	1.8e-05	52061.8	WHEAT	Glucose-1-phosphate adenylyltransferase			[119]	W5C8N6	6	22.4	2.01	5.3e-05	831.933	2	1010000	-0.11	ISQEVVGDLLGEEFK		FERRANTI_A_REP1_13LUGLIO23	61.89	1	32	46	16.1	0.034	56	14	28456.6	WHEAT	40S ribosomal protein S6
[73]	P12299	11	26.4	2.1	6.4e-06	57809.2	WHEAT	Glucose-1-phosphate adenylyltransferase large subunit, chloroplastic/amyloplastic			[119]	W5C8N6	6	22.4	2.01	5.3e-05	547.941	3	1010000	-0.07	GENDLPGLTDTEKPR		FERRANTI_A_REP1_13LUGLIO23	32.136	2	119	133	16.4	0.044	54	14	28456.6	WHEAT	40S ribosomal protein S6
[361]	W5CPG2	2	2.8	0.52	0.00053	90077.7	WHEAT	Glutaminyl-tRNA synthetase			[322]	Q5I7K2	4	23.4	0.57	0.00044	351.878	3	568527	0.51	AVVIHVPYR		FERRANTI_A_REP1_13LUGLIO23	33.293	1	60	68	20.4	0.00044	68	19	22256	WHEAT	40S ribosomal protein S7
[298]	W5CY88	3	22.8	1.09	9.4e-05	17355.1	WHEAT	Glutaredoxin-dependent peroxiredoxin			[322]	Q5I7K2	4	23.4	0.57	0.00044	780.421	3	7170000	-0.37	TLTAVHDGILEDVVYPAEIVGK		FERRANTI_A_REP1_13LUGLIO23	61.802	1	118	139	19.8	0.00075	71	15	22256	WHEAT	40S ribosomal protein S7
[179]	A0A3B6TXP4	2	8.4	1.82	1.5e-05	34177.1	WHEAT	Glyceraldehyde-3-phosphate dehydrogenase			[322]	Q5I7K2	4	23.4	0.57	0.00044	355.24	2	3490000	0.55	IVRPPK		FERRANTI_A_REP1_13LUGLIO23	6.232	1	101	106	19.2	0.0016	56	18	22256	WHEAT	40S ribosomal protein S7
[4]	A0A446XIS5	24	61.4	5.15	1.2e-09	36528	TRITD	Glyceraldehyde-3-phosphate dehydrogenase			[322]	Q5I7K2	4	23.4	0.57	0.00044	453.755	2	2320000	-0.68	DVVFVATR		FERRANTI_A_REP1_13LUGLIO23	36.045	2	92	99	18	0.0041	63	10	22256	WHEAT	40S ribosomal protein S7
[409]	A9XGC5	2	28.3	0.21	0.0053	10449.1	TRIMO	Glyceraldehyde-3-phosphate dehydrogenase (Fragment)			[64]	A0A3B6C6G0	9	42.9	2.18	1.3e-05	938.924	2	382592	-0.13	DAAEGQESEVAAAATEEAK		FERRANTI_A_REP1_13LUGLIO23	37.377	2	134	152	20.9	1.3e-05	85	2	25132.9	WHEAT	40S ribosomal protein S8
[302]	A0A3B6RMC5	2	8.7	1.22	3e-05	31517.7	WHEAT	Glyco_hydro_18 domain-containing protein			[64]	A0A3B6C6G0	9	42.9	2.18	1.3e-05	525.918	3	4300000	0.054	TLDSHIEEQFSGGR		FERRANTI_A_REP1_13LUGLIO23	37.228	1	169	182	24.9	0.00027	74	13	25132.9	WHEAT	40S ribosomal protein S8
[337]	Q9S8F6	1	75	1.15	9e-05	4242.7	WHEAT	Glycosylated protein disulfide isomerase homolog (Fragment)			[64]	A0A3B6C6G0	9	42.9	2.18	1.3e-05	668.983	3	1760000	-1.3	DAAEGQESEVAAAATEEAKK		FERRANTI_A_REP1_13LUGLIO23	33.898	2	134	153	20.6	0.0004	73	2	25132.9	WHEAT	40S ribosomal protein S8
[155]	A0A1D6CB88	6	21.6	1.23	5.8e-05	32568.6	WHEAT	Glyoxalase I			[64]	A0A3B6C6G0	9	42.9	2.18	1.3e-05	868.448	2	6930000	1.3	LLDVVYNSSNNELVR	Deamidated@7|10	FERRANTI_A_REP1_13LUGLIO23	50.909	1	78	92	28.2	0.00049	74	15	25132.9	WHEAT	40S ribosomal protein S8
[129]	A0A446IPJ5	6	8.8	1.84	8.5e-06	79369.7	TRITD	H(+)-exporting diphosphatase			[64]	A0A3B6C6G0	9	42.9	2.18	1.3e-05	636.852	2	1300000	1.2	NAIVQVDAAPFK		FERRANTI_A_REP1_13LUGLIO23	43.943	1	99	110	22.4	0.00083	71	12	25132.9	WHEAT	40S ribosomal protein S8
[300]	A0A3B6NRU8	1	2	1.62	0.00025	64713.9	WHEAT	H/ACA ribonucleoprotein complex non-core subunit NAF1			[64]	A0A3B6C6G0	9	42.9	2.18	1.3e-05	494.234	2	2820000	0.68	ELEFYMR		FERRANTI_A_REP1_13LUGLIO23	44.77	1	206	212	15.6	0.0038	60	13	25132.9	WHEAT	40S ribosomal protein S8
[162]	A0A3B6KR72	3	13.1	1.67	4.8e-05	29343.3	WHEAT	H15 domain-containing protein			[64]	A0A3B6C6G0	9	42.9	2.18	1.3e-05	820.39	2	1900000	1.4	LDTGNFSWGSEAVTR		FERRANTI_A_REP1_13LUGLIO23	48.864	1	60	74	21.6	0.0044	63	15	25132.9	WHEAT	40S ribosomal protein S8
[222]	A0A3B6D503	4	6.3	1	9.8e-05	81266.7	WHEAT	HATPase_c domain-containing protein			[64]	A0A3B6C6G0	9	42.9	2.18	1.3e-05	867.956	2	1580000	1.1	LLDVVYNSSNNELVR		FERRANTI_A_REP1_13LUGLIO23	50.133	1	78	92	20.6	0.0045	65	15	25132.9	WHEAT	40S ribosomal protein S8
[275]	A0A3B6KJX5	2	4.4	1.73	3.8e-06	88347.4	WHEAT	HATPase_c domain-containing protein			[64]	A0A3B6C6G0	9	42.9	2.18	1.3e-05	802.9	2	4900000	4.9	QWYLTHYGVEIGR	Gln->pyro-Glu@1	FERRANTI_A_REP1_13LUGLIO23	58.978	1	111	123	22.8	0.0047	64	12	25132.9	WHEAT	40S ribosomal protein S8
[117]	A0A3B6RPC7	8	11.9	1.73	2.1e-05	89427.6	WHEAT	HATPase_c domain-containing protein			[67]	A0A1D5V2G6	8	26	2.66	4.1e-07	933.028	2	1360000	-0.54	VIVAIENPQDIIVQSAR		FERRANTI_A_REP1_13LUGLIO23	56.404	1	67	83	24.9	4.1e-07	101	14	32928.5	WHEAT	40S ribosomal protein SA
[45]	Q334I0	12	18.1	3.2	2.3e-07	101065	TRITD	Heat shock protein 101			[67]	A0A1D5V2G6	8	26	2.66	4.1e-07	694.649	3	1500000	-0.25	HTPGTFTNQMQTSFSEPR	Oxidation@10	FERRANTI_A_REP1_13LUGLIO23	31.26	2	106	123	21.4	1e-05	87	14	32928.5	WHEAT	40S ribosomal protein SA
[342]	Q43660	2	10.8	0.61	0.00044	17353.4	WHEAT	Heat shock protein 17.3			[67]	A0A1D5V2G6	8	26	2.66	4.1e-07	694.983	3	490240	7.6	HTPGTFTNQMQTSFSEPR	Oxidation@10;Deamidated@8|9|11	FERRANTI_A_REP1_13LUGLIO23	30.91	2	106	123	18.7	1.7e-05	85	14	32928.5	WHEAT	40S ribosomal protein SA
[306]	Q9ZRG0	3	3	0.69	0.00012	80384.9	WHEAT	Heat shock protein 80			[67]	A0A1D5V2G6	8	26	2.66	4.1e-07	602.322	2	1630000	-0.15	YVDIGIPANNK		FERRANTI_A_REP1_13LUGLIO23	37.737	1	159	169	22.6	0.00019	77	14	32928.5	WHEAT	40S ribosomal protein SA
[113]	Q0Q0I7	9	14.9	1.77	5e-06	80461	WHEAT	Heat shock protein 90			[67]	A0A1D5V2G6	8	26	2.66	4.1e-07	454.929	3	1210000	-1.6	RTDGIYIINLGK		FERRANTI_A_REP1_13LUGLIO23	45.115	1	45	56	20.8	0.00049	71	8	32928.5	WHEAT	40S ribosomal protein SA
[363]	A0A3B6KDR3	2	0.8	0.75	6.3e-05	402126	WHEAT	HECT-type E3 ubiquitin transferase			[67]	A0A1D5V2G6	8	26	2.66	4.1e-07	411.745	2	7750000	0.041	GTILPGHK		FERRANTI_A_REP1_13LUGLIO23	15.23	1	190	197	18.9	0.00061	66	16	32928.5	WHEAT	40S ribosomal protein SA
[173]	O65795	3	13.9	1.57	6.5e-05	29158.2	WHEAT	Histone H1			[67]	A0A1D5V2G6	8	26	2.66	4.1e-07	670.34	2	1650000	-2.1	FAQYTGANAIAGR		FERRANTI_A_REP1_13LUGLIO23	34.532	2	93	105	22.9	0.00066	71	8	32928.5	WHEAT	40S ribosomal protein SA
[208]	P27806	2	12.6	1.56	0.00011	24222.4	WHEAT	Histone H1			[67]	A0A1D5V2G6	8	26	2.66	4.1e-07	689.319	3	2590000	1.8	HTPGTFTNQMQTSFSEPR		FERRANTI_A_REP1_13LUGLIO23	39.21	1	106	123	17	0.0086	59	14	32928.5	WHEAT	40S ribosomal protein SA
[369]	A0A446IRS1	2	30.9	0.57	0.00081	14687.1	TRITD	Histone H2A			[242]	A0A1D5V0T8	2	4.7	2.26	9.3e-07	537.614	3	2270000	-0.3	VVAALGYDNGLHAPGR	Deamidated@9	FERRANTI_A_REP1_13LUGLIO23	40.141	1	206	221	22.8	9.3e-07	101	6	57098.1	WHEAT	4-hydroxy-7-methoxy-3-oxo-3,4-dihydro-2H-1,4-benzoxazin-2-yl glucosidebeta-D-glucosidase
[103]	P02277	6	49.7	2.53	7.4e-06	16070.2	WHEAT	Histone H2A.2.2			[242]	A0A1D5V0T8	2	4.7	2.26	9.3e-07	505.282	2	812498	0.3	DYITELKK		FERRANTI_A_REP1_13LUGLIO23	29.86	1	439	446	16.1	0.0051	60	15	57098.1	WHEAT	4-hydroxy-7-methoxy-3-oxo-3,4-dihydro-2H-1,4-benzoxazin-2-yl glucosidebeta-D-glucosidase
[31]	P27807	13	52.6	3.3	1.6e-07	16433.4	WHEAT	Histone H2B.1			[105]	A0A446TTK1	6	12.4	2.17	7.3e-06	548.793	2	1730000	-0.34	YLFAGVVDGR		FERRANTI_A_REP1_13LUGLIO23	47.821	1	287	296	26.8	7.3e-06	90	51	82726.1	TRITD	5-methyltetrahydropteroyltriglutamate--homocysteine S-methyltransferase
[98]	P62785	8	52.4	1.98	3.6e-05	11409.5	WHEAT	Histone H4 variant TH011			[105]	A0A446TTK1	6	12.4	2.17	7.3e-06	511.277	2	2350000	-0.26	SWLAFAAQK		FERRANTI_A_REP1_13LUGLIO23	48.228	1	349	357	19.1	0.00017	77	51	82726.1	TRITD	5-methyltetrahydropteroyltriglutamate--homocysteine S-methyltransferase
[331]	P40621	1	6.2	1.24	0.00027	17214.1	WHEAT	HMG1/2-like protein			[105]	A0A446TTK1	6	12.4	2.17	7.3e-06	895.987	2	3330000	2.8	GMLTGPVTILNWSFVR		FERRANTI_A_REP1_13LUGLIO23	70.19	1	556	571	17.6	0.00068	72	51	82726.1	TRITD	5-methyltetrahydropteroyltriglutamate--homocysteine S-methyltransferase
[104]	M7Z7F4	6	11	1.81	1.7e-05	54120.7	TRIUA	Homoserine dehydrogenase			[105]	A0A446TTK1	6	12.4	2.17	7.3e-06	584.339	3	289065	2.3	SFSPLSLLSSILPVYK		FERRANTI_A_REP1_13LUGLIO23	70.667	2	174	189	15.2	0.001	66	51	82726.1	TRITD	5-methyltetrahydropteroyltriglutamate--homocysteine S-methyltransferase
[14]	Q9SAU8	23	35.3	2.54	3.8e-06	71031.2	WHEAT	HSP70			[105]	A0A446TTK1	6	12.4	2.17	7.3e-06	714.094	3	426475	2.3	ALGVDTVPVLVGPVSYLLLSK		FERRANTI_A_REP1_13LUGLIO23	70.446	1	146	166	15.7	0.0016	59	51	82726.1	TRITD	5-methyltetrahydropteroyltriglutamate--homocysteine S-methyltransferase
[157]	A0A3B6EHG7	4	10.3	1.86	4.6e-06	45870.9	WHEAT	Isocitrate dehydrogenase [NADP]			[105]	A0A446TTK1	6	12.4	2.17	7.3e-06	709.028	3	697070	1.1	ALAGQKDEAYFSANAAALASR		FERRANTI_A_REP1_13LUGLIO23	45.094	1	367	387	16.1	0.0067	63	36	82726.1	TRITD	5-methyltetrahydropteroyltriglutamate--homocysteine S-methyltransferase
[101]	A0A3B6SU33	6	6	3.17	1.6e-07	132692	WHEAT	Isoleucyl-tRNA synthetase			[159]	W5HPC1	6	33.1	1.38	6.3e-05	820.943	2	214027	1.6	FAVAAPAAAASGGAAAAAPK		FERRANTI_A_REP1_13LUGLIO23	38.023	2	278	297	21.6	6.3e-05	82	5	34536	WHEAT	60S acidic ribosomal protein P0
[53]	A0A3B5Y7Y1	12	22.6	2.49	3.2e-06	62720.9	WHEAT	Ketol-acid reductoisomerase			[159]	W5HPC1	6	33.1	1.38	6.3e-05	831.465	3	3060000	1.2	TGNKDFLELSNLLVGNVGLIFTK		FERRANTI_A_REP1_13LUGLIO23	70.418	1	73	95	23.9	0.0001	78	9	34536	WHEAT	60S acidic ribosomal protein P0
[212]	W5I1R7	5	29.1	0.84	0.00042	25359.9	WHEAT	KH type-2 domain-containing protein			[159]	W5HPC1	6	33.1	1.38	6.3e-05	490.258	2	1600000	-0.53	EYLKDPSK		FERRANTI_A_REP1_13LUGLIO23	16.065	2	270	277	23.1	0.0016	66	11	34536	WHEAT	60S acidic ribosomal protein P0
[37]	W5D739	10	39.5	3.82	1.8e-07	17513.4	WHEAT	KOW domain-containing protein			[159]	W5HPC1	6	33.1	1.38	6.3e-05	593.345	2	1790000	-0.44	VLIAVADNVGSK		FERRANTI_A_REP1_13LUGLIO23	37.511	2	28	39	15.1	0.0075	60	11	34536	WHEAT	60S acidic ribosomal protein P0
[320]	T1MEJ3	1	3.8	1.35	3.7e-05	25798.4	TRIUA	L-ascorbate peroxidase			[159]	W5HPC1	6	33.1	1.38	6.3e-05	1169.31	3	3020000	2.9	VGLVAPVDVVVPPGNTGLDPSQTSFFQVLNIPTK		FERRANTI_A_REP1_13LUGLIO23	70.33	2	116	149	15.6	0.0078	58	6	34536	WHEAT	60S acidic ribosomal protein P0
[26]	A0A0M5JZA8	12	39.3	3.43	2e-07	23224.4	TRITD	LEA3			[159]	W5HPC1	6	33.1	1.38	6.3e-05	468.247	2	3760000	-0.5	GDSIVLMGK	Oxidation@7	FERRANTI_A_REP1_13LUGLIO23	25.963	1	50	58	18.1	0.013	57	11	34536	WHEAT	60S acidic ribosomal protein P0
[284]	A0A446J003	1	1.5	1.81	8e-06	123578	TRITD	Leucyl-tRNA synthetase			[50]	A0A3B6NJZ9	8	40.4	3.89	9.6e-09	469.609	3	1270000	0.49	KLAPTIGISVDHR		FERRANTI_A_REP1_13LUGLIO23	31.861	1	88	100	25.4	9.6e-09	116	17	24129.4	WHEAT	60S ribosomal protein L13
[156]	A0A446KQ84	3	3.6	1.81	8e-06	139962	TRITD	Leucyl-tRNA synthetase			[50]	A0A3B6NJZ9	8	40.4	3.89	9.6e-09	426.91	3	869932	-0.77	LAPTIGISVDHR		FERRANTI_A_REP1_13LUGLIO23	34.955	1	89	100	21.2	2e-05	84	17	24129.4	WHEAT	60S ribosomal protein L13
[414]	A0A3B6ITC2	1	4	0.25	0.005	29629.1	WHEAT	Macro domain-containing protein			[50]	A0A3B6NJZ9	8	40.4	3.89	9.6e-09	380.858	3	10000000	-0.53	VTEEMKEFK		FERRANTI_A_REP1_13LUGLIO23	22.911	2	169	177	28.4	6.8e-05	80	7	24129.4	WHEAT	60S ribosomal protein L13
[175]	A0A077RTG8	3	18.2	1.91	5.9e-06	35453.1	WHEAT	Malate dehydrogenase			[50]	A0A3B6NJZ9	8	40.4	3.89	9.6e-09	426.551	3	1650000	-0.61	HNNVIPNGHFK	Deamidated@7=51	FERRANTI_A_REP1_13LUGLIO23	26.281	2	4	14	16.9	0.00025	76	16	24129.4	WHEAT	60S ribosomal protein L13
[134]	A0A3B5Y7Z1	2	13.2	2.77	1.4e-06	35526.4	WHEAT	Malate dehydrogenase			[50]	A0A3B6NJZ9	8	40.4	3.89	9.6e-09	1275.59	2	399250	1.4	AGDSTPEELANATQVQGDYMPIAR	Oxidation@20	FERRANTI_A_REP1_13LUGLIO23	48.27	1	135	158	16.8	0.00038	73	7	24129.4	WHEAT	60S ribosomal protein L13
[80]	A3KLL4	8	32.1	1.95	0.00013	35486.2	WHEAT	Malate dehydrogenase			[50]	A0A3B6NJZ9	8	40.4	3.89	9.6e-09	631.81	2	1880000	-2.2	SLEGMQSNIQR		FERRANTI_A_REP1_13LUGLIO23	29.613	2	105	115	20.3	0.00075	71	17	24129.4	WHEAT	60S ribosomal protein L13
[123]	A0A3B6EI40	4	10.2	2.54	7.6e-07	62332.9	WHEAT	Malic enzyme			[50]	A0A3B6NJZ9	8	40.4	3.89	9.6e-09	510.255	2	2650000	-2.3	TWFNQPAR		FERRANTI_A_REP1_13LUGLIO23	35.04	1	23	30	19.4	0.014	57	15	24129.4	WHEAT	60S ribosomal protein L13
[353]	W5D4W6	2	7.7	0.83	0.00012	54232.8	WHEAT	Methanethiol oxidase			[50]	A0A3B6NJZ9	8	40.4	3.89	9.6e-09	468.755	2	1160000	-1.7	GFTLEELK		FERRANTI_A_REP1_13LUGLIO23	44.257	1	74	81	21.3	0.014	56	18	24129.4	WHEAT	60S ribosomal protein L13
[410]	A0A3B6NLG8	1	3.2	0.3	0.0028	39622.6	WHEAT	Methenyltetrahydrofolate cyclohydrolase			[77]	A0A1D5SRX8	8	36.5	2.42	9.3e-07	461.742	2	2190000	-0.88	NYGIWLR	Deamidated@1	FERRANTI_A_REP1_13LUGLIO23	56.482	2	76	82	16.2	9.3e-07	99	7	21284.2	WHEAT	60S ribosomal protein L18a
[336]	W4ZR59	1	4.9	1.15	0.00011	18001.7	WHEAT	Mitochondrial fission 1 protein			[77]	A0A1D5SRX8	8	36.5	2.42	9.3e-07	338.488	3	5580000	-0.48	TGYHNMYK		FERRANTI_A_REP1_13LUGLIO23	15.665	1	87	94	22.2	3.2e-06	88	7	21284.2	WHEAT	60S ribosomal protein L18a
[193]	P46274	3	24.7	3.03	1.6e-08	28904.9	WHEAT	Mitochondrial outer membrane porin			[77]	A0A1D5SRX8	8	36.5	2.42	9.3e-07	1002.44	2	5550000	0.2	DTTLNGGVEQMYTEMASR	Deamidated@5|10	FERRANTI_A_REP1_13LUGLIO23	58.11	1	98	115	16.6	0.00025	70	3	21284.2	WHEAT	60S ribosomal protein L18a
[355]	A0A3B6KS64	2	3.6	0.74	0.00012	71330	WHEAT	Mitochondrial Rho GTPase			[77]	A0A1D5SRX8	8	36.5	2.42	9.3e-07	379.234	3	3610000	-0.98	IKFPLVYQK		FERRANTI_A_REP1_13LUGLIO23	42.141	1	149	157	19.4	0.00034	68	7	21284.2	WHEAT	60S ribosomal protein L18a
[241]	T1MC80	4	33.5	0.83	0.00016	19755.8	TRIUA	NAC-A/B domain-containing protein			[77]	A0A1D5SRX8	8	36.5	2.42	9.3e-07	789.895	2	1470000	0.013	ANGQMLAINEIFEK	Deamidated@2|4	FERRANTI_A_REP1_13LUGLIO23	61.341	1	56	69	24.4	0.00048	74	4	21284.2	WHEAT	60S ribosomal protein L18a
[339]	W5DZS4	2	10.6	0.88	0.00013	38973.1	WHEAT	NAD(P)-bd_dom domain-containing protein			[77]	A0A1D5SRX8	8	36.5	2.42	9.3e-07	461.25	2	2010000	-1.6	NYGIWLR		FERRANTI_A_REP1_13LUGLIO23	46.171	2	76	82	15.1	0.00049	71	7	21284.2	WHEAT	60S ribosomal protein L18a
[345]	A0A341YDG0	2	23.8	1.02	0.00025	13197	WHEAT	NTF2 domain-containing protein			[77]	A0A1D5SRX8	8	36.5	2.42	9.3e-07	447.757	2	2590000	-2.5	FPLVYQK		FERRANTI_A_REP1_13LUGLIO23	37.478	1	151	157	18.7	0.0021	63	8	21284.2	WHEAT	60S ribosomal protein L18a
[150]	A0A3B6KL69	2	22.1	2.68	2.1e-07	13419.4	WHEAT	NTF2 domain-containing protein			[77]	A0A1D5SRX8	8	36.5	2.42	9.3e-07	567.296	2	6490000	0.075	FHQYQVVGR		FERRANTI_A_REP1_13LUGLIO23	24.625	1	6	14	17.2	0.011	60	9	21284.2	WHEAT	60S ribosomal protein L18a
[314]	A0A3B5Y072	2	16.7	0.79	0.0066	16617.1	WHEAT	Nucleoside diphosphate kinase			[263]	T1N973	3	16.7	0.97	0.00041	443.576	3	4740000	-1.5	LVNFTHIMPTR		FERRANTI_A_REP1_13LUGLIO23	46.451	1	98	108	24.2	0.00041	74	5	18135.5	TRIUA	60S ribosomal protein L27
[180]	A0A3B5Y8W5	3	12.4	1.79	0.00011	26130.1	WHEAT	Nucleoside diphosphate kinase			[263]	T1N973	3	16.7	0.97	0.00041	500.754	2	2230000	1.7	YTLDVDFK		FERRANTI_A_REP1_13LUGLIO23	45.551	1	109	116	15.8	0.00059	70	3	18135.5	TRIUA	60S ribosomal protein L27
[171]	W5C6E7	2	8.4	2.02	1.4e-05	41123.1	WHEAT	OBG-type G domain-containing protein			[263]	T1N973	3	16.7	0.97	0.00041	435.282	2	5960000	-0.98	AVILLQGR		FERRANTI_A_REP1_13LUGLIO23	35.025	1	34	41	19.2	0.0076	53	5	18135.5	TRIUA	60S ribosomal protein L27
[55]	A0A3B6CDS3	5	32.5	3.98	3.4e-08	16304.9	WHEAT	Oleosin			[231]	Q5I7L5	3	24.1	1.15	0.00045	467.771	2	5350000	-0.86	SGLFVGINK		FERRANTI_A_REP1_13LUGLIO23	40.228	1	8	16	26.2	0.00045	70	22	12526	WHEAT	60S ribosomal protein L36
[51]	A0A3B6LLH7	7	41.3	3.61	3.3e-08	16925.5	WHEAT	Oleosin			[231]	Q5I7L5	3	24.1	1.15	0.00045	483.732	2	501716	-0.023	EEMSSVLR	Oxidation@3	FERRANTI_A_REP1_13LUGLIO23	17.036	2	91	98	17.9	0.0021	64	32	12526	WHEAT	60S ribosomal protein L36
[12]	A0A446RR12	10	46.4	5.73	5.2e-10	19333	TRITD	Oleosin			[231]	Q5I7L5	3	24.1	1.15	0.00045	555.777	2	2210000	-0.56	EVAGFAPYEK		FERRANTI_A_REP1_13LUGLIO23	34.393	1	49	58	16.5	0.0025	64	31	12526	WHEAT	60S ribosomal protein L36
[278]	A0A446QFJ8	3	9.9	1.26	2e-05	46474.3	TRITD	OMPdecase			[108]	A0A446VE74	5	22.8	2.3	1.3e-06	403.208	3	8870000	-1.4	FYPADDVKPR		FERRANTI_A_REP1_13LUGLIO23	27.701	1	50	59	24	1.3e-06	99	14	24619.1	TRITD	60S ribosomal protein L6
[216]	A0A3B6NR27	2	8.1	1.76	4.9e-05	40258.9	WHEAT	Ornithine transcarbamylase			[108]	A0A446VE74	5	22.8	2.3	1.3e-06	588.752	2	400140	-1.5	DGDKPHEMTF		FERRANTI_A_REP1_13LUGLIO23	28.055	1	210	219	16	5.3e-06	84	13	24619.1	TRITD	60S ribosomal protein L6
[326]	A0A2X0S6V5	2	6.4	0.81	8.4e-05	47235.9	WHEAT	PCI domain-containing protein			[108]	A0A446VE74	5	22.8	2.3	1.3e-06	573.352	2	713408	3.3	SGLLLITGPFK		FERRANTI_A_REP1_13LUGLIO23	58.754	1	101	111	17.8	1.3e-05	83	5	24619.1	TRITD	60S ribosomal protein L6
[299]	A0A3B6HZ31	2	5.8	1.02	0.00012	44513.5	WHEAT	Peptidase A1 domain-containing protein			[108]	A0A446VE74	5	22.8	2.3	1.3e-06	662.859	2	2410000	-0.51	VNQTYVIATSTK		FERRANTI_A_REP1_13LUGLIO23	30.067	1	120	131	16.9	0.0042	62	3	24619.1	TRITD	60S ribosomal protein L6
[143]	A0A3B5YZ06	4	12.2	2.04	4.5e-06	43427.4	WHEAT	Peptidase_M24 domain-containing protein			[108]	A0A446VE74	5	22.8	2.3	1.3e-06	357.19	2	3220000	-0.36	HGGAFPK		FERRANTI_A_REP1_13LUGLIO23	6.657	1	32	38	16.7	0.0069	55	11	24619.1	TRITD	60S ribosomal protein L6
[217]	A0A446WUL9	2	4.3	2.48	5.2e-07	70328.6	TRITD	Peptidase_M3 domain-containing protein			[139]	A0A1D5Z340	8	23.9	1.59	3.9e-05	452.545	3	2420000	-0.87	ANFNDKFDEVR	Deamidated@4=22	FERRANTI_A_REP1_13LUGLIO23	33.582	2	217	227	24.9	3.9e-05	81	17	29409.4	WHEAT	60S ribosomal protein L7a
[57]	Q93W25	6	28.1	3.49	5.3e-08	18391.3	WHEAT	Peptidyl-prolyl cis-trans isomerase			[139]	A0A1D5Z340	8	23.9	1.59	3.9e-05	452.218	3	1860000	1.2	ANFNDKFDEVR		FERRANTI_A_REP1_13LUGLIO23	31.679	1	217	227	20.9	0.00095	69	17	29409.4	WHEAT	60S ribosomal protein L7a
[262]	Q7X7E8	3	15	0.84	0.00063	24767.7	WHEAT	Peptidyl-prolyl cis-trans isomerase (Fragment)			[139]	A0A1D5Z340	8	23.9	1.59	3.9e-05	555.627	3	6730000	0.7	YGLNHVTYLIEQSK		FERRANTI_A_REP1_13LUGLIO23	49.514	1	131	144	15.2	0.00099	71	12	29409.4	WHEAT	60S ribosomal protein L7a
[244]	A0A097P7D2	1	3.9	2.44	3.8e-06	48820.3	WHEAT	Peptidylprolyl isomerase (Fragment)			[139]	A0A1D5Z340	8	23.9	1.59	3.9e-05	459.928	3	7210000	-2.4	TLDKNLATNLFK		FERRANTI_A_REP1_13LUGLIO23	43.783	1	80	91	21.9	0.0078	60	14	29409.4	WHEAT	60S ribosomal protein L7a
[106]	A0A3B6R8P8	6	17.1	2.34	8.2e-07	38929.5	WHEAT	Peroxidase			[139]	A0A1D5Z340	8	23.9	1.59	3.9e-05	342.245	2	3430000	0.47	KPIVVK		FERRANTI_A_REP1_13LUGLIO23	5.674	1	125	130	19.9	0.0084	44	20	29409.4	WHEAT	60S ribosomal protein L7a
[70]	A0A446KQA5	7	25.7	4.16	2.2e-09	23959.6	TRITD	Peroxiredoxin			[139]	A0A1D5Z340	8	23.9	1.59	3.9e-05	377.235	2	1040000	0.17	LGSIVHK		FERRANTI_A_REP1_13LUGLIO23	11.973	1	183	189	17.7	0.009	53	14	29409.4	WHEAT	60S ribosomal protein L7a
[379]	A0A3B6GTT4	2	2.1	0.34	0.00096	113489	WHEAT	Phosphoenolpyruvate carboxylase			[139]	A0A1D5Z340	8	23.9	1.59	3.9e-05	460.763	2	8770000	-0.44	NLATNLFK		FERRANTI_A_REP1_13LUGLIO23	43.993	1	84	91	20.4	0.02	55	14	29409.4	WHEAT	60S ribosomal protein L7a
[32]	A0A446U7G2	21	25.8	1.7	3.4e-05	110391	TRITD	Phosphoenolpyruvate carboxylase			[139]	A0A1D5Z340	8	23.9	1.59	3.9e-05	469.614	3	1270000	-0.41	LKVPPALHQFTR		FERRANTI_A_REP1_13LUGLIO23	39.86	1	68	79	15	0.021	51	13	29409.4	WHEAT	60S ribosomal protein L7a
[65]	Q8VX48	12	31.5	1.98	4.4e-06	62789.7	WHEAT	Phosphoglucomutase (alpha-D-glucose-1,6-bisphosphate-dependent) (Fragment)			[257]	W5CQC7	2	3.8	1.43	0.0001	526.781	2	1160000	2.1	GFPISVYNR		FERRANTI_A_REP1_13LUGLIO23	42.532	1	26	34	15.8	0.0001	79	29	52540.4	WHEAT	6-phosphogluconate dehydrogenase, decarboxylating
[46]	A0A446VA98	13	33.9	2.29	4.7e-06	42174.4	TRITD	Phosphoglycerate kinase			[257]	W5CQC7	2	3.8	1.43	0.0001	355.529	3	3640000	0.29	FLSGLKDER		FERRANTI_A_REP1_13LUGLIO23	27.72	1	292	300	25.5	0.0015	67	17	52540.4	WHEAT	6-phosphogluconate dehydrogenase, decarboxylating
[178]	W5D322	2	6.8	2.66	1.8e-06	60635.3	WHEAT	Phosphoglycerate mutase (2,3-diphosphoglycerate-independent)			[190]	A0A077RXS4	3	15.2	1.77	7.9e-06	921.188	3	1220000	0.014	QTIFLPVIGLVDPDNLKPGDLVGVNK		FERRANTI_A_REP1_13LUGLIO23	70.161	1	125	150	16.1	7.9e-06	86	7	48254.3	WHEAT	AAA domain-containing protein
[38]	A0A3B6KBC7	12	39.5	2.27	3.3e-06	48047	WHEAT	Phosphopyruvate hydratase			[190]	A0A077RXS4	3	15.2	1.77	7.9e-06	751.679	3	1500000	-0.13	AMEVDEKPTEDYNDIGGLEK		FERRANTI_A_REP1_13LUGLIO23	41.209	1	169	188	22.9	8.3e-05	79	7	48254.3	WHEAT	AAA domain-containing protein
[313]	A0A077RTR0	1	3.9	1.41	2.7e-05	55180.7	WHEAT	Phosphotransferase			[190]	A0A077RXS4	3	15.2	1.77	7.9e-06	752.712	3	1550000	2.6	DATEVIHEDFNEGIIQVQAK		FERRANTI_A_REP1_13LUGLIO23	54.903	2	406	425	17.1	0.0034	66	5	48254.3	WHEAT	AAA domain-containing protein
[396]	A0A3B6C6H4	3	12.2	0.27	0.00097	34793.6	WHEAT	PKS_ER domain-containing protein			[176]	A0A0C4BK41	3	7.5	1.83	7.3e-06	617.292	2	1600000	-0.34	VSPTDIEEGMR		FERRANTI_A_REP1_13LUGLIO23	37.727	2	122	132	23.4	7.3e-06	90	14	47639.4	WHEAT	AAA domain-containing protein
[255]	A0A3B6RJH1	2	5.4	1.2	5.5e-05	71433.6	WHEAT	Polyadenylate-binding protein			[176]	A0A0C4BK41	3	7.5	1.83	7.3e-06	690.294	2	1960000	-0.34	FDDGAGGDNEVQR		FERRANTI_A_REP1_13LUGLIO23	23.042	2	278	290	21.4	8e-05	73	16	47639.4	WHEAT	AAA domain-containing protein
[405]	A0A1Y0AUB0	3	32.1	0.24	0.001	14174.4	WHEAT	Profilin			[176]	A0A0C4BK41	3	7.5	1.83	7.3e-06	417.739	2	3170000	-1.2	FVVGLGDK		FERRANTI_A_REP1_13LUGLIO23	35.784	1	114	121	19.9	0.0025	64	15	47639.4	WHEAT	AAA domain-containing protein
[88]	A0A2X0S7E3	4	21.1	3.2	7.8e-08	30629.2	WHEAT	Prohibitin			[214]	P93615	2	4.9	2.06	5.4e-06	403.203	2	3410000	0.09	GMGTGGVAR		FERRANTI_A_REP1_13LUGLIO23	11.039	1	173	181	24.9	5.4e-06	90	9	19009.3	WHEAT	ABA induced plasma membrane protein PM 19
[92]	A0A3B5Y6G2	9	34.4	2.71	7.8e-07	31783.9	WHEAT	Prohibitin			[214]	P93615	2	4.9	2.06	5.4e-06	411.2	2	625285	0.14	GMGTGGVAR	Oxidation@2	FERRANTI_A_REP1_13LUGLIO23	3.383	1	173	181	19.4	0.00071	70	9	19009.3	WHEAT	ABA induced plasma membrane protein PM 19
[268]	A0A077RYX7	3	8.1	0.76	0.0003	57478.5	WHEAT	Prolyl-tRNA synthetase			[187]	A0A3B6NQW1	3	14.8	1.58	4.6e-05	891.486	2	1170000	0.28	IAVITQGADPVVVAEDGK		FERRANTI_A_REP1_13LUGLIO23	47.012	1	260	277	25.2	4.6e-05	83	13	37244.8	WHEAT	Adenosine kinase
[317]	A0A1D5YY58	1	8.8	1.36	3.6e-05	27288.2	WHEAT	Proteasome subunit alpha type			[187]	A0A3B6NQW1	3	14.8	1.58	4.6e-05	1147.59	2	693577	0.63	LVDTNGAGDAFVGGFLSQLVQGK	Deamidated@5=20	FERRANTI_A_REP1_13LUGLIO23	70.391	1	291	313	23.1	0.00036	76	14	37244.8	WHEAT	Adenosine kinase
[407]	A0A3B6HR73	1	4.1	0.38	0.0027	27436.4	WHEAT	Proteasome subunit alpha type			[187]	A0A3B6NQW1	3	14.8	1.58	4.6e-05	507.305	2	1450000	2.6	ISQLPLASGK		FERRANTI_A_REP1_13LUGLIO23	31.91	2	247	256	16.5	0.002	63	14	37244.8	WHEAT	Adenosine kinase
[395]	A0A3B6NM56	2	11.1	0.35	0.0006	31157.1	WHEAT	Proteasome subunit alpha type			[93]	A0A446LI71	9	15.7	1.43	2e-05	1284.65	2	425805	-0.36	LYQMQESGTLLFPAINVNDSVTK		FERRANTI_A_REP1_13LUGLIO23	64.652	1	213	235	17.2	2e-05	89	51	53226.7	TRITD	Adenosylhomocysteinase
[364]	A0A3B5Y6N2	2	11.1	0.68	0.00022	26093.7	WHEAT	Proteasome subunit beta			[93]	A0A446LI71	9	15.7	1.43	2e-05	412.55	3	8610000	-1.8	VKDLSQADFGR		FERRANTI_A_REP1_13LUGLIO23	27.464	1	16	26	20.4	4.4e-05	84	51	53226.7	TRITD	Adenosylhomocysteinase
[8]	P52589	21	39.4	4.81	9.7e-09	56533.5	WHEAT	Protein disulfide-isomerase			[93]	A0A446LI71	9	15.7	1.43	2e-05	578.272	3	1590000	-0.55	SGKVPDPDSTDNPEFK		FERRANTI_A_REP1_13LUGLIO23	27.946	2	160	175	19.4	4.5e-05	82	9	53226.7	TRITD	Adenosylhomocysteinase
[247]	W5EJ68	1	3.9	2.4	1e-06	40019.3	WHEAT	Protein kinase domain-containing protein			[93]	A0A446LI71	9	15.7	1.43	2e-05	730.83	2	858747	-0.37	VPDPDSTDNPEFK		FERRANTI_A_REP1_13LUGLIO23	31.311	2	163	175	17.9	4.6e-05	79	9	53226.7	TRITD	Adenosylhomocysteinase
[347]	Q6Q625	2	3.4	0.53	0.0003	90082.3	WHEAT	Protein ROOT HAIR DEFECTIVE 3 homolog			[93]	A0A446LI71	9	15.7	1.43	2e-05	497.753	2	2220000	0.41	DSAAVFAWK		FERRANTI_A_REP1_13LUGLIO23	46.504	2	102	110	20.4	0.00013	78	44	53226.7	TRITD	Adenosylhomocysteinase
[283]	A0A1D5UZ25	2	6.1	1.24	6.5e-05	63596.9	WHEAT	PUA domain-containing protein			[93]	A0A446LI71	9	15.7	1.43	2e-05	404.755	2	5670000	-0.16	VAALHLGK		FERRANTI_A_REP1_13LUGLIO23	22.078	1	447	454	21.8	0.00057	63	43	53226.7	TRITD	Adenosylhomocysteinase
[305]	Q10464	2	12.2	1.04	0.00026	16792.6	WHEAT	Puroindoline-B			[93]	A0A446LI71	9	15.7	1.43	2e-05	857.1	3	203771	-0.27	LYQMQESGTLLFPAINVNDSVTK	Deamidated@16|18	FERRANTI_A_REP1_13LUGLIO23	66.655	1	213	235	18.9	0.00087	72	51	53226.7	TRITD	Adenosylhomocysteinase
[172]	A0A3B6SP24	4	9.8	2.58	2.4e-07	56590.7	WHEAT	Purple acid phosphatase			[93]	A0A446LI71	9	15.7	1.43	2e-05	461.239	2	1790000	-0.2	ATDVMIAGK	Oxidation@5	FERRANTI_A_REP1_13LUGLIO23	18.921	1	255	263	16.4	0.0014	68	47	53226.7	TRITD	Adenosylhomocysteinase
[192]	Q75RZ2	3	12.2	2.4	1.2e-06	29092.6	WHEAT	Putative caffeoyl CoA O-methyltransferase (Fragment)			[93]	A0A446LI71	9	15.7	1.43	2e-05	453.242	2	9580000	0.29	ATDVMIAGK		FERRANTI_A_REP1_13LUGLIO23	24.221	2	255	263	20.8	0.003	64	47	53226.7	TRITD	Adenosylhomocysteinase
[27]	Q8L806	10	44.1	3.32	6e-06	17662.7	WHEAT	Putative ribosomal protein S18			[387]	A0A3B6I0G2	1	3.2	0.58	0.0068	657.356	2	2170000	-0.83	SGVVTSSAAAPAPAK		FERRANTI_A_REP1_13LUGLIO23	22.657	2	288	302	26.9	0.0068	61	7	50550.8	WHEAT	Adenylyl cyclase-associated protein
[415]	A0A3B6BZJ2	1	2.2	0.23	0.0043	64492.7	WHEAT	PWWP domain-containing protein			[40]	Q41629	13	33.8	2.59	4.5e-06	470.245	3	3190000	-0.98	TIKDEGFGSLWR		FERRANTI_A_REP1_13LUGLIO23	46.804	1	85	96	29.8	4.5e-06	94	14	35961.9	WHEAT	ADP,ATP carrier protein 1, mitochondrial
[200]	A0A446SRA4	4	9.2	1.5	1.3e-05	65932.6	TRITD	Pyrophosphate--fructose 6-phosphate 1-phosphotransferase subunit alpha			[40]	Q41629	13	33.8	2.59	4.5e-06	1084.59	2	4660000	1.8	AIAGAGVLSGYDQLQILFFGK		FERRANTI_A_REP1_13LUGLIO23	70.4	1	304	324	19.4	4.2e-05	83	13	35961.9	WHEAT	ADP,ATP carrier protein 1, mitochondrial
[96]	A0A1D6D1Q3	6	16.8	2.81	7e-07	60558.7	WHEAT	Pyrophosphate--fructose 6-phosphate 1-phosphotransferase subunit beta			[40]	Q41629	13	33.8	2.59	4.5e-06	550.743	2	1410000	-0.17	MMMTSGEAVK	Oxidation@2=6	FERRANTI_A_REP1_13LUGLIO23	21.897	1	264	273	17.8	0.00016	71	15	35961.9	WHEAT	ADP,ATP carrier protein 1, mitochondrial
[400]	Q5EI64	2	12.9	0.34	0.0012	29354	WHEAT	Pyrroline-5-carboxylate reductase			[40]	Q41629	13	33.8	2.59	4.5e-06	422.735	2	4390000	-0.25	GNTANVIR		FERRANTI_A_REP1_13LUGLIO23	13.395	1	97	104	23.5	0.00018	76	20	35961.9	WHEAT	ADP,ATP carrier protein 1, mitochondrial
[130]	A0A3B6HQX9	2	3.8	3.95	9.4e-09	65798.7	WHEAT	Pyruvate decarboxylase			[40]	Q41629	13	33.8	2.59	4.5e-06	606.306	2	13100000	-0.83	QFNGLVDVYR	Deamidated@3=10	FERRANTI_A_REP1_13LUGLIO23	47.709	1	178	187	17.8	0.00055	72	15	35961.9	WHEAT	ADP,ATP carrier protein 1, mitochondrial
[253]	A0A1D5UPJ6	4	9.9	1.09	8.8e-05	55432.2	WHEAT	Pyruvate kinase			[40]	Q41629	13	33.8	2.59	4.5e-06	597.792	2	670066	-1.3	QFNGLVDVYR	Gln->pyro-Glu@1;Deamidated@3	FERRANTI_A_REP1_13LUGLIO23	63.312	2	178	187	16.1	0.00087	70	11	35961.9	WHEAT	ADP,ATP carrier protein 1, mitochondrial
[85]	W5G100	6	19.2	3.16	6.3e-07	57420.8	WHEAT	Pyruvate kinase			[40]	Q41629	13	33.8	2.59	4.5e-06	863.947	2	7840000	1.9	NFAIDFLMGGVSAAVSK		FERRANTI_A_REP1_13LUGLIO23	70.207	1	30	46	17.2	0.002	68	15	35961.9	WHEAT	ADP,ATP carrier protein 1, mitochondrial
[30]	A0A3B5Y1R8	16	16.7	2.04	1.8e-05	96295.1	WHEAT	Pyruvate, phosphate dikinase			[40]	Q41629	13	33.8	2.59	4.5e-06	605.814	2	5200000	-0.37	QFNGLVDVYR		FERRANTI_A_REP1_13LUGLIO23	46.044	1	178	187	22.4	0.002	66	15	35961.9	WHEAT	ADP,ATP carrier protein 1, mitochondrial
[390]	A0A1D6CBE4	2	11.2	0.45	0.00033	28091.1	WHEAT	Reticulon-like protein			[40]	Q41629	13	33.8	2.59	4.5e-06	597.301	2	458370	-0.61	QFNGLVDVYR	Gln->pyro-Glu@1	FERRANTI_A_REP1_13LUGLIO23	62.086	2	178	187	17.1	0.0037	64	15	35961.9	WHEAT	ADP,ATP carrier protein 1, mitochondrial
[137]	W5CYT3	4	19	1.78	2.4e-05	28131.2	WHEAT	Reticulon-like protein			[40]	Q41629	13	33.8	2.59	4.5e-06	625.342	2	4270000	-0.73	SSLDAFQQILK		FERRANTI_A_REP1_13LUGLIO23	55.186	1	276	286	16.4	0.014	57	6	35961.9	WHEAT	ADP,ATP carrier protein 1, mitochondrial
[147]	W5EB84	9	10	1.16	5.7e-05	108653	WHEAT	Ribonuclease			[40]	Q41629	13	33.8	2.59	4.5e-06	386.227	2	4360000	-0.086	GAGANILR		FERRANTI_A_REP1_13LUGLIO23	22.742	2	296	303	22.9	0.019	53	19	35961.9	WHEAT	ADP,ATP carrier protein 1, mitochondrial
[33]	A0A3B5YZJ4	13	34.2	3.91	7.7e-09	44221.6	WHEAT	Ribos_L4_asso_C domain-containing protein			[40]	Q41629	13	33.8	2.59	4.5e-06	476.248	2	1990000	-0.73	SDGIAGLYR		FERRANTI_A_REP1_13LUGLIO23	35.525	2	192	200	15.3	0.021	56	15	35961.9	WHEAT	ADP,ATP carrier protein 1, mitochondrial
[68]	A0A3B6AVY4	7	28.4	4.13	2.3e-09	24439.7	WHEAT	Ribosomal protein L15			[40]	Q41629	13	33.8	2.59	4.5e-06	368.697	2	10800000	0.024	LSEPYK		FERRANTI_A_REP1_13LUGLIO23	18.619	1	71	76	18.1	0.027	53	15	35961.9	WHEAT	ADP,ATP carrier protein 1, mitochondrial
[264]	Q5I7K4	3	12.9	1.2	3.8e-05	15014.9	WHEAT	Ribosomal protein L17			[183]	A0A3B6HTX5	4	17.2	1.34	4e-05	390.873	3	2370000	-0.91	GTFFGNFKPR		FERRANTI_A_REP1_13LUGLIO23	40.421	1	317	326	22.4	4e-05	82	19	40830.6	WHEAT	Alcohol dehydrogenase ADH1A
[95]	Q5I7L0	7	28.7	3.56	3.1e-08	21332.4	WHEAT	Ribosomal protein L18			[183]	A0A3B6HTX5	4	17.2	1.34	4e-05	944.517	2	688625	-0.93	GSTVAIFGLGAVGLAAAEGAR		FERRANTI_A_REP1_13LUGLIO23	67.267	1	193	213	19.9	4.5e-05	84	25	40830.6	WHEAT	Alcohol dehydrogenase ADH1A
[75]	A0A1D5TPB6	8	35.9	2.13	3.9e-06	24260.9	WHEAT	Ribosomal protein L19			[183]	A0A3B6HTX5	4	17.2	1.34	4e-05	406.204	2	1570000	-0.87	AFDLMAK	Oxidation@5	FERRANTI_A_REP1_13LUGLIO23	28.402	1	359	365	18.2	0.00034	71	18	40830.6	WHEAT	Alcohol dehydrogenase ADH1A
[18]	Q6V959	17	37.5	2.66	6.6e-06	44592.5	WHEAT	Ribosomal protein L3			[183]	A0A3B6HTX5	4	17.2	1.34	4e-05	965.818	3	5990000	0.47	AAVAWEAGKPLSMEEVEVAPPQAMEVR		FERRANTI_A_REP1_13LUGLIO23	56.515	1	12	38	17.6	0.01	62	38	40830.6	WHEAT	Alcohol dehydrogenase ADH1A
[389]	W5GTW2	2	11.9	0.4	0.0011	15418.5	WHEAT	Ribosomal_L14e domain-containing protein			[356]	A0A3B6ENC8	2	5.6	0.46	0.002	363.687	2	411467	-0.54	LFMMGK		FERRANTI_A_REP1_13LUGLIO23	37.642	1	112	117	15.1	0.002	62	14	53960.6	WHEAT	Aldedh domain-containing protein
[47]	A0A0C4BIR6	7	26.9	2.9	6.2e-06	24731.2	WHEAT	Ribosomal_L16 domain-containing protein			[356]	A0A3B6ENC8	2	5.6	0.46	0.002	786.062	3	484097	2.2	FADLVDQHVEELAALDTVDAGK		FERRANTI_A_REP1_13LUGLIO23	60.134	1	90	111	22.9	0.0025	68	14	53960.6	WHEAT	Aldedh domain-containing protein
[10]	A0A3B6KM64	20	53.3	5.42	4e-11	34494.2	WHEAT	Ribosomal_L18_c domain-containing protein			[377]	A0A3B6RGM5	1	2.7	0.67	0.0028	682.339	2	926967	0.11	SGVDSGATLVTGGDK		FERRANTI_A_REP1_13LUGLIO23	30.561	1	407	421	25.7	0.0028	66	16	59277.4	WHEAT	Aldedh domain-containing protein
[140]	A0A3B6C571	4	33.8	1.91	2.6e-05	15994	WHEAT	Ribosomal_L18e/L15P domain-containing protein			[174]	W5FWT6	3	6.5	1.61	4.9e-06	698.862	2	852367	-0.27	EELFGPVLYAMK		FERRANTI_A_REP1_13LUGLIO23	61.101	2	396	407	18.9	4.9e-06	93	8	54361.2	WHEAT	Aldehyde dehydrogenase 7B1
[49]	W5ECL2	6	23.4	3.74	1.3e-07	28191.6	WHEAT	Ribosomal_L2_C domain-containing protein			[174]	W5FWT6	3	6.5	1.61	4.9e-06	796.415	2	947775	-0.39	QEHQFLAELGLAPR	Gln->pyro-Glu@1	FERRANTI_A_REP1_13LUGLIO23	63.445	1	7	20	17.1	5.3e-05	84	10	54361.2	WHEAT	Aldehyde dehydrogenase 7B1
[196]	A0A1D5UQZ5	3	19.7	2.39	3.8e-06	16881.2	WHEAT	Ribosomal_L23eN domain-containing protein			[174]	W5FWT6	3	6.5	1.61	4.9e-06	395.194	2	4300000	-0.26	IGDPMEK		FERRANTI_A_REP1_13LUGLIO23	21.221	1	330	336	20.2	7.2e-05	78	9	54361.2	WHEAT	Aldehyde dehydrogenase 7B1
[252]	W5DEJ5	2	15.4	1.25	8.6e-05	16259	WHEAT	Ribosomal_L28e domain-containing protein			[58]	A0A3B5Z0D1	8	26.9	3.08	7.1e-07	659.817	2	707305	-0.92	HVDTAAEYGVEK		FERRANTI_A_REP1_13LUGLIO23	21.543	1	53	64	30.4	7.1e-07	100	5	35944.5	WHEAT	Aldo_ket_red domain-containing protein
[112]	W5BFB7	4	21.4	2.33	2.7e-05	17802.1	WHEAT	Ribosomal_S17_N domain-containing protein			[58]	A0A3B5Z0D1	8	26.9	3.08	7.1e-07	480.578	3	4410000	-1.4	SGHAMPAVGLGTWR		FERRANTI_A_REP1_13LUGLIO23	41.131	2	20	33	20.4	0.00014	78	4	35944.5	WHEAT	Aldo_ket_red domain-containing protein
[60]	W5D067	7	26.5	3.33	3.5e-07	22316	WHEAT	Ribosomal_S7 domain-containing protein			[58]	A0A3B5Z0D1	8	26.9	3.08	7.1e-07	624.845	2	8130000	-0.93	VLTGEELFVNK		FERRANTI_A_REP1_13LUGLIO23	45.054	2	294	304	23.1	0.00018	77	8	35944.5	WHEAT	Aldo_ket_red domain-containing protein
[218]	A0A096USR9	3	5.2	1.29	7.2e-05	67059.5	WHEAT	RNA helicase			[58]	A0A3B5Z0D1	8	26.9	3.08	7.1e-07	435.229	2	2390000	-0.38	QDHFVLK	Gln->pyro-Glu@1	FERRANTI_A_REP1_13LUGLIO23	33.301	1	13	19	20.6	0.00047	69	4	35944.5	WHEAT	Aldo_ket_red domain-containing protein
[17]	A0A3B6LV31	12	57.1	3.9	5.2e-08	29653.2	WHEAT	rRNA N-glycosidase			[58]	A0A3B5Z0D1	8	26.9	3.08	7.1e-07	442.272	2	2090000	1.1	TPGQVLIR		FERRANTI_A_REP1_13LUGLIO23	29.051	2	240	247	23.1	0.0019	62	9	35944.5	WHEAT	Aldo_ket_red domain-containing protein
[221]	A0A446QH21	4	33.9	1.02	0.00012	13708.8	TRITD	S10_plectin domain-containing protein			[58]	A0A3B5Z0D1	8	26.9	3.08	7.1e-07	741.043	3	1760000	-1.5	IKENIQVFGWEIPEEDFK		FERRANTI_A_REP1_13LUGLIO23	62.261	1	266	283	18.1	0.0075	63	9	35944.5	WHEAT	Aldo_ket_red domain-containing protein
[91]	A0A077S4G0	7	21.9	2.08	1.2e-05	30355.5	WHEAT	S5 DRBM domain-containing protein			[58]	A0A3B5Z0D1	8	26.9	3.08	7.1e-07	515.934	3	3540000	-1.6	GIHVTAYSPLGSSEK		FERRANTI_A_REP1_13LUGLIO23	35.56	1	208	222	18.9	0.012	60	8	35944.5	WHEAT	Aldo_ket_red domain-containing protein
[352]	W5GBW4	1	3.8	0.94	0.00027	43252.3	WHEAT	S-adenosylmethionine synthase			[58]	A0A3B5Z0D1	8	26.9	3.08	7.1e-07	468.933	3	3520000	0.58	RVLTGEELFVNK		FERRANTI_A_REP1_13LUGLIO23	39.301	1	293	304	17.9	0.04	53	8	35944.5	WHEAT	Aldo_ket_red domain-containing protein
[279]	Q9LLR4	1	2.1	1.88	1.2e-05	52226.8	WHEAT	Sec61p			[287]	A0A3B6NXQ9	2	4.5	0.97	0.00017	930.413	2	631962	-0.63	DAGVNFFDNAEVYANGR	Deamidated@15=48	FERRANTI_A_REP1_13LUGLIO23	57.49	1	93	109	21.4	0.00017	73	13	42316.4	WHEAT	Aldo_ket_red domain-containing protein
[168]	A0A3B5Y096	3	6.9	2.27	2.8e-07	58100	WHEAT	Serine hydroxymethyltransferase			[287]	A0A3B6NXQ9	2	4.5	0.97	0.00017	930.912	2	277686	7.1	DAGVNFFDNAEVYANGR	Deamidated@15=35;Deamidated@5|9	FERRANTI_A_REP1_13LUGLIO23	58.343	1	93	109	22.1	0.00031	70	13	42316.4	WHEAT	Aldo_ket_red domain-containing protein
[20]	Q41593	14	44.2	3.64	1.1e-07	43118.7	WHEAT	Serpin-Z1A			[297]	P01085	1	12.9	1.7	1.9e-05	538.252	3	1370000	-2.8	EHGAQEGQAGTGAFPR		FERRANTI_A_REP1_13LUGLIO23	22.311	1	67	82	24.3	1.9e-05	85	51	13337.5	WHEAT	Alpha-amylase inhibitor 0.19
[59]	A0A3B6B0K8	6	48.4	3.5	2e-07	23940.3	WHEAT	SHSP domain-containing protein			[321]	Q2QKC1	2	5.4	1.28	6.9e-05	688.313	2	1230000	1.7	DYAFIEYSDPR		FERRANTI_A_REP1_13LUGLIO23	49.373	1	45	55	16.9	6.9e-05	77	10	37349	WHEAT	Alternative splicing regulator
[52]	A0A3B6HNY3	8	34.7	2.42	5.2e-06	26448.2	WHEAT	SHSP domain-containing protein			[321]	Q2QKC1	2	5.4	1.28	6.9e-05	410.252	2	1670000	-0.14	IIVEFAK		FERRANTI_A_REP1_13LUGLIO23	36.931	1	74	80	23.1	0.012	52	14	37349	WHEAT	Alternative splicing regulator
[303]	A0A3B6HQA9	2	18.7	1.37	1.3e-05	17263.7	WHEAT	SHSP domain-containing protein			[362]	A0A3B6PKK3	3	4.2	0.29	0.002	737.06	3	455729	-0.08	FLVLNAADLDVAPGDVHFAPK		FERRANTI_A_REP1_13LUGLIO23	61.004	2	54	74	16.2	0.002	68	4	98208.1	WHEAT	Aminopeptidase
[84]	M7Z267	5	17.1	2.95	2.8e-07	27356.2	TRIUA	SHSP domain-containing protein			[362]	A0A3B6PKK3	3	4.2	0.29	0.002	520.264	2	2340000	-0.39	FNVFLEDR		FERRANTI_A_REP1_13LUGLIO23	47.048	2	687	694	18.3	0.0021	66	20	98208.1	WHEAT	Aminopeptidase
[185]	M8ALK8	4	25.7	1.52	0.00012	16132.5	TRIUA	SHSP domain-containing protein			[362]	A0A3B6PKK3	3	4.2	0.29	0.002	414.74	2	3600000	0.018	LPGFAAPR		FERRANTI_A_REP1_13LUGLIO23	34.642	2	16	23	21.1	0.0028	61	12	98208.1	WHEAT	Aminopeptidase
[308]	A0A3B6KFJ8	3	8.5	0.71	0.00016	68103.4	WHEAT	Signal recognition particle subunit SRP68			[56]	A0A3B5XVF6	14	24.7	2.94	6.7e-08	482.302	2	147835	-1.3	QILALIPGR	Gln->pyro-Glu@1	FERRANTI_A_REP1_13LUGLIO23	67.968	1	99	107	21.2	6.7e-08	101	9	52806	WHEAT	Aminotran_1_2 domain-containing protein
[307]	A3F8A9	2	11.8	1.11	4.4e-05	29372.6	WHEAT	Starch branching enzyme I (Fragment)			[56]	A0A3B5XVF6	14	24.7	2.94	6.7e-08	341.529	3	8460000	-0.41	GEIVIHAQR		FERRANTI_A_REP1_13LUGLIO23	20.365	1	23	31	20.4	4.2e-05	81	6	52806	WHEAT	Aminotran_1_2 domain-containing protein
[160]	Q5NKR2	7	14.2	1.89	1.9e-06	66373	TRIMO	Starch synthase, chloroplastic/amyloplastic			[56]	A0A3B5XVF6	14	24.7	2.94	6.7e-08	490.816	2	1400000	0.35	QILALIPGR		FERRANTI_A_REP1_13LUGLIO23	48.862	2	99	107	16.2	0.0002	65	9	52806	WHEAT	Aminotran_1_2 domain-containing protein
[277]	O24398	2	6.3	1.02	6.1e-05	55673	WHEAT	Starch synthase, chloroplastic/amyloplastic (Fragment)			[56]	A0A3B5XVF6	14	24.7	2.94	6.7e-08	560.743	2	4310000	-0.026	ASDESYASYK		FERRANTI_A_REP1_13LUGLIO23	21.966	1	352	361	15.7	0.00021	70	10	52806	WHEAT	Aminotran_1_2 domain-containing protein
[243]	A0A3B6C2K4	3	8.2	1.39	2.2e-05	38995.8	WHEAT	Str_synth domain-containing protein			[56]	A0A3B5XVF6	14	24.7	2.94	6.7e-08	547.611	3	2250000	-1.4	RGGYMEITGFSAPVR		FERRANTI_A_REP1_13LUGLIO23	45.657	2	308	322	18.4	0.00023	77	10	52806	WHEAT	Aminotran_1_2 domain-containing protein
[144]	A0A3B6KQV6	3	7.1	2.43	6.6e-06	68317.8	WHEAT	Succinate dehydrogenase [ubiquinone] flavoprotein subunit, mitochondrial			[56]	A0A3B5XVF6	14	24.7	2.94	6.7e-08	1205.59	2	259128	-0.87	NEGLVLLADEVYQENIYADNK		FERRANTI_A_REP1_13LUGLIO23	69.118	1	250	270	15.1	0.00041	75	10	52806	WHEAT	Aminotran_1_2 domain-containing protein
[195]	A0A3B6NLV6	2	6.1	1.94	5.6e-06	55765.8	WHEAT	Succinate-semialdehyde dehydrogenase			[56]	A0A3B5XVF6	14	24.7	2.94	6.7e-08	439.752	2	1400000	-0.69	ALEIAFSK		FERRANTI_A_REP1_13LUGLIO23	39.211	2	377	384	20.4	0.00052	70	8	52806	WHEAT	Aminotran_1_2 domain-containing protein
[2]	A0A446M1Q6	36	40.7	3.85	3.7e-07	94149.7	TRITD	Sucrose synthase			[56]	A0A3B5XVF6	14	24.7	2.94	6.7e-08	512.266	2	1490000	-0.59	APDAFYALR		FERRANTI_A_REP1_13LUGLIO23	42.656	1	419	427	21.6	0.00099	69	10	52806	WHEAT	Aminotran_1_2 domain-containing protein
[22]	A0A446Y5L0	19	23.6	2.38	4e-06	92208.2	TRITD	Sucrose synthase			[56]	A0A3B5XVF6	14	24.7	2.94	6.7e-08	480.759	2	13200000	-0.67	DAIASGIASR		FERRANTI_A_REP1_13LUGLIO23	27.544	1	123	132	23.5	0.0024	66	9	52806	WHEAT	Aminotran_1_2 domain-containing protein
[269]	A0A3B6KAD3	1	2.5	2.05	2.6e-06	38866.2	WHEAT	Sulfurtransferase			[56]	A0A3B5XVF6	14	24.7	2.94	6.7e-08	415.238	3	4230000	0.088	AEKDGILASLAR		FERRANTI_A_REP1_13LUGLIO23	38.966	1	362	373	22.5	0.0027	65	10	52806	WHEAT	Aminotran_1_2 domain-containing protein
[382]	A0A3B6ASA5	1	8.3	0.63	0.0011	15701.6	WHEAT	Superoxide dismutase [Cu-Zn]			[56]	A0A3B5XVF6	14	24.7	2.94	6.7e-08	742.865	2	4630000	1.1	GGYMEITGFSAPVR		FERRANTI_A_REP1_13LUGLIO23	51.439	1	309	322	17.1	0.0037	63	10	52806	WHEAT	Aminotran_1_2 domain-containing protein
[273]	A0A1D6CXJ5	2	4.7	1.63	2.1e-05	57467	WHEAT	T-complex protein 1 subunit delta			[56]	A0A3B5XVF6	14	24.7	2.94	6.7e-08	469.917	3	4880000	-0.61	AANKAPDAFYALR		FERRANTI_A_REP1_13LUGLIO23	36.362	1	415	427	16.9	0.004	65	10	52806	WHEAT	Aminotran_1_2 domain-containing protein
[280]	A0A446KHR2	4	3.7	0.99	0.00012	127635	TRITD	TIP120 domain-containing protein			[56]	A0A3B5XVF6	14	24.7	2.94	6.7e-08	750.862	2	2440000	0.76	GGYMEITGFSAPVR	Oxidation@4	FERRANTI_A_REP1_13LUGLIO23	45.249	2	309	322	15.4	0.0052	61	10	52806	WHEAT	Aminotran_1_2 domain-containing protein
[245]	Q6DL92	1	24.4	2.41	1.1e-06	8716.3	WHEAT	TOM7-like protein			[56]	A0A3B5XVF6	14	24.7	2.94	6.7e-08	610.306	2	4010000	-1.5	ATGAYSHSQGIK		FERRANTI_A_REP1_13LUGLIO23	9.004	2	108	119	19.6	0.013	59	9	52806	WHEAT	Aminotran_1_2 domain-containing protein
[204]	A0A2X0TM85	4	5.3	1.91	2.5e-06	115210	WHEAT	Transket_pyr domain-containing protein			[259]	A0A3B6HR42	3	10.3	1.22	0.00014	438.235	3	1670000	-0.066	ELLFSDGHPVAK		FERRANTI_A_REP1_13LUGLIO23	33.971	2	325	336	24.2	0.00014	78	19	50292.3	WHEAT	Aminotran_1_2 domain-containing protein
[349]	W5CDW4	2	8	0.59	0.0019	18399.8	WHEAT	TRASH domain-containing protein			[259]	A0A3B6HR42	3	10.3	1.22	0.00014	847.447	3	1580000	0.17	IISLGIGDTTEPIPEVITNAMAER		FERRANTI_A_REP1_13LUGLIO23	70.032	1	96	119	17.9	0.00073	73	13	50292.3	WHEAT	Aminotran_1_2 domain-containing protein
[181]	Q9FS79	5	23.7	1.22	5.9e-05	26802.9	WHEAT	Triosephosphat-isomerase			[259]	A0A3B6HR42	3	10.3	1.22	0.00014	689.381	2	1460000	1.2	LQAGYLFPEIAR		FERRANTI_A_REP1_13LUGLIO23	55.983	1	71	82	15.1	0.013	58	13	50292.3	WHEAT	Aminotran_1_2 domain-containing protein
[319]	A0A3B6NRW7	2	2.6	0.99	2.3e-05	149261	WHEAT	Tripeptidyl-peptidase II			[29]	M7YLN2	16	41.7	2.65	1.4e-06	623.362	4	3250000	0.22	LVIRPMYSNPPLHGASIVATILK		FERRANTI_A_REP1_13LUGLIO23	62.103	1	284	306	24.6	1.4e-06	93	22	48257	TRIUA	Aspartate aminotransferase
[35]	A0A446RFK0	17	22.1	2.99	2.9e-07	96328.3	TRITD	Tr-type G domain-containing protein			[29]	M7YLN2	16	41.7	2.65	1.4e-06	524.81	2	676936	-1.8	VFTLAGLTAR		FERRANTI_A_REP1_13LUGLIO23	50.346	1	142	151	23.2	1.5e-05	84	22	48257	TRIUA	Aspartate aminotransferase
[384]	Q43691	1	7.4	0.63	0.0027	13889.4	WHEAT	Trypsin/alpha-amylase inhibitor CMX2			[29]	M7YLN2	16	41.7	2.65	1.4e-06	741.82	2	1920000	0.42	QEYHIYMTSDGR	Gln->pyro-Glu@1	FERRANTI_A_REP1_13LUGLIO23	40.648	1	402	413	18.2	4.1e-05	77	14	48257	TRIUA	Aspartate aminotransferase
[215]	Q9ZRB7	4	16.9	1.78	1.1e-06	49743.5	WHEAT	Tubulin alpha chain			[29]	M7YLN2	16	41.7	2.65	1.4e-06	515.292	3	4430000	0.49	TVPHLADAIHAAVTK		FERRANTI_A_REP1_13LUGLIO23	40.683	1	423	437	27.6	9.5e-05	80	13	48257	TRIUA	Aspartate aminotransferase
[109]	Q9ZRA9	6	16	2.13	1.5e-05	49985.8	WHEAT	Tubulin beta-4 chain			[29]	M7YLN2	16	41.7	2.65	1.4e-06	569.982	3	2190000	0.084	VKEYLPITGLADFNK		FERRANTI_A_REP1_13LUGLIO23	52.889	2	68	82	21.9	0.00016	77	22	48257	TRIUA	Aspartate aminotransferase
[126]	W5A9E1	4	20.6	2.5	2.3e-06	17654.7	WHEAT	Ubiquitin			[29]	M7YLN2	16	41.7	2.65	1.4e-06	1082.02	2	568310	-1.9	QIGMFTFTGLNSDQVAFMR		FERRANTI_A_REP1_13LUGLIO23	69.03	1	383	401	17.7	0.00017	78	9	48257	TRIUA	Aspartate aminotransferase
[358]	P20973	1	1.3	0.83	0.0003	117009	WHEAT	Ubiquitin-activating enzyme E1 1			[29]	M7YLN2	16	41.7	2.65	1.4e-06	492.251	3	1210000	-2.5	RAEQMLIQNESR		FERRANTI_A_REP1_13LUGLIO23	25.525	1	56	67	23.2	0.00027	76	4	48257	TRIUA	Aspartate aminotransferase
[333]	Q9ZR33	3	10.9	0.94	6.9e-05	41499.2	WHEAT	UDP-arabinopyranose mutase			[29]	M7YLN2	16	41.7	2.65	1.4e-06	765.899	2	736843	-0.56	LIFGADSPAIQENR		FERRANTI_A_REP1_13LUGLIO23	45.056	1	87	100	26.1	0.00031	76	22	48257	TRIUA	Aspartate aminotransferase
[267]	A0A3B6KMX7	2	4.4	1.18	5.9e-05	52594	WHEAT	UDP-glucose 6-dehydrogenase			[29]	M7YLN2	16	41.7	2.65	1.4e-06	485.283	3	1430000	-1.2	TEEGKPLVLNVVR		FERRANTI_A_REP1_13LUGLIO23	37.475	1	43	55	17.4	0.00045	69	3	48257	TRIUA	Aspartate aminotransferase
[261]	A0A077RRU0	1	3.3	2.18	3.6e-05	36639.6	WHEAT	Uncharacterized protein			[29]	M7YLN2	16	41.7	2.65	1.4e-06	923.937	2	1380000	-2.1	MFVADGGELLMAQSYAK	Oxidation@1=28	FERRANTI_A_REP1_13LUGLIO23	54.229	1	237	253	16.2	0.00062	71	20	48257	TRIUA	Aspartate aminotransferase
[165]	A0A077RY90	6	22.8	1.13	0.00017	36137.9	WHEAT	Uncharacterized protein			[29]	M7YLN2	16	41.7	2.65	1.4e-06	915.942	2	6770000	-0.084	MFVADGGELLMAQSYAK		FERRANTI_A_REP1_13LUGLIO23	58.163	2	237	253	18.6	0.0036	64	20	48257	TRIUA	Aspartate aminotransferase
[386]	A0A077RZ13	2	12.4	0.56	0.0002	21941.5	WHEAT	Uncharacterized protein			[29]	M7YLN2	16	41.7	2.65	1.4e-06	470.222	2	3450000	0.62	NMGLYGER		FERRANTI_A_REP1_13LUGLIO23	27.823	1	254	261	20.1	0.0051	59	5	48257	TRIUA	Aspartate aminotransferase
[234]	A0A077S347	3	14.5	1.35	2.7e-05	27715.7	WHEAT	Uncharacterized protein			[29]	M7YLN2	16	41.7	2.65	1.4e-06	424.735	2	7470000	-0.2	VGGEFLAR		FERRANTI_A_REP1_13LUGLIO23	30.917	1	115	122	22.4	0.015	58	22	48257	TRIUA	Aspartate aminotransferase
[133]	A0A1D5UPC7	3	9.1	3.13	9.2e-08	48766.5	WHEAT	Uncharacterized protein			[29]	M7YLN2	16	41.7	2.65	1.4e-06	659.825	2	731445	0.93	AEQMLIQNESR		FERRANTI_A_REP1_13LUGLIO23	28.875	2	57	67	17.6	0.024	56	4	48257	TRIUA	Aspartate aminotransferase
[152]	A0A1D5UU14	3	13.2	3.15	4.5e-08	33693.7	WHEAT	Uncharacterized protein			[29]	M7YLN2	16	41.7	2.65	1.4e-06	482.261	2	4290000	-0.65	EQLFNALK	Deamidated@5=34	FERRANTI_A_REP1_13LUGLIO23	44.947	1	330	337	15.2	0.031	54	2	48257	TRIUA	Aspartate aminotransferase
[276]	A0A1D5UV55	3	11.4	1.29	2.8e-05	30372.6	WHEAT	Uncharacterized protein			[29]	M7YLN2	16	41.7	2.65	1.4e-06	474.766	2	3240000	-1.8	VNLGVGAYR		FERRANTI_A_REP1_13LUGLIO23	33.898	1	34	42	15.3	0.05	52	15	48257	TRIUA	Aspartate aminotransferase
[393]	A0A1D5W6Q2	1	18.8	0.53	0.0014	8096.6	WHEAT	Uncharacterized protein			[376]	A0A3B6LK94	2	4.4	0.64	0.00016	795.874	2	699458	0.89	TWTDIGDLDEAAAGR		FERRANTI_A_REP1_13LUGLIO23	51.623	2	84	98	18.8	0.00016	76	4	61091.3	WHEAT	Aspartate--tRNA ligase
[411]	A0A1D5ZW25	2	11.2	0.18	0.0012	23640.9	WHEAT	Uncharacterized protein			[376]	A0A3B6LK94	2	4.4	0.64	0.00016	525.293	2	476757	0.39	VFEVGPVFR		FERRANTI_A_REP1_13LUGLIO23	49.054	1	312	320	16.9	0.0023	65	16	61091.3	WHEAT	Aspartate--tRNA ligase
[266]	A0A1D6BRH1	2	6.1	1.1	0.0001	38107.1	WHEAT	Uncharacterized protein			[23]	P12862	16	31.2	2.72	3e-06	918.419	2	768257	2.5	MTNFYTNFQVDEIGR	Deamidated@3=11	FERRANTI_A_REP1_13LUGLIO23	58.707	1	18	32	25.1	3e-06	93	45	55264.7	WHEAT	ATP synthase subunit alpha, mitochondrial
[90]	A0A1D6DJ20	7	21.8	2.44	4.5e-07	41793.2	WHEAT	Uncharacterized protein			[23]	P12862	16	31.2	2.72	3e-06	409.544	3	4980000	-2	SVHEPMQTGLK		FERRANTI_A_REP1_13LUGLIO23	22.438	2	143	153	21.7	2.1e-05	86	36	55264.7	WHEAT	ATP synthase subunit alpha, mitochondrial
[115]	A0A1D6DKF8	4	23.9	3.1	1.3e-07	19518.7	WHEAT	Uncharacterized protein			[23]	P12862	16	31.2	2.72	3e-06	486.777	2	24500000	0.056	VVSVGDGIAR		FERRANTI_A_REP1_13LUGLIO23	28.383	1	33	42	26.6	5.8e-05	82	43	55264.7	WHEAT	ATP synthase subunit alpha, mitochondrial
[213]	A0A2X0SD86	1	2.4	3.02	9.9e-07	43607.7	WHEAT	Uncharacterized protein			[23]	P12862	16	31.2	2.72	3e-06	1071.03	2	414061	-1.5	VYGLNEIQAGEMVEFASGVK		FERRANTI_A_REP1_13LUGLIO23	65.243	1	43	62	16.8	5.8e-05	84	35	55264.7	WHEAT	ATP synthase subunit alpha, mitochondrial
[254]	A0A2X0ST42	3	1.8	1.43	3.8e-05	200822	WHEAT	Uncharacterized protein			[23]	P12862	16	31.2	2.72	3e-06	591.84	2	3410000	-0.27	VVDALGVPIDGK		FERRANTI_A_REP1_13LUGLIO23	43.993	2	109	120	20.9	0.00015	74	45	55264.7	WHEAT	ATP synthase subunit alpha, mitochondrial
[135]	A0A341T1J6	2	16.8	2.86	1.7e-07	10559.5	WHEAT	Uncharacterized protein			[23]	P12862	16	31.2	2.72	3e-06	442.715	2	1170000	0.39	GALSDHER		FERRANTI_A_REP1_13LUGLIO23	5.403	1	121	128	30.1	0.00026	73	40	55264.7	WHEAT	ATP synthase subunit alpha, mitochondrial
[19]	A0A3B5XV32	13	25.7	3.29	3.3e-07	63867.8	WHEAT	Uncharacterized protein			[23]	P12862	16	31.2	2.72	3e-06	522.29	2	4240000	-0.7	TGSIVDVPAGK		FERRANTI_A_REP1_13LUGLIO23	29.296	1	93	103	22.5	0.0006	71	38	55264.7	WHEAT	ATP synthase subunit alpha, mitochondrial
[292]	A0A3B5XVF8	1	10.1	1.77	2.3e-05	17219.3	WHEAT	Uncharacterized protein			[23]	P12862	16	31.2	2.72	3e-06	513.801	2	2460000	0.91	AVDSLVPIGR		FERRANTI_A_REP1_13LUGLIO23	40.864	2	154	163	20.6	0.0013	64	51	55264.7	WHEAT	ATP synthase subunit alpha, mitochondrial
[357]	A0A3B5XWY1	1	5.6	0.84	0.00041	19207.6	WHEAT	Uncharacterized protein			[23]	P12862	16	31.2	2.72	3e-06	513.253	3	1850000	0.27	EAFPGDVFYLHSR		FERRANTI_A_REP1_13LUGLIO23	51.404	1	295	307	16.6	0.0023	67	27	55264.7	WHEAT	ATP synthase subunit alpha, mitochondrial
[202]	A0A3B5XXQ5	4	18.7	1.48	2e-05	35516.3	WHEAT	Uncharacterized protein			[23]	P12862	16	31.2	2.72	3e-06	383.681	2	3000000	-1.3	MEFSPR		FERRANTI_A_REP1_13LUGLIO23	25.42	2	1	6	19.8	0.0027	61	37	55264.7	WHEAT	ATP synthase subunit alpha, mitochondrial
[111]	A0A3B5XY60	6	42	1.91	0.0001	16448.2	WHEAT	Uncharacterized protein			[23]	P12862	16	31.2	2.72	3e-06	650.877	2	4900000	0.084	TAIAIDTILNQK		FERRANTI_A_REP1_13LUGLIO23	51.58	1	178	189	18.8	0.0035	63	38	55264.7	WHEAT	ATP synthase subunit alpha, mitochondrial
[78]	A0A3B5XZJ3	4	19.4	3.89	7.1e-08	27550.3	WHEAT	Uncharacterized protein			[23]	P12862	16	31.2	2.72	3e-06	452.243	3	1590000	-0.49	KSVHEPMQTGLK		FERRANTI_A_REP1_13LUGLIO23	19.076	1	142	153	21.6	0.0048	63	32	55264.7	WHEAT	ATP synthase subunit alpha, mitochondrial
[246]	A0A3B5Y081	1	2.1	2.41	2.1e-05	50680.9	WHEAT	Uncharacterized protein			[23]	P12862	16	31.2	2.72	3e-06	662.843	2	419836	0.72	QPQYEPLPIEK	Gln->pyro-Glu@1	FERRANTI_A_REP1_13LUGLIO23	50.989	1	433	443	17.3	0.0072	61	43	55264.7	WHEAT	ATP synthase subunit alpha, mitochondrial
[271]	A0A3B5Y0E0	3	1.1	0.87	0.00011	469026	WHEAT	Uncharacterized protein			[23]	P12862	16	31.2	2.72	3e-06	663.885	2	1130000	-0.27	AILSTINPELQK		FERRANTI_A_REP1_13LUGLIO23	44.363	1	470	481	17.6	0.011	56	36	55264.7	WHEAT	ATP synthase subunit alpha, mitochondrial
[233]	A0A3B5Y1S1	2	22.8	2.07	3.5e-06	19194.4	WHEAT	Uncharacterized protein			[23]	P12862	16	31.2	2.72	3e-06	378.224	2	14300000	-0.46	APGIIER		FERRANTI_A_REP1_13LUGLIO23	22.218	1	135	141	27.5	0.02	53	43	55264.7	WHEAT	ATP synthase subunit alpha, mitochondrial
[404]	A0A3B5Y1Z9	2	4.8	0.29	0.001	66197.9	WHEAT	Uncharacterized protein			[23]	P12862	16	31.2	2.72	3e-06	925.922	2	1180000	-0.41	MTNFYTNFQVDEIGR	Oxidation@1	FERRANTI_A_REP1_13LUGLIO23	53.898	2	18	32	15.2	0.045	51	45	55264.7	WHEAT	ATP synthase subunit alpha, mitochondrial
[325]	A0A3B5Y6J0	1	3.4	1.31	0.00011	32142.4	WHEAT	Uncharacterized protein			[36]	Q41534	19	41.4	2.1	5.1e-06	1022.51	2	2860000	-1.9	QISELGIYPAVDPLDSTSR	Gln->pyro-Glu@1	FERRANTI_A_REP1_13LUGLIO23	70.103	2	413	431	23.1	5.1e-06	94	39	59249	WHEAT	ATP synthase subunit beta
[368]	A0A3B5YRG3	3	16.7	0.43	0.00038	26360.5	WHEAT	Uncharacterized protein			[36]	Q41534	19	41.4	2.1	5.1e-06	1066.53	2	1230000	1	NLQDIIAILGMDELSEDDK		FERRANTI_A_REP1_13LUGLIO23	70.506	2	458	476	15.4	2.2e-05	88	39	59249	WHEAT	ATP synthase subunit beta
[15]	A0A3B5YTY7	15	42.8	3.81	8.6e-08	37746.4	WHEAT	Uncharacterized protein			[36]	Q41534	19	41.4	2.1	5.1e-06	453.232	4	2150000	0.73	MLSPHVLGVDHYNTAR		FERRANTI_A_REP1_13LUGLIO23	36.187	2	432	447	25.2	2.9e-05	86	20	59249	WHEAT	ATP synthase subunit beta
[6]	A0A3B5Z3G6	28	41.2	3.53	6e-07	74276.2	WHEAT	Uncharacterized protein			[36]	Q41534	19	41.4	2.1	5.1e-06	897.451	3	1820000	0.56	NLQDIIAILGMDELSEDDKMTVAR		FERRANTI_A_REP1_13LUGLIO23	70.245	1	458	481	21.4	0.00015	80	20	59249	WHEAT	ATP synthase subunit beta
[149]	A0A3B5ZRV3	8	18.5	1.1	0.0002	61122.9	WHEAT	Uncharacterized protein			[36]	Q41534	19	41.4	2.1	5.1e-06	587.335	2	2560000	-0.52	VVDLLAPYQR		FERRANTI_A_REP1_13LUGLIO23	47.471	1	212	221	19.1	0.00031	74	37	59249	WHEAT	ATP synthase subunit beta
[177]	A0A3B6A374	2	13.2	2.68	2e-05	17496.3	WHEAT	Uncharacterized protein			[36]	Q41534	19	41.4	2.1	5.1e-06	379.205	3	3680000	-1.3	THDFLPIHR		FERRANTI_A_REP1_13LUGLIO23	31.206	1	183	191	23	0.00035	74	15	59249	WHEAT	ATP synthase subunit beta
[293]	A0A3B6ASV4	4	22.9	0.86	0.0015	15524	WHEAT	Uncharacterized protein			[36]	Q41534	19	41.4	2.1	5.1e-06	488.285	2	1210000	0.83	IGLFGGAGVGK		FERRANTI_A_REP1_13LUGLIO23	42.762	2	225	235	23.9	0.00042	72	51	59249	WHEAT	ATP synthase subunit beta
[294]	A0A3B6ATG5	2	8.3	1.43	3.9e-05	35802.5	WHEAT	Uncharacterized protein			[36]	Q41534	19	41.4	2.1	5.1e-06	705.408	2	463197	-2	VLNTGSPITVPVGR		FERRANTI_A_REP1_13LUGLIO23	42.8	1	148	161	19.2	0.00044	70	29	59249	WHEAT	ATP synthase subunit beta
[125]	A0A3B6AYN4	5	16	2.06	1.5e-06	45277.9	WHEAT	Uncharacterized protein			[36]	Q41534	19	41.4	2.1	5.1e-06	441.003	4	1750000	-0.53	IINVIGEPIDHKGDIK		FERRANTI_A_REP1_13LUGLIO23	36.927	1	167	182	17.3	0.00066	70	37	59249	WHEAT	ATP synthase subunit beta
[237]	A0A3B6AZE6	2	7.5	1.94	2.6e-05	30760	WHEAT	Uncharacterized protein			[36]	Q41534	19	41.4	2.1	5.1e-06	631.823	2	6350000	-0.92	TIAMDGTEGLVR		FERRANTI_A_REP1_13LUGLIO23	40.316	1	133	144	16.4	0.0015	69	25	59249	WHEAT	ATP synthase subunit beta
[408]	A0A3B6B1D5	1	1.3	0.37	0.0022	67048	WHEAT	Uncharacterized protein			[36]	Q41534	19	41.4	2.1	5.1e-06	932.979	2	1160000	3.1	DAEGQDVLLFIDNIFR		FERRANTI_A_REP1_13LUGLIO23	70.865	1	320	335	18.7	0.002	68	45	59249	WHEAT	ATP synthase subunit beta
[62]	A0A3B6B3B0	6	19.4	4.41	3e-09	34095.1	WHEAT	Uncharacterized protein			[36]	Q41534	19	41.4	2.1	5.1e-06	467.261	3	1390000	-1.4	VGLTGLTVAEHFR		FERRANTI_A_REP1_13LUGLIO23	46.522	1	307	319	19	0.0023	65	45	59249	WHEAT	ATP synthase subunit beta
[413]	A0A3B6B8M9	1	1.7	0.26	0.0045	51202	WHEAT	Uncharacterized protein			[36]	Q41534	19	41.4	2.1	5.1e-06	729.918	2	489746	3.3	TVLIMELINNVAK	Deamidated@9=11	FERRANTI_A_REP1_13LUGLIO23	62.122	2	236	248	18.6	0.0035	63	37	59249	WHEAT	ATP synthase subunit beta
[131]	A0A3B6B8S2	4	18.3	2.65	9.8e-07	38878.2	WHEAT	Uncharacterized protein			[36]	Q41534	19	41.4	2.1	5.1e-06	746.893	2	1100000	2.2	FTQANSEVSALLGR		FERRANTI_A_REP1_13LUGLIO23	49.304	2	336	349	19.9	0.0036	65	40	59249	WHEAT	ATP synthase subunit beta
[87]	A0A3B6C021	7	27.7	1.89	5.8e-06	38823.1	WHEAT	Uncharacterized protein			[36]	Q41534	19	41.4	2.1	5.1e-06	639.822	2	1470000	1.3	TIAMDGTEGLVR	Oxidation@4	FERRANTI_A_REP1_13LUGLIO23	32.417	2	133	144	16.8	0.0054	63	25	59249	WHEAT	ATP synthase subunit beta
[392]	A0A3B6CHK3	1	0.8	0.53	0.0012	99525.9	WHEAT	Uncharacterized protein			[36]	Q41534	19	41.4	2.1	5.1e-06	729.423	2	2650000	-0.34	TVLIMELINNVAK		FERRANTI_A_REP1_13LUGLIO23	69.907	1	236	248	23.9	0.0077	59	37	59249	WHEAT	ATP synthase subunit beta
[220]	A0A3B6ECX9	1	6.2	2.8	1.9e-06	20667.3	WHEAT	Uncharacterized protein			[36]	Q41534	19	41.4	2.1	5.1e-06	747.382	2	2380000	-1.3	FTQANSEVSALLGR	Deamidated@5=14	FERRANTI_A_REP1_13LUGLIO23	50.31	1	336	349	21.5	0.0092	61	40	59249	WHEAT	ATP synthase subunit beta
[232]	A0A3B6ED17	2	7.8	1.67	2.6e-05	34139.9	WHEAT	Uncharacterized protein			[36]	Q41534	19	41.4	2.1	5.1e-06	1093.58	2	809367	-0.63	IPSAVGYQPTLATDLGGLQER		FERRANTI_A_REP1_13LUGLIO23	56.091	1	350	370	15.7	0.01	61	40	59249	WHEAT	ATP synthase subunit beta
[114]	A0A3B6EE47	3	12.2	3.17	2.2e-06	44939.7	WHEAT	Uncharacterized protein			[36]	Q41534	19	41.4	2.1	5.1e-06	791.376	3	1370000	0.94	YDDISEHAFYMVGGIDEVIAK		FERRANTI_A_REP1_13LUGLIO23	64.096	1	524	544	19.4	0.017	58	15	59249	WHEAT	ATP synthase subunit beta
[309]	A0A3B6EEQ6	2	3.6	1.08	1.6e-05	87193.8	WHEAT	Uncharacterized protein			[289]	A0A3B6HU76	3	3.5	1.43	1.6e-05	549.256	2	1330000	0.28	GYGMGELGASR		FERRANTI_A_REP1_13LUGLIO23	33.003	2	716	726	21.1	1.6e-05	85	13	86831.6	WHEAT	Bac_surface_Ag domain-containing protein
[97]	A0A3B6EFK5	10	28.3	2.24	2.7e-06	42151.6	WHEAT	Uncharacterized protein			[289]	A0A3B6HU76	3	3.5	1.43	1.6e-05	519.763	2	2040000	-2.3	ANITESFTR		FERRANTI_A_REP1_13LUGLIO23	31.555	1	558	566	16.6	0.002	65	11	86831.6	WHEAT	Bac_surface_Ag domain-containing protein
[76]	A0A3B6EM13	3	19.5	4.54	4.5e-08	27298.4	WHEAT	Uncharacterized protein			[289]	A0A3B6HU76	3	3.5	1.43	1.6e-05	439.727	2	737958	-0.48	GEVLAMMK		FERRANTI_A_REP1_13LUGLIO23	36.136	1	298	305	18.4	0.0052	63	11	86831.6	WHEAT	Bac_surface_Ag domain-containing protein
[311]	A0A3B6FJZ5	1	6.9	1.45	5.1e-05	16959.9	WHEAT	Uncharacterized protein			[7]	A0A3B6KSH4	30	49.1	3.19	6.1e-07	461.597	3	12300000	-1.2	QLFQLVHEAGLK		FERRANTI_A_REP1_13LUGLIO23	47.611	1	73	84	31.1	6.1e-07	100	12	58864.9	WHEAT	Beta-amylase
[229]	A0A3B6HMZ7	3	8.4	1.59	6e-05	51723.9	WHEAT	Uncharacterized protein			[7]	A0A3B6KSH4	30	49.1	3.19	6.1e-07	584.968	3	8970000	-0.39	LSNQLVEGQNYVNFK		FERRANTI_A_REP1_13LUGLIO23	47.4	1	420	434	28.8	1.6e-06	99	18	58864.9	WHEAT	Beta-amylase
[72]	A0A3B6HP31	8	21.7	3.31	1.1e-07	53883.6	WHEAT	Uncharacterized protein			[7]	A0A3B6KSH4	30	49.1	3.19	6.1e-07	364.714	2	6930000	0.11	VFLGHR		FERRANTI_A_REP1_13LUGLIO23	16.506	1	283	288	28.9	6.3e-06	85	21	58864.9	WHEAT	Beta-amylase
[21]	A0A3B6HPE1	12	22.2	3.04	4.9e-06	48139.4	WHEAT	Uncharacterized protein			[7]	A0A3B6KSH4	30	49.1	3.19	6.1e-07	921.488	2	1780000	0.47	SGPELTIEMILQAAQPK	Oxidation@9	FERRANTI_A_REP1_13LUGLIO23	68.461	1	459	475	21.6	7.8e-06	92	25	58864.9	WHEAT	Beta-amylase
[211]	A0A3B6HPQ4	1	1.9	3.05	7.6e-08	77002	WHEAT	Uncharacterized protein			[7]	A0A3B6KSH4	30	49.1	3.19	6.1e-07	696.687	3	114005	3.1	NIEYLTLGVDDQPLFHGR	Deamidated@1=39	FERRANTI_A_REP1_13LUGLIO23	64.556	1	130	147	21.4	1.5e-05	90	48	58864.9	WHEAT	Beta-amylase
[9]	A0A3B6HR26	20	45.9	4.85	4e-09	37341.2	WHEAT	Uncharacterized protein			[7]	A0A3B6KSH4	30	49.1	3.19	6.1e-07	835.371	2	598773	-0.26	SAVQMYTDYMASFR		FERRANTI_A_REP1_13LUGLIO23	59.281	1	148	161	19.1	2.2e-05	82	8	58864.9	WHEAT	Beta-amylase
[343]	A0A3B6HR35	1	5.6	1.09	0.00023	28059.3	WHEAT	Uncharacterized protein			[7]	A0A3B6KSH4	30	49.1	3.19	6.1e-07	633.273	2	6160000	-1	DAGQYNDTPQR	Deamidated@6=11	FERRANTI_A_REP1_13LUGLIO23	18.36	1	233	243	20.6	6.7e-05	75	8	58864.9	WHEAT	Beta-amylase
[189]	A0A3B6HR50	5	20.8	0.91	0.00033	34328.5	WHEAT	Uncharacterized protein			[7]	A0A3B6KSH4	30	49.1	3.19	6.1e-07	683.381	2	1260000	1.8	QLFQLVHEAGLK	Gln->pyro-Glu@1	FERRANTI_A_REP1_13LUGLIO23	62.862	1	73	84	23.5	6.7e-05	80	12	58864.9	WHEAT	Beta-amylase
[118]	A0A3B6HRB1	2	7.3	4.87	8.6e-11	42691.2	WHEAT	Uncharacterized protein			[7]	A0A3B6KSH4	30	49.1	3.19	6.1e-07	504.249	4	1880000	-0.9	VPSHAAEITAGYYNLHDR		FERRANTI_A_REP1_13LUGLIO23	34.902	2	304	321	24.3	0.00012	80	10	58864.9	WHEAT	Beta-amylase
[3]	A0A3B6HSA4	29	36.3	4.81	4e-09	76938	WHEAT	Uncharacterized protein			[7]	A0A3B6KSH4	30	49.1	3.19	6.1e-07	502.229	2	5180000	-0.89	AYDWSAYK		FERRANTI_A_REP1_13LUGLIO23	37.405	1	65	72	20.3	0.00012	74	36	58864.9	WHEAT	Beta-amylase
[388]	A0A3B6HSU5	2	8	0.44	0.00076	35219.2	WHEAT	Uncharacterized protein			[7]	A0A3B6KSH4	30	49.1	3.19	6.1e-07	664.33	2	3700000	-0.54	YDPTAYNTILR	Deamidated@7	FERRANTI_A_REP1_13LUGLIO23	43.129	1	385	395	18.9	0.00016	77	28	58864.9	WHEAT	Beta-amylase
[344]	A0A3B6HUP0	2	8	0.56	0.00032	37008.5	WHEAT	Uncharacterized protein			[7]	A0A3B6KSH4	30	49.1	3.19	6.1e-07	843.369	2	617742	0.63	SAVQMYTDYMASFR	Oxidation@5|10	FERRANTI_A_REP1_13LUGLIO23	54.494	1	148	161	16	0.00021	71	8	58864.9	WHEAT	Beta-amylase
[132]	A0A3B6HY51	5	2.9	2.36	2.8e-07	286673	WHEAT	Uncharacterized protein			[7]	A0A3B6KSH4	30	49.1	3.19	6.1e-07	696.357	3	2440000	0.66	NIEYLTLGVDDQPLFHGR		FERRANTI_A_REP1_13LUGLIO23	57.404	1	130	147	17.2	0.00035	76	48	58864.9	WHEAT	Beta-amylase
[206]	A0A3B6HYA0	3	5.7	1.64	5.8e-06	80226.9	WHEAT	Uncharacterized protein			[7]	A0A3B6KSH4	30	49.1	3.19	6.1e-07	824.387	2	2510000	1.6	FFVDNGTYLTEQGR	Deamidated@5=30	FERRANTI_A_REP1_13LUGLIO23	51.898	1	246	259	25.1	0.00036	73	25	58864.9	WHEAT	Beta-amylase
[272]	A0A3B6HYH4	1	5	2	6.9e-06	25274.8	WHEAT	Uncharacterized protein			[7]	A0A3B6KSH4	30	49.1	3.19	6.1e-07	632.781	2	13800000	0.27	DAGQYNDTPQR		FERRANTI_A_REP1_13LUGLIO23	18.251	1	233	243	21.5	0.0004	69	8	58864.9	WHEAT	Beta-amylase
[281]	A0A3B6HYS0	1	4.8	1.85	1e-05	36961.4	WHEAT	Uncharacterized protein			[7]	A0A3B6KSH4	30	49.1	3.19	6.1e-07	823.893	2	1410000	-0.92	FFVDNGTYLTEQGR		FERRANTI_A_REP1_13LUGLIO23	49.304	1	246	259	15.9	0.00044	73	25	58864.9	WHEAT	Beta-amylase
[194]	A0A3B6I2A6	3	6	2.31	4.3e-06	62336.2	WHEAT	Uncharacterized protein			[7]	A0A3B6KSH4	30	49.1	3.19	6.1e-07	508.781	2	761225	-0.85	LFGFTYLR		FERRANTI_A_REP1_13LUGLIO23	58.166	1	412	419	19.7	0.00084	72	44	58864.9	WHEAT	Beta-amylase
[182]	A0A3B6INH0	2	9.2	3	2.3e-07	43892.3	WHEAT	Uncharacterized protein			[7]	A0A3B6KSH4	30	49.1	3.19	6.1e-07	316.507	3	8970000	-0.65	DGYRPIAR		FERRANTI_A_REP1_13LUGLIO23	19.617	1	322	329	18.4	0.00096	71	35	58864.9	WHEAT	Beta-amylase
[11]	A0A3B6IQY2	15	33.4	3.99	5.6e-07	56119.2	WHEAT	Uncharacterized protein			[7]	A0A3B6KSH4	30	49.1	3.19	6.1e-07	851.366	2	747026	0.18	SAVQMYTDYMASFR	Oxidation@5;Oxidation@10	FERRANTI_A_REP1_13LUGLIO23	43.06	2	148	161	16	0.0011	62	8	58864.9	WHEAT	Beta-amylase
[169]	A0A3B6ISY7	2	4.3	3.42	3.3e-09	68127.3	WHEAT	Uncharacterized protein			[7]	A0A3B6KSH4	30	49.1	3.19	6.1e-07	539.264	3	1850000	1.4	LDPFPFEEHTDLR		FERRANTI_A_REP1_13LUGLIO23	49.782	2	476	488	21.8	0.0016	67	1	58864.9	WHEAT	Beta-amylase
[365]	A0A3B6IW10	1	1.9	0.75	0.00045	84379.8	WHEAT	Uncharacterized protein			[7]	A0A3B6KSH4	30	49.1	3.19	6.1e-07	877.443	2	704036	1.8	LSNQLVEGQNYVNFK	Deamidated@13=22	FERRANTI_A_REP1_13LUGLIO23	46.909	2	420	434	19.4	0.0016	69	18	58864.9	WHEAT	Beta-amylase
[210]	A0A3B6KBG8	4	25.4	1.56	5.4e-05	22043.7	WHEAT	Uncharacterized protein			[7]	A0A3B6KSH4	30	49.1	3.19	6.1e-07	664.973	3	1200000	0.72	NVGASDPDIFYTDQHGTR		FERRANTI_A_REP1_13LUGLIO23	37.139	1	112	129	18.6	0.0033	63	2	58864.9	WHEAT	Beta-amylase
[402]	A0A3B6KCZ1	1	6.8	0.41	0.0025	20678.5	WHEAT	Uncharacterized protein			[7]	A0A3B6KSH4	30	49.1	3.19	6.1e-07	758.404	2	1010000	0.98	FFLAWYSNNLIK		FERRANTI_A_REP1_13LUGLIO23	68.267	1	260	271	16.2	0.0052	64	26	58864.9	WHEAT	Beta-amylase
[332]	A0A3B6KG21	1	9.8	1.21	0.00011	29641.2	WHEAT	Uncharacterized protein			[7]	A0A3B6KSH4	30	49.1	3.19	6.1e-07	556.936	3	2270000	-0.88	AAAAMVGHPEWEFPR		FERRANTI_A_REP1_13LUGLIO23	44.948	1	218	232	15.2	0.0071	61	15	58864.9	WHEAT	Beta-amylase
[205]	A0A3B6KHQ2	3	6	2.26	1.4e-06	69827.6	WHEAT	Uncharacterized protein			[7]	A0A3B6KSH4	30	49.1	3.19	6.1e-07	397.21	3	795145	-0.45	ISGIHWWYK		FERRANTI_A_REP1_13LUGLIO23	46.381	2	295	303	16.5	0.0088	61	20	58864.9	WHEAT	Beta-amylase
[418]	A0A3B6KMA3	1	3.1	0.18	0.0065	23500.4	WHEAT	Uncharacterized protein			[7]	A0A3B6KSH4	30	49.1	3.19	6.1e-07	336.189	3	15800000	-2.1	NARPHGINK		FERRANTI_A_REP1_13LUGLIO23	2.436	2	396	404	16.9	0.012	58	29	58864.9	WHEAT	Beta-amylase
[340]	A0A3B6LKJ0	2	7.8	0.56	0.00024	40849.4	WHEAT	Uncharacterized protein			[7]	A0A3B6KSH4	30	49.1	3.19	6.1e-07	401.719	2	7160000	-0.8	ILDEANK		FERRANTI_A_REP1_13LUGLIO23	15.32	1	276	282	22.2	0.023	56	37	58864.9	WHEAT	Beta-amylase
[239]	A0A3B6LKR3	4	25	1.33	8.4e-05	12708.6	WHEAT	Uncharacterized protein			[7]	A0A3B6KSH4	30	49.1	3.19	6.1e-07	758.895	2	2880000	-0.64	FFLAWYSNNLIK	Deamidated@8=9	FERRANTI_A_REP1_13LUGLIO23	68.497	1	260	271	17.8	0.024	57	26	58864.9	WHEAT	Beta-amylase
[380]	A0A3B6LLE1	1	4.9	0.64	0.0024	28344.7	WHEAT	Uncharacterized protein			[7]	A0A3B6KSH4	30	49.1	3.19	6.1e-07	331.838	3	7790000	-0.44	FEKGDELR		FERRANTI_A_REP1_13LUGLIO23	16.295	1	28	35	23.2	0.025	56	41	58864.9	WHEAT	Beta-amylase
[24]	A0A3B6NJT9	16	22.9	2.64	7.2e-06	73200.5	WHEAT	Uncharacterized protein			[7]	A0A3B6KSH4	30	49.1	3.19	6.1e-07	442.729	2	1660000	-0.53	YLQADFK		FERRANTI_A_REP1_13LUGLIO23	30.281	1	211	217	17.8	0.041	50	24	58864.9	WHEAT	Beta-amylase
[348]	A0A3B6NKC9	2	9.8	0.84	0.00011	40714.3	WHEAT	Uncharacterized protein			[207]	Q8RWR5	3	8	2.3	7.9e-07	1219.56	2	383072	-0.037	STVDPSTEVVFSENPDSAAVDSGK		FERRANTI_A_REP1_13LUGLIO23	47.143	1	474	497	18.8	7.9e-07	100	12	67301.8	WHEAT	Beta-D-glucan exohydrolase
[48]	A0A3B6NKH5	10	29.2	2.69	1.4e-06	50029	WHEAT	Uncharacterized protein			[207]	Q8RWR5	3	8	2.3	7.9e-07	485.268	3	563463	-0.91	ATIFPHNVGLGATR		FERRANTI_A_REP1_13LUGLIO23	39.038	1	128	141	20.2	0.00051	72	26	67301.8	WHEAT	Beta-D-glucan exohydrolase
[166]	A0A3B6NMA6	5	11.3	1.74	9.1e-06	59210.4	WHEAT	Uncharacterized protein			[207]	Q8RWR5	3	8	2.3	7.9e-07	651.821	2	1990000	-0.64	SVDQLPMNVGDK		FERRANTI_A_REP1_13LUGLIO23	37.422	1	595	606	22.8	0.011	59	30	67301.8	WHEAT	Beta-D-glucan exohydrolase
[296]	A0A3B6NQ47	3	10.9	1.01	0.00017	46246.8	WHEAT	Uncharacterized protein			[394]	Q8LGQ9	3	9.7	0.37	0.00083	615.312	2	1460000	-0.27	VAFTGSYATGQK		FERRANTI_A_REP1_13LUGLIO23	29.867	2	235	246	19.9	0.00083	69	15	54407.9	WHEAT	Betaine-aldehyde dehydrogenase
[360]	A0A3B6NUV0	3	10.3	0.6	0.00019	39539.4	WHEAT	Uncharacterized protein			[394]	Q8LGQ9	3	9.7	0.37	0.00083	575.287	2	1310000	-1.9	QLFIDGDWR		FERRANTI_A_REP1_13LUGLIO23	51.421	2	11	19	17.6	0.0022	66	13	54407.9	WHEAT	Betaine-aldehyde dehydrogenase
[282]	A0A3B6NV46	1	3.7	1.83	6.9e-06	47831.2	WHEAT	Uncharacterized protein			[394]	Q8LGQ9	3	9.7	0.37	0.00083	998.804	3	1160000	0.34	EFSTEEEAIELANDTHYGLAGAVISGDR		FERRANTI_A_REP1_13LUGLIO23	63.661	1	404	431	15.5	0.004	64	11	54407.9	WHEAT	Betaine-aldehyde dehydrogenase
[295]	A0A3B6PF71	2	25.6	0.87	0.00011	18229.4	WHEAT	Uncharacterized protein			[5]	W5AQ78	17	47.5	6.07	1e-10	360.686	4	3430000	-0.4	TDGKGDAADVHVVR		FERRANTI_A_REP1_13LUGLIO23	18.642	1	17	30	39	1e-10	140	3	34252.9	WHEAT	Caleosin
[260]	A0A3B6R6K3	2	5.5	1.85	2.4e-06	46834.9	WHEAT	Uncharacterized protein			[5]	W5AQ78	17	47.5	6.07	1e-10	470.207	3	3360000	-2.3	HGSDSGTYDKEGR		FERRANTI_A_REP1_13LUGLIO23	4.659	1	198	210	39.5	6.2e-09	116	7	34252.9	WHEAT	Caleosin
[145]	A0A3B6RB62	3	12.9	1.76	5.9e-05	31628.8	WHEAT	Uncharacterized protein			[5]	W5AQ78	17	47.5	6.07	1e-10	412.186	3	15600000	-0.39	SDYDTAGGVGHR		FERRANTI_A_REP1_13LUGLIO23	16.336	1	34	45	29.2	2.4e-08	110	1	34252.9	WHEAT	Caleosin
[323]	A0A3B6RCU0	1	1.2	1.34	4.5e-05	141889	WHEAT	Uncharacterized protein			[5]	W5AQ78	17	47.5	6.07	1e-10	387.931	4	15100000	-0.52	EGKSDYDTAGGVGHR		FERRANTI_A_REP1_13LUGLIO23	9.923	2	31	45	34.5	1e-07	107	1	34252.9	WHEAT	Caleosin
[43]	A0A3B6RDA7	8	30.7	2.88	9.9e-06	17801.8	WHEAT	Uncharacterized protein			[5]	W5AQ78	17	47.5	6.07	1e-10	714.354	2	292339	-1.2	EVFDFVGWVAMK		FERRANTI_A_REP1_13LUGLIO23	68.978	2	245	256	25.4	6.5e-07	101	2	34252.9	WHEAT	Caleosin
[228]	A0A3B6RIA5	2	6.4	2.21	4.5e-07	37821.5	WHEAT	Uncharacterized protein			[5]	W5AQ78	17	47.5	6.07	1e-10	546.627	3	5060000	0.53	GDLEEHIPKPYLAR		FERRANTI_A_REP1_13LUGLIO23	39.351	1	89	102	30.2	1.4e-06	99	3	34252.9	WHEAT	Caleosin
[186]	A0A3B6RLV7	2	10.5	2.63	1.7e-07	33136.2	WHEAT	Uncharacterized protein			[5]	W5AQ78	17	47.5	6.07	1e-10	465.218	4	11000000	-0.3	GANKTDGHGDAGSMVGDIR		FERRANTI_A_REP1_13LUGLIO23	24.342	2	46	64	26.4	1.1e-05	88	2	34252.9	WHEAT	Caleosin
[265]	A0A446J3Z7	4	10.1	0.8	0.00035	40701.8	TRITD	Uncharacterized protein			[5]	W5AQ78	17	47.5	6.07	1e-10	778.824	2	1640000	0.71	MYDGSLFEYMER	Oxidation@1=71	FERRANTI_A_REP1_13LUGLIO23	55.207	1	281	292	15.6	1.4e-05	79	7	34252.9	WHEAT	Caleosin
[163]	A0A446JA42	4	22.9	1.29	0.00027	30692.8	TRITD	Uncharacterized protein			[5]	W5AQ78	17	47.5	6.07	1e-10	736.866	2	778141	0.66	FMPVNFENIFSK		FERRANTI_A_REP1_13LUGLIO23	65.988	1	211	222	21.1	5.7e-05	82	7	34252.9	WHEAT	Caleosin
[406]	A0A446JQ23	2	3.3	0.35	0.00023	89823.7	TRITD	Uncharacterized protein			[5]	W5AQ78	17	47.5	6.07	1e-10	665.364	2	1600000	1.4	IVAMQAPVTVER	Oxidation@4	FERRANTI_A_REP1_13LUGLIO23	29.498	1	74	85	21.3	7e-05	82	6	34252.9	WHEAT	Caleosin
[291]	A0A446M1K0	4	27.9	1.42	2.1e-05	20804.5	TRITD	Uncharacterized protein			[5]	W5AQ78	17	47.5	6.07	1e-10	346.849	3	5820000	0.083	GDAADVHVVR		FERRANTI_A_REP1_13LUGLIO23	18.523	1	21	30	22.9	0.00014	77	3	34252.9	WHEAT	Caleosin
[191]	A0A446MBU6	4	18.1	1.79	3.8e-06	39419.9	TRITD	Uncharacterized protein			[5]	W5AQ78	17	47.5	6.07	1e-10	737.358	2	1180000	-0.13	FMPVNFENIFSK	Deamidated@8=33	FERRANTI_A_REP1_13LUGLIO23	63.731	1	211	222	17.6	0.00017	77	7	34252.9	WHEAT	Caleosin
[100]	A0A446MJE3	6	25.2	1.66	3.9e-05	33872.5	TRITD	Uncharacterized protein			[5]	W5AQ78	17	47.5	6.07	1e-10	496.556	3	8660000	-0.93	TDGHGDAGSMVGDIR		FERRANTI_A_REP1_13LUGLIO23	29.596	1	50	64	18.3	0.00035	68	2	34252.9	WHEAT	Caleosin
[184]	A0A446P445	5	18.9	1.55	4.5e-05	25154.4	TRITD	Uncharacterized protein			[5]	W5AQ78	17	47.5	6.07	1e-10	477.712	2	3810000	0.55	DDEGYLSR		FERRANTI_A_REP1_13LUGLIO23	26.452	1	268	275	22.1	0.00046	67	7	34252.9	WHEAT	Caleosin
[235]	A0A446QLP9	6	11.9	0.86	0.00037	79131.6	TRITD	Uncharacterized protein			[5]	W5AQ78	17	47.5	6.07	1e-10	744.864	2	537931	1.3	FMPVNFENIFSK	Oxidation@2	FERRANTI_A_REP1_13LUGLIO23	61.024	1	211	222	16.1	0.0011	69	7	34252.9	WHEAT	Caleosin
[107]	A0A446QNH5	7	11.5	1.66	1.7e-05	62928	TRITD	Uncharacterized protein			[5]	W5AQ78	17	47.5	6.07	1e-10	311.506	3	2540000	-0.46	GIDGKDSLK		FERRANTI_A_REP1_13LUGLIO23	11.067	1	65	73	21.5	0.0028	66	4	34252.9	WHEAT	Caleosin
[1]	A0A446RB40	48	51.9	5.91	1.3e-10	66325.1	TRITD	Uncharacterized protein			[5]	W5AQ78	17	47.5	6.07	1e-10	561.32	3	1390000	1.5	IVAMQAPVTVERPVR	Oxidation@4	FERRANTI_A_REP1_13LUGLIO23	29.934	1	74	88	18.8	0.0033	62	6	34252.9	WHEAT	Caleosin
[391]	A0A446RGE8	2	5.4	0.33	0.0037	43772.6	TRITD	Uncharacterized protein			[238]	W5BVA4	2	5.3	2.3	1.8e-07	833.393	2	733563	-0.14	FYAISAEYPEFSNK		FERRANTI_A_REP1_13LUGLIO23	51.424	2	80	93	18.4	1.8e-07	107	18	47175.3	WHEAT	Calreticulin
[54]	A0A446TUX5	5	23.5	3.26	1.9e-06	25676.1	TRITD	Uncharacterized protein			[238]	W5BVA4	2	5.3	2.3	1.8e-07	513.22	2	2790000	-0.46	FEDGWESR		FERRANTI_A_REP1_13LUGLIO23	31.494	2	33	40	19.4	0.001	63	34	47175.3	WHEAT	Calreticulin
[16]	A0A446UQF7	16	31.2	3.64	3.6e-07	56476	TRITD	Uncharacterized protein			[158]	A0A077RST2	3	14.7	2.18	1.6e-05	426.888	3	2890000	0.34	LVGGHYDFVSGK		FERRANTI_A_REP1_13LUGLIO23	33.177	1	241	252	28.6	1.6e-05	88	51	27963.4	WHEAT	Carbonic anhydrase
[142]	A0A446URA1	1	11.2	4.27	2.6e-07	13248.9	TRITD	Uncharacterized protein			[158]	A0A077RST2	3	14.7	2.18	1.6e-05	968.035	2	2570000	2.2	EAVNVSLQNLLTYPFVK		FERRANTI_A_REP1_13LUGLIO23	69.961	1	215	231	20.6	0.0018	67	40	27963.4	WHEAT	Carbonic anhydrase
[151]	A0A446VT39	9	19.6	0.89	0.00031	54715.4	TRITD	Uncharacterized protein			[158]	A0A077RST2	3	14.7	2.18	1.6e-05	453.231	2	732592	-2.1	EGVSNGTLK	Deamidated@5	FERRANTI_A_REP1_13LUGLIO23	17.052	1	232	240	18.6	0.0093	61	42	27963.4	WHEAT	Carbonic anhydrase
[99]	A0A446VXA4	9	21	1.41	0.00016	50004.6	TRITD	Uncharacterized protein			[148]	A0A0H4LXI0	5	15.7	1.82	5.5e-06	763.926	2	5720000	2.7	LGPNYLMLPVNAPK		FERRANTI_A_REP1_13LUGLIO23	55.133	1	356	369	22.6	5.5e-06	92	38	56418.4	WHEAT	Catalase
[34]	A0A446YMC3	16	40.7	2.99	3.2e-07	46872.5	TRITD	Uncharacterized protein			[148]	A0A0H4LXI0	5	15.7	1.82	5.5e-06	832.402	2	787298	0.17	DLTDAIAAGNYPEWK		FERRANTI_A_REP1_13LUGLIO23	57.078	1	254	268	20.9	0.00014	78	15	56418.4	WHEAT	Catalase
[170]	T1LFY0	2	23.7	2.36	1e-05	6741.9	TRIUA	Uncharacterized protein			[148]	A0A0H4LXI0	5	15.7	1.82	5.5e-06	984.985	2	2360000	-0.64	EGNFDLVGNNMPVFFIR		FERRANTI_A_REP1_13LUGLIO23	69.749	1	130	146	20.2	0.0004	75	11	56418.4	WHEAT	Catalase
[154]	T1N5I6	2	6.3	3.94	1.1e-09	47544.2	TRIUA	Uncharacterized protein			[148]	A0A0H4LXI0	5	15.7	1.82	5.5e-06	681.337	4	2720000	-0.23	LFIQTIDADHEDKFDFDPLDVTK		FERRANTI_A_REP1_13LUGLIO23	63.798	1	269	291	18.4	0.0049	65	11	56418.4	WHEAT	Catalase
[383]	T1NK26	1	6.3	0.63	0.0015	22035.4	TRIUA	Uncharacterized protein			[148]	A0A0H4LXI0	5	15.7	1.82	5.5e-06	325.507	3	3830000	-0.28	FSTVVHER		FERRANTI_A_REP1_13LUGLIO23	18.605	2	103	110	20.2	0.0062	62	11	56418.4	WHEAT	Catalase
[122]	W5A031	7	27.4	2.03	1.2e-05	18733	WHEAT	Uncharacterized protein			[128]	S4VQP9	3	10	2.15	3.5e-06	722.874	2	1080000	1.2	NEEGGNSVATVVLR		FERRANTI_A_REP1_13LUGLIO23	37.72	1	363	376	22.8	3.5e-06	95	35	58048.2	WHEAT	CCT-theta
[74]	W5ASA4	8	43.5	1.72	4.5e-05	17389.6	WHEAT	Uncharacterized protein			[128]	S4VQP9	3	10	2.15	3.5e-06	776.896	2	1240000	-0.63	VAVFAGGVDTSATETK		FERRANTI_A_REP1_13LUGLIO23	37.269	2	237	252	15.9	5.3e-06	93	39	58048.2	WHEAT	CCT-theta
[248]	W5CPU9	1	4.3	2.4	3.9e-07	35407.8	WHEAT	Uncharacterized protein			[128]	S4VQP9	3	10	2.15	3.5e-06	845.092	3	2440000	2.9	LSRPNVDELGYADSVSVEEIGGAR		FERRANTI_A_REP1_13LUGLIO23	51.067	1	334	357	24.8	0.0011	71	38	58048.2	WHEAT	CCT-theta
[403]	W5CXE7	2	18.9	0.25	0.0023	13853.2	WHEAT	Uncharacterized protein			[141]	Q4Z8L7	3	21.1	2.38	5.3e-06	618.302	3	3120000	-1.2	PSSHAVITGQWSPSGADR		FERRANTI_A_REP1_13LUGLIO23	33.424	2	189	206	28.1	5.3e-06	93	6	28260	WHEAT	Chitinase
[236]	W5D5Z6	2	14.7	1.32	8.8e-05	22297.6	WHEAT	Uncharacterized protein			[141]	Q4Z8L7	3	21.1	2.38	5.3e-06	581.957	3	13700000	-0.6	GPIQLSHNYNYGPAGR		FERRANTI_A_REP1_13LUGLIO23	35.017	2	138	153	17.7	0.0012	69	17	28260	WHEAT	Chitinase
[420]	W5DS33	2	11.4	0.09	0.0035	16823	WHEAT	Uncharacterized protein			[141]	Q4Z8L7	3	21.1	2.38	5.3e-06	758.074	3	483487	-0.19	AIGVDLLSNPDLVATDPTVSFK		FERRANTI_A_REP1_13LUGLIO23	66.721	1	154	175	17.4	0.004	65	6	28260	WHEAT	Chitinase
[423]	W5DVC9	2	8.9	0.06	0.001	32325.9	WHEAT	Uncharacterized protein			[44]	A0A446SYP6	12	10.6	2.25	6.3e-06	467.577	3	969658	-0.43	ADDVTHFLDVIR		FERRANTI_A_REP1_13LUGLIO23	54.687	2	1145	1156	24.6	6.3e-06	92	31	172319	TRITD	Clathrin heavy chain
[370]	W5DXN4	2	13	0.37	0.0015	29443.9	WHEAT	Uncharacterized protein			[44]	A0A446SYP6	12	10.6	2.25	6.3e-06	752.899	2	618739	2.3	TANLANNQIINYR		FERRANTI_A_REP1_13LUGLIO23	39.369	1	151	163	26.8	7.8e-06	92	43	172319	TRITD	Clathrin heavy chain
[310]	W5EUY8	1	4.6	1.45	5.1e-05	25389.5	WHEAT	Uncharacterized protein			[44]	A0A446SYP6	12	10.6	2.25	6.3e-06	615.995	3	3240000	0.51	YKEAAELAAESPQGLLR		FERRANTI_A_REP1_13LUGLIO23	44.223	2	390	406	21	1.1e-05	91	44	172319	TRITD	Clathrin heavy chain
[167]	W5EWD3	3	31.1	1.95	3.3e-05	13753.3	WHEAT	Uncharacterized protein			[44]	A0A446SYP6	12	10.6	2.25	6.3e-06	508.274	2	9050000	-0.29	SPEQVSAAVK		FERRANTI_A_REP1_13LUGLIO23	19.753	1	998	1007	27.2	2.5e-05	85	51	172319	TRITD	Clathrin heavy chain
[69]	W5FEV1	13	42.6	2.04	7.1e-06	28259.4	WHEAT	Uncharacterized protein			[44]	A0A446SYP6	12	10.6	2.25	6.3e-06	505.919	3	1050000	0.89	SHQMPEQVVFWK		FERRANTI_A_REP1_13LUGLIO23	44.611	1	107	118	17.3	3.2e-05	85	40	172319	TRITD	Clathrin heavy chain
[199]	W5FSM8	4	20	1.26	0.00026	19485.6	WHEAT	Uncharacterized protein			[44]	A0A446SYP6	12	10.6	2.25	6.3e-06	829.755	3	2840000	-1.7	LSDIEEFILMPNVANLQNVGDR		FERRANTI_A_REP1_13LUGLIO23	70.083	2	1197	1218	19.6	0.00083	73	51	172319	TRITD	Clathrin heavy chain
[224]	W5FV41	2	8.6	2.52	6.5e-08	46837.2	WHEAT	Uncharacterized protein			[44]	A0A446SYP6	12	10.6	2.25	6.3e-06	725.386	2	1340000	3.8	EGLVSEAIESFIR		FERRANTI_A_REP1_13LUGLIO23	69.996	1	1132	1144	20.1	0.0027	66	51	172319	TRITD	Clathrin heavy chain
[127]	W5FV77	5	33.8	1.65	6.5e-05	15660.5	WHEAT	Uncharacterized protein			[44]	A0A446SYP6	12	10.6	2.25	6.3e-06	435.211	2	2040000	-1.1	AEEFAFR		FERRANTI_A_REP1_13LUGLIO23	34.375	1	1109	1115	23.8	0.0034	62	51	172319	TRITD	Clathrin heavy chain
[121]	W5FWF5	7	38.7	1.14	0.00027	17070.7	WHEAT	Uncharacterized protein			[44]	A0A446SYP6	12	10.6	2.25	6.3e-06	690.882	2	1230000	-2.3	ANLPGAENLVVQR		FERRANTI_A_REP1_13LUGLIO23	41.123	2	368	380	19.9	0.0044	63	44	172319	TRITD	Clathrin heavy chain
[346]	W5HBZ2	1	2.2	1.04	0.00028	58843.4	WHEAT	Uncharacterized protein			[44]	A0A446SYP6	12	10.6	2.25	6.3e-06	466.586	3	2200000	-0.22	ALQHYAELPDIK		FERRANTI_A_REP1_13LUGLIO23	39.054	1	640	651	16	0.0092	60	30	172319	TRITD	Clathrin heavy chain
[102]	W5I5G5	4	28.6	3.34	1.4e-07	21293	WHEAT	Uncharacterized protein			[44]	A0A446SYP6	12	10.6	2.25	6.3e-06	368.733	2	3810000	-0.75	ILIYSK		FERRANTI_A_REP1_13LUGLIO23	28.7	1	514	519	15.6	0.023	44	51	172319	TRITD	Clathrin heavy chain
[367]	A0A1D6RE03	2	18.1	0.61	0.00056	18127.9	WHEAT	Usp domain-containing protein			[44]	A0A446SYP6	12	10.6	2.25	6.3e-06	887.819	3	701646	1.4	FQSVPVQAGQTPPLLQYFGTLLTR		FERRANTI_A_REP1_13LUGLIO23	70.513	2	414	437	18.5	0.031	54	44	172319	TRITD	Clathrin heavy chain
[372]	A0A2X0TSM0	2	13.5	0.52	0.00023	17715.6	WHEAT	Usp domain-containing protein			[274]	A0A3B6HMS9	1	4.9	1.96	6.4e-06	880.955	2	317363	0.059	TLTAGQDLTVVDTDVGR		FERRANTI_A_REP1_13LUGLIO23	46.582	1	199	215	24.4	6.4e-06	93	9	37580	WHEAT	CN hydrolase domain-containing protein
[285]	A0A3B6KPM5	2	15.9	1.42	2.6e-05	21570.8	WHEAT	Usp domain-containing protein			[330]	A0A3B6NPF2	2	2.2	0.94	0.00012	558.816	2	855230	-1.4	QLGELAISTGK		FERRANTI_A_REP1_13LUGLIO23	36.883	1	707	717	21.1	0.00012	79	37	107298	WHEAT	Coatomer subunit beta'
[328]	A0A1D6S518	3	7	0.83	0.00032	51664.7	WHEAT	UTP--glucose-1-phosphate uridylyltransferase			[330]	A0A3B6NPF2	2	2.2	0.94	0.00012	588.816	2	2970000	-1.5	SFEVTELPVR		FERRANTI_A_REP1_13LUGLIO23	46.47	1	86	95	17.4	0.0017	68	43	107298	WHEAT	Coatomer subunit beta'
[110]	Q1W681	6	9.2	2.25	5.3e-06	68455.5	WHEAT	V-ATPase 69 kDa subunit			[341]	A0A3B5Y1I8	2	4.2	0.6	0.00054	490.743	2	2310000	-0.43	GGYSSISGPR		FERRANTI_A_REP1_13LUGLIO23	22.76	1	178	187	21.1	0.00054	71	14	57458	WHEAT	Coatomer subunit delta
[338]	A0A3B6RJA4	1	3.8	1.14	0.00011	37148.9	WHEAT	WD_REPEATS_REGION domain-containing protein			[341]	A0A3B5Y1I8	2	4.2	0.6	0.00054	700.356	2	1090000	-1.5	QSNILEDLDTLR	Gln->pyro-Glu@1	FERRANTI_A_REP1_13LUGLIO23	70.049	1	73	84	17.2	0.00081	70	27	57458	WHEAT	Coatomer subunit delta
[79]	A0A3B6ASQ9	8	17.7	3.18	4.3e-08	53674.3	WHEAT	Xylose isomerase			[316]	Q8H0B8	2	12.1	0.9	9.8e-05	353.509	3	1540000	-0.87	GPVPDSHGHR		FERRANTI_A_REP1_13LUGLIO23	4.682	1	115	124	20.1	9.8e-05	77	6	17744	WHEAT	Cold regulated protein
[422]	Q9S8N4	1	32.6	0.12	0.0085	4992	WHEAT	Z-like serpin (Fragment)			[316]	Q8H0B8	2	12.1	0.9	9.8e-05	539.265	2	1280000	0.76	QYTLEGQGAK	Gln->pyro-Glu@1	FERRANTI_A_REP1_13LUGLIO23	34.835	1	23	32	18.7	0.0006	71	6	17744	WHEAT	Cold regulated protein
											[374]	A0A3B6JIM8	2	6.8	0.48	0.0012	782.888	2	3430000	0.8	VVSEPIEMTQQFR	Deamidated@11=9	FERRANTI_A_REP1_13LUGLIO23	48.086	1	164	176	21.8	0.0012	70	1	22499.4	WHEAT	Complex1_30kDa domain-containing protein
											[374]	A0A3B6JIM8	2	6.8	0.48	0.0012	790.885	2	631297	0.73	VVSEPIEMTQQFR	Oxidation@8;Deamidated@10|11	FERRANTI_A_REP1_13LUGLIO23	37.968	1	164	176	16.7	0.004	64	1	22499.4	WHEAT	Complex1_30kDa domain-containing protein
											[375]	A0A446Y4R0	2	17.8	0.48	0.0012	782.888	2	3430000	0.8	VVSEPIQMTQEFR	Deamidated@7=9	FERRANTI_A_REP1_13LUGLIO23	48.086	1	47	59	21.8	0.0012	70	1	8629.6	TRITD	Complex1_30kDa domain-containing protein
											[375]	A0A446Y4R0	2	17.8	0.48	0.0012	790.885	2	631297	0.73	VVSEPIQMTQEFR	Deamidated@7=12;Oxidation@8	FERRANTI_A_REP1_13LUGLIO23	37.968	1	47	59	16.7	0.004	64	1	8629.6	TRITD	Complex1_30kDa domain-containing protein
											[381]	A0A3B6RJF0	1	5.2	0.64	0.0017	617.794	2	3130000	0.54	SDAAEISEVEGK		FERRANTI_A_REP1_13LUGLIO23	29.227	2	210	221	24.2	0.0017	66	5	24062.1	WHEAT	CS domain-containing protein
											[227]	A0A3B5XYP7	3	10.2	1.9	5.2e-06	796.387	2	2670000	2.9	MFYGPGGPYALFAGK	Oxidation@1	FERRANTI_A_REP1_13LUGLIO23	56.563	1	150	164	23.3	5.2e-06	93	29	25246	WHEAT	Cytochrome b5 heme-binding domain-containing protein
											[227]	A0A3B5XYP7	3	10.2	1.9	5.2e-06	576.787	2	1020000	1.9	GQIYDVSQSR		FERRANTI_A_REP1_13LUGLIO23	27.236	2	140	149	15.3	0.0015	67	13	25246	WHEAT	Cytochrome b5 heme-binding domain-containing protein
											[227]	A0A3B5XYP7	3	10.2	1.9	5.2e-06	788.386	2	1620000	-1.4	MFYGPGGPYALFAGK		FERRANTI_A_REP1_13LUGLIO23	59.845	1	150	164	18.4	0.0064	62	29	25246	WHEAT	Cytochrome b5 heme-binding domain-containing protein
											[354]	A0A3B5Y043	1	17.9	0.92	0.00029	863.757	3	1120000	1.3	VYDVTPFMDEHPGGDEVLLAVTGK		FERRANTI_A_REP1_13LUGLIO23	62.665	1	30	53	22.9	0.00029	77	5	14817.1	WHEAT	Cytochrome b5 heme-binding domain-containing protein
											[366]	A0A3B6KP84	3	23.6	0.6	0.00073	620.335	2	2210000	-2.8	SYLSDMLALVK		FERRANTI_A_REP1_13LUGLIO23	69.837	1	93	103	21.9	0.00073	70	3	14483	WHEAT	Cytochrome b-c1 complex subunit 7
											[366]	A0A3B6KP84	3	23.6	0.6	0.00073	410.911	3	1570000	-0.95	KALGALPLYER		FERRANTI_A_REP1_13LUGLIO23	37.58	2	110	120	16.8	0.0059	60	3	14483	WHEAT	Cytochrome b-c1 complex subunit 7
											[366]	A0A3B6KP84	3	23.6	0.6	0.00073	402.734	2	2670000	-1.1	ALQTPFK		FERRANTI_A_REP1_13LUGLIO23	30.4	2	86	92	20.1	0.0085	59	4	14483	WHEAT	Cytochrome b-c1 complex subunit 7
											[286]	A0A2X0S5Q2	2	13.2	1.41	6.8e-06	1179.52	2	319714	0.81	MLMDGAIEYEDGTPATEAQMGK		FERRANTI_A_REP1_13LUGLIO23	51.173	2	226	247	15.9	6.8e-06	87	5	33201	WHEAT	Cytochrome c domain-containing protein
											[286]	A0A2X0S5Q2	2	13.2	1.41	6.8e-06	654.658	3	2770000	1.1	EGLHYNPYFPGGAIAMPK		FERRANTI_A_REP1_13LUGLIO23	52.039	1	208	225	19	0.00054	74	11	33201	WHEAT	Cytochrome c domain-containing protein
											[230]	M8A6N8	1	1.1	2.68	7.2e-07	418.759	2	2910000	0.93	LVLHQAR		FERRANTI_A_REP1_13LUGLIO23	19.774	2	246	252	26.4	7.2e-07	92	2	70076.1	TRIUA	Cytochrome P450 89A2
											[136]	Q5XUU9	5	30.5	1.54	6.1e-05	336.194	3	5060000	0.023	DQHGIPLVK		FERRANTI_A_REP1_13LUGLIO23	28.488	1	56	64	25.5	6.1e-05	80	7	17065.3	WHEAT	Cytoplasmatic ribosomal protein S13
											[136]	Q5XUU9	5	30.5	1.54	6.1e-05	407.726	2	8330000	-0.31	TPPSWVK		FERRANTI_A_REP1_13LUGLIO23	26.312	1	21	27	22.7	0.00032	72	9	17065.3	WHEAT	Cytoplasmatic ribosomal protein S13
											[136]	Q5XUU9	5	30.5	1.54	6.1e-05	649.866	2	1030000	0.32	GQMPSQIGVLLR		FERRANTI_A_REP1_13LUGLIO23	50.293	2	44	55	18.8	0.00058	71	10	17065.3	WHEAT	Cytoplasmatic ribosomal protein S13
											[136]	Q5XUU9	5	30.5	1.54	6.1e-05	642.684	3	810410	0.77	AHGLAPEIPEDLYFLIK		FERRANTI_A_REP1_13LUGLIO23	66.115	2	77	93	15.2	0.003	65	7	17065.3	WHEAT	Cytoplasmatic ribosomal protein S13
											[136]	Q5XUU9	5	30.5	1.54	6.1e-05	476.277	3	3220000	-1.4	KGQMPSQIGVLLR		FERRANTI_A_REP1_13LUGLIO23	43.835	1	43	55	19.9	0.015	56	10	17065.3	WHEAT	Cytoplasmatic ribosomal protein S13
											[89]	A0A3B6NVL0	5	8.5	2.54	4.2e-06	642.97	3	517118	-1.4	VQWMHIDMAGPVWNDK		FERRANTI_A_REP1_13LUGLIO23	57.244	1	587	602	29.1	4.2e-06	93	6	65051.9	WHEAT	CYTOSOL_AP domain-containing protein
											[89]	A0A3B6NVL0	5	8.5	2.54	4.2e-06	699.867	2	885465	-0.36	YVNDLSSGVIFGK		FERRANTI_A_REP1_13LUGLIO23	49.587	1	298	310	21.6	1.7e-05	87	6	65051.9	WHEAT	CYTOSOL_AP domain-containing protein
											[89]	A0A3B6NVL0	5	8.5	2.54	4.2e-06	785.852	2	1520000	3.2	LPMEESYWEQMK		FERRANTI_A_REP1_13LUGLIO23	50.733	2	545	556	18.4	2e-05	82	6	65051.9	WHEAT	CYTOSOL_AP domain-containing protein
											[89]	A0A3B6NVL0	5	8.5	2.54	4.2e-06	590.275	2	616180	0.77	SGVADMVNTGGR	Oxidation@6	FERRANTI_A_REP1_13LUGLIO23	20.348	2	557	568	15.3	0.0042	61	6	65051.9	WHEAT	CYTOSOL_AP domain-containing protein
											[89]	A0A3B6NVL0	5	8.5	2.54	4.2e-06	582.277	2	1470000	-0.78	SGVADMVNTGGR		FERRANTI_A_REP1_13LUGLIO23	30.65	1	557	568	17.9	0.016	56	6	65051.9	WHEAT	CYTOSOL_AP domain-containing protein
											[301]	A0A3B6KI63	3	7.3	0.6	0.0026	580.307	2	1980000	-0.43	DRTEVVDVAR		FERRANTI_A_REP1_13LUGLIO23	23.461	2	171	180	24.8	0.0026	66	23	43766.1	WHEAT	DAO domain-containing protein
											[301]	A0A3B6KI63	3	7.3	0.6	0.0026	541.979	3	461303	-0.53	VLLLEQFDLLHQR		FERRANTI_A_REP1_13LUGLIO23	60.686	2	35	47	16.2	0.0036	61	11	43766.1	WHEAT	DAO domain-containing protein
											[301]	A0A3B6KI63	3	7.3	0.6	0.0026	344.183	2	7820000	-3.8	MGPAVGR		FERRANTI_A_REP1_13LUGLIO23	16.094	1	366	372	22.1	0.004	59	12	43766.1	WHEAT	DAO domain-containing protein
											[198]	A0A060APV2	1	10.3	3.19	2.5e-07	425.7	2	9040000	-0.58	TEGFPDGK		FERRANTI_A_REP1_13LUGLIO23	21.607	1	56	63	29.1	2.5e-07	104	5	8347.9	WHEAT	Defensin
											[351]	A0A3B6NU95	3	8.9	0.67	0.00053	602.646	3	1430000	2.3	GASLPYFTTHTDLVQR		FERRANTI_A_REP1_13LUGLIO23	46.615	1	364	379	21.8	0.00053	74	11	45289.4	WHEAT	DHO_dh domain-containing protein
											[351]	A0A3B6NU95	3	8.9	0.67	0.00053	625.315	2	1700000	1.1	AFDEGWGGVIAK		FERRANTI_A_REP1_13LUGLIO23	48.493	1	71	82	19.6	0.0045	64	8	45289.4	WHEAT	DHO_dh domain-containing protein
											[351]	A0A3B6NU95	3	8.9	0.67	0.00053	307.195	3	1960000	-1.7	AVHPIALAK		FERRANTI_A_REP1_13LUGLIO23	22.62	2	277	285	20.6	0.0056	55	11	45289.4	WHEAT	DHO_dh domain-containing protein
											[164]	A0A3B5XVY7	2	5.3	2.02	5.8e-06	958.517	2	471903	1.8	APFTSGLGLENINVVTQR		FERRANTI_A_REP1_13LUGLIO23	57.811	1	355	372	24.7	5.8e-06	93	14	59149.9	WHEAT	Dihydrolipoyl dehydrogenase
											[164]	A0A3B5XVY7	2	5.3	2.02	5.8e-06	604.821	2	302878	-0.46	AMGVDILTGFGK		FERRANTI_A_REP1_13LUGLIO23	57.534	1	181	192	18.4	1.9e-05	87	28	59149.9	WHEAT	Dihydrolipoyl dehydrogenase
											[416]	W5A874	2	5.2	0.21	0.0019	459.265	2	1480000	2	FPLLANSR		FERRANTI_A_REP1_13LUGLIO23	38.931	1	415	422	20.2	0.0019	67	13	52723.3	WHEAT	Dihydrolipoyl dehydrogenase
											[416]	W5A874	2	5.2	0.21	0.0019	909.978	2	487574	0.00087	VPYTAGIGLDAIGVETDK		FERRANTI_A_REP1_13LUGLIO23	55.265	1	310	327	15.9	0.0045	65	13	52723.3	WHEAT	Dihydrolipoyl dehydrogenase
											[249]	A0A077REZ7	1	3.4	2.38	9.9e-07	732.877	2	531922	-1.1	NFTNPIGLAAGFDK		FERRANTI_A_REP1_13LUGLIO23	56.578	1	84	97	24.2	9.9e-07	101	11	43545.2	WHEAT	Dihydroorotate dehydrogenase (quinone), mitochondrial
											[324]	A0A3B6ECI3	2	13.5	0.67	0.00026	864.106	3	957365	4.2	AQAPIQAHFGELDSFVGFADVTAAK		FERRANTI_A_REP1_13LUGLIO23	63.517	1	184	208	18.1	0.00026	78	9	29714.1	WHEAT	DLH domain-containing protein
											[324]	A0A3B6ECI3	2	13.5	0.67	0.00026	672.82	2	949888	1.2	EDTTFDAYVVGK		FERRANTI_A_REP1_13LUGLIO23	43.52	1	48	59	20.1	0.00028	74	4	29714.1	WHEAT	DLH domain-containing protein
											[359]	A0A2X0TTY5	1	5	0.79	0.00039	984.486	3	988400	0.25	SPQAVVPFETEQHLETSYSYLDVVGR		FERRANTI_A_REP1_13LUGLIO23	60.151	1	432	457	22.3	0.00039	76	5	57385.9	WHEAT	Dolichyl-diphosphooligosaccharide--protein glycosyltransferase subunit 1
											[219]	A0A3B6H3F1	4	7.1	1.12	8e-05	452.909	3	1590000	0.26	LAAHTLSSSSSPAK		FERRANTI_A_REP1_13LUGLIO23	18.192	2	76	89	21.9	8e-05	80	3	74605.6	WHEAT	Dolichyl-diphosphooligosaccharide--protein glycosyltransferase subunit 2
											[219]	A0A3B6H3F1	4	7.1	1.12	8e-05	743.805	2	1650000	1.4	SYDDGTFYFDEK		FERRANTI_A_REP1_13LUGLIO23	46.891	2	222	233	15.7	9e-05	70	14	74605.6	WHEAT	Dolichyl-diphosphooligosaccharide--protein glycosyltransferase subunit 2
											[219]	A0A3B6H3F1	4	7.1	1.12	8e-05	609.845	2	1250000	-0.6	LSFQLSTPLGR		FERRANTI_A_REP1_13LUGLIO23	52.38	1	463	473	15	0.0021	65	13	74605.6	WHEAT	Dolichyl-diphosphooligosaccharide--protein glycosyltransferase subunit 2
											[219]	A0A3B6H3F1	4	7.1	1.12	8e-05	583.315	2	1110000	1	GVTSFANVVSGK		FERRANTI_A_REP1_13LUGLIO23	40.457	2	253	264	20.2	0.0026	64	14	74605.6	WHEAT	Dolichyl-diphosphooligosaccharide--protein glycosyltransferase subunit 2
											[329]	Q7XY21	2	10.5	1.09	0.00017	715.905	2	410054	-1.1	TNVVGTLNMLGLAK		FERRANTI_A_REP1_13LUGLIO23	58.432	2	50	63	23.3	0.00017	77	47	29276.5	WHEAT	dTDP-glucose-4-6-dehydratase-like protein (Fragment)
											[329]	Q7XY21	2	10.5	1.09	0.00017	808.405	2	956035	-0.85	SFQYVSDLVEGLMK		FERRANTI_A_REP1_13LUGLIO23	70.069	2	170	183	16.2	0.0084	61	13	29276.5	WHEAT	dTDP-glucose-4-6-dehydratase-like protein (Fragment)
											[251]	A0A3B6B9F6	2	9.8	1.34	2.1e-05	739.899	2	1240000	4.1	STNEALLVIEAYR		FERRANTI_A_REP1_13LUGLIO23	56.898	2	104	116	17.1	2.1e-05	87	5	28108	WHEAT	DUF3700 domain-containing protein
											[251]	A0A3B6B9F6	2	9.8	1.34	2.1e-05	482.92	3	3370000	0.25	QVAHAPQELNSPR		FERRANTI_A_REP1_13LUGLIO23	21.765	1	8	20	20.9	8.5e-05	82	10	28108	WHEAT	DUF3700 domain-containing protein
											[86]	A0A3B6C7C1	8	14.5	1.65	0.00013	516.77	2	1370000	0.23	DKVSEAAGGAK		FERRANTI_A_REP1_13LUGLIO23	6.605	1	193	203	28.4	0.00013	79	8	61114	WHEAT	DUF4149 domain-containing protein
											[86]	A0A3B6C7C1	8	14.5	1.65	0.00013	439.236	2	1190000	1.3	AAETVTSAK		FERRANTI_A_REP1_13LUGLIO23	5.5	1	271	279	19.7	0.00016	76	8	61114	WHEAT	DUF4149 domain-containing protein
											[86]	A0A3B6C7C1	8	14.5	1.65	0.00013	785.333	2	627696	2.7	AEDYAEDAAESAAEK		FERRANTI_A_REP1_13LUGLIO23	33.25	2	300	314	15.6	0.00021	69	4	61114	WHEAT	DUF4149 domain-containing protein
											[86]	A0A3B6C7C1	8	14.5	1.65	0.00013	552.779	2	788881	-1.9	DKVSEAAGEAK		FERRANTI_A_REP1_13LUGLIO23	9.936	1	251	261	21.8	0.0015	68	2	61114	WHEAT	DUF4149 domain-containing protein
											[86]	A0A3B6C7C1	8	14.5	1.65	0.00013	631.323	2	3120000	-0.24	SPVDGTTGTATVR		FERRANTI_A_REP1_13LUGLIO23	22.777	1	509	521	22.9	0.002	68	4	61114	WHEAT	DUF4149 domain-containing protein
											[86]	A0A3B6C7C1	8	14.5	1.65	0.00013	474.245	2	5440000	0.074	VFDAAPEAK		FERRANTI_A_REP1_13LUGLIO23	23.758	1	177	185	15.2	0.0077	62	3	61114	WHEAT	DUF4149 domain-containing protein
											[86]	A0A3B6C7C1	8	14.5	1.65	0.00013	452.741	2	1570000	1.1	AAETVTNAK		FERRANTI_A_REP1_13LUGLIO23	4.978	2	242	250	17	0.015	57	5	61114	WHEAT	DUF4149 domain-containing protein
											[86]	A0A3B6C7C1	8	14.5	1.65	0.00013	373.693	2	3000000	0.24	DGAAGTVR		FERRANTI_A_REP1_13LUGLIO23	4.57	2	211	218	16.8	0.023	55	7	61114	WHEAT	DUF4149 domain-containing protein
											[201]	A0A3B6RG95	2	3	1.78	6.5e-06	695.835	2	605388	-0.45	LGESMVQSPEGTR		FERRANTI_A_REP1_13LUGLIO23	30.578	2	326	338	21.7	6.5e-06	91	45	98546.4	WHEAT	Dynamin GTPase
											[201]	A0A3B6RG95	2	3	1.78	6.5e-06	739.398	2	211252	-1.1	EVIAIASNALDSFK		FERRANTI_A_REP1_13LUGLIO23	57.709	1	462	475	22.6	3.2e-05	85	12	98546.4	WHEAT	Dynamin GTPase
											[398]	P30569	1	8.6	0.46	0.0018	352.171	2	1430000	-2.7	EGTPSGR		FERRANTI_A_REP1_13LUGLIO23	1.862	2	52	58	22.6	0.0018	64	5	7712.7	WHEAT	EC protein I/II
											[153]	A0A3B6AUH5	5	18.1	1.78	1.1e-05	424.896	3	1940000	-0.19	WYNHIDALLK		FERRANTI_A_REP1_13LUGLIO23	46.978	1	56	65	23.8	1.1e-05	89	10	24520.9	WHEAT	EF1_GNE domain-containing protein
											[153]	A0A3B6AUH5	5	18.1	1.78	1.1e-05	497.276	2	2580000	1.4	LMPVGYGIK	Oxidation@2	FERRANTI_A_REP1_13LUGLIO23	33.142	1	175	183	20.6	0.00028	73	29	24520.9	WHEAT	EF1_GNE domain-containing protein
											[153]	A0A3B6AUH5	5	18.1	1.78	1.1e-05	489.279	2	4430000	0.89	LMPVGYGIK		FERRANTI_A_REP1_13LUGLIO23	38.965	1	175	183	22.1	0.0025	64	29	24520.9	WHEAT	EF1_GNE domain-containing protein
											[153]	A0A3B6AUH5	5	18.1	1.78	1.1e-05	544.309	2	673905	-0.18	LSGVTAAGQGVK		FERRANTI_A_REP1_13LUGLIO23	23.162	1	66	77	22.6	0.0031	65	5	24520.9	WHEAT	EF1_GNE domain-containing protein
											[153]	A0A3B6AUH5	5	18.1	1.78	1.1e-05	552.273	2	3890000	1.2	SYISGYQASK		FERRANTI_A_REP1_13LUGLIO23	26.575	1	24	33	16.9	0.007	61	10	24520.9	WHEAT	EF1_GNE domain-containing protein
											[41]	Q03033	16	27.3	2.05	1.7e-05	820.785	3	37500000	-0.00028	VETGVIKPGMVVTFGPTGLTTEVK		FERRANTI_A_REP1_13LUGLIO23	56.513	1	255	278	24.7	1.7e-05	87	51	49169.4	WHEAT	Elongation factor 1-alpha
											[41]	Q03033	16	27.3	2.05	1.7e-05	382.186	2	6770000	-0.51	MDATTPK		FERRANTI_A_REP1_13LUGLIO23	7.923	1	155	161	23.8	1.8e-05	85	51	49169.4	WHEAT	Elongation factor 1-alpha
											[41]	Q03033	16	27.3	2.05	1.7e-05	513.749	2	1660000	0.8	STNLDWYK		FERRANTI_A_REP1_13LUGLIO23	36.984	2	205	212	18.9	2.1e-05	84	51	49169.4	WHEAT	Elongation factor 1-alpha
											[41]	Q03033	16	27.3	2.05	1.7e-05	560.803	2	9540000	-0.27	STTTGHLIYK		FERRANTI_A_REP1_13LUGLIO23	21.52	1	21	30	23.3	0.00022	76	51	49169.4	WHEAT	Elongation factor 1-alpha
											[41]	Q03033	16	27.3	2.05	1.7e-05	405.211	2	2120000	0.0053	GFVASNSK		FERRANTI_A_REP1_13LUGLIO23	10.638	2	311	318	23.8	0.00028	73	50	49169.4	WHEAT	Elongation factor 1-alpha
											[41]	Q03033	16	27.3	2.05	1.7e-05	446.218	3	6310000	0.53	GFVASNSKDDPAK	Deamidated@6	FERRANTI_A_REP1_13LUGLIO23	20.883	1	311	323	22.4	0.00037	74	48	49169.4	WHEAT	Elongation factor 1-alpha
											[41]	Q03033	16	27.3	2.05	1.7e-05	513.309	2	3890000	0.077	IGGIGTVPVGR		FERRANTI_A_REP1_13LUGLIO23	36.08	2	244	254	27.5	0.00083	64	51	49169.4	WHEAT	Elongation factor 1-alpha
											[41]	Q03033	16	27.3	2.05	1.7e-05	445.89	3	3650000	0.62	GFVASNSKDDPAK		FERRANTI_A_REP1_13LUGLIO23	18.54	1	311	323	18	0.002	67	48	49169.4	WHEAT	Elongation factor 1-alpha
											[41]	Q03033	16	27.3	2.05	1.7e-05	390.71	2	4850000	-0.9	YEEIVK		FERRANTI_A_REP1_13LUGLIO23	21.264	1	167	172	19.2	0.0035	61	51	49169.4	WHEAT	Elongation factor 1-alpha
											[41]	Q03033	16	27.3	2.05	1.7e-05	488.279	2	19700000	-0.13	LPLQDVYK		FERRANTI_A_REP1_13LUGLIO23	38.21	1	236	243	24.9	0.004	63	51	49169.4	WHEAT	Elongation factor 1-alpha
											[41]	Q03033	16	27.3	2.05	1.7e-05	755.398	3	5060000	-0.55	MIPTKPMVVETFATYPPLGR	Oxidation@1|7	FERRANTI_A_REP1_13LUGLIO23	54.334	1	392	411	17.2	0.0048	65	51	49169.4	WHEAT	Elongation factor 1-alpha
											[41]	Q03033	16	27.3	2.05	1.7e-05	405.703	2	1740000	-0.8	GFVASNSK	Deamidated@6	FERRANTI_A_REP1_13LUGLIO23	14.311	1	311	318	16.6	0.013	56	50	49169.4	WHEAT	Elongation factor 1-alpha
											[41]	Q03033	16	27.3	2.05	1.7e-05	498.252	3	2960000	1.1	RGFVASNSKDDPAK	Deamidated@7	FERRANTI_A_REP1_13LUGLIO23	18.111	1	310	323	17	0.013	59	48	49169.4	WHEAT	Elongation factor 1-alpha
											[41]	Q03033	16	27.3	2.05	1.7e-05	433.587	3	980412	-0.31	EHALLAFTLGVK		FERRANTI_A_REP1_13LUGLIO23	52.961	1	135	146	17.4	0.014	56	51	49169.4	WHEAT	Elongation factor 1-alpha
											[41]	Q03033	16	27.3	2.05	1.7e-05	336.522	3	12000000	-0.63	ARYEEIVK		FERRANTI_A_REP1_13LUGLIO23	22.62	1	165	172	16.9	0.02	55	51	49169.4	WHEAT	Elongation factor 1-alpha
											[41]	Q03033	16	27.3	2.05	1.7e-05	755.4	3	4930000	1.2	MIPTKPMVVETFATYPPLGR	Oxidation@7=19	FERRANTI_A_REP1_13LUGLIO23	53.121	1	392	411	18.1	0.035	56	51	49169.4	WHEAT	Elongation factor 1-alpha
											[209]	P16347	2	13.9	2.48	1e-06	521.246	3	3460000	-0.76	DPPPVHDTDGNELR		FERRANTI_A_REP1_13LUGLIO23	24.344	1	1	14	25.2	1e-06	98	1	19633.2	WHEAT	Endogenous alpha-amylase/subtilisin inhibitor
											[209]	P16347	2	13.9	2.48	1e-06	350.517	3	3630000	-0.61	IAPHGGAPSDK		FERRANTI_A_REP1_13LUGLIO23	5.702	1	61	71	20.2	0.003	65	2	19633.2	WHEAT	Endogenous alpha-amylase/subtilisin inhibitor
											[66]	A0A446W3I7	7	19.1	2.93	5.7e-07	463.226	3	1680000	1.6	LYVGVGDADADHR		FERRANTI_A_REP1_13LUGLIO23	29.535	1	143	155	19.5	5.7e-07	101	14	53797.7	TRITD	Endoglucanase
											[66]	A0A446W3I7	7	19.1	2.93	5.7e-07	933.141	3	1530000	-0.85	DVHAVSASAPGSDVAGETAAALAAASVVFR		FERRANTI_A_REP1_13LUGLIO23	69.876	2	168	197	28.4	3.1e-06	97	3	53797.7	TRITD	Endoglucanase
											[66]	A0A446W3I7	7	19.1	2.93	5.7e-07	1211.06	2	299179	-0.6	QVDYVLGDNPLGMSYMVGYGAR	Oxidation@13=29	FERRANTI_A_REP1_13LUGLIO23	60.918	1	389	410	16.6	4.1e-06	93	12	53797.7	TRITD	Endoglucanase
											[66]	A0A446W3I7	7	19.1	2.93	5.7e-07	808.034	3	346658	-7.2	QVDYVLGDNPLGMSYMVGYGAR	Deamidated@9=7;Oxidation@13|16	FERRANTI_A_REP1_13LUGLIO23	66.083	2	389	410	20.6	0.00074	68	12	53797.7	TRITD	Endoglucanase
											[66]	A0A446W3I7	7	19.1	2.93	5.7e-07	548.301	2	2130000	-0.15	SLLFFQGQR		FERRANTI_A_REP1_13LUGLIO23	50.661	1	43	51	18.5	0.0064	60	12	53797.7	TRITD	Endoglucanase
											[66]	A0A446W3I7	7	19.1	2.93	5.7e-07	427.884	3	5150000	-0.61	ASSMPSVAAHPAR		FERRANTI_A_REP1_13LUGLIO23	20.947	1	419	431	16.6	0.017	57	2	53797.7	TRITD	Endoglucanase
											[66]	A0A446W3I7	7	19.1	2.93	5.7e-07	481.25	2	1940000	-0.44	DVMALAWR		FERRANTI_A_REP1_13LUGLIO23	51.616	2	213	220	17.9	0.037	55	3	53797.7	TRITD	Endoglucanase
											[223]	A0A3B6KJI3	2	2.3	1.64	3.2e-05	553.814	2	1770000	0.12	VEQLTFLTR		FERRANTI_A_REP1_13LUGLIO23	45.712	1	277	285	24.9	3.2e-05	83	21	104890	WHEAT	Eukaryotic translation initiation factor 3 subunit C
											[223]	A0A3B6KJI3	2	2.3	1.64	3.2e-05	697.827	2	653807	1.2	WQENFVSSQGGR		FERRANTI_A_REP1_13LUGLIO23	35.291	2	848	859	15.2	0.00029	74	11	104890	WHEAT	Eukaryotic translation initiation factor 3 subunit C
											[419]	A0A3B5Y6B4	2	4.8	0.15	0.00055	825.433	2	480817	2.7	QFLTLNALNEFDPK		FERRANTI_A_REP1_13LUGLIO23	63.27	1	395	408	16.7	0.00055	74	9	65676.9	WHEAT	Eukaryotic translation initiation factor 3 subunit D
											[419]	A0A3B5Y6B4	2	4.8	0.15	0.00055	761.873	2	484990	-0.0075	WTAQALLSGADMMK		FERRANTI_A_REP1_13LUGLIO23	59.226	1	440	453	15.6	0.00093	71	11	65676.9	WHEAT	Eukaryotic translation initiation factor 3 subunit D
											[290]	W5I4R7	1	6.9	1.78	3.5e-05	567.794	2	2850000	1.2	AYGELPDTLR		FERRANTI_A_REP1_13LUGLIO23	39.457	1	105	114	26.5	3.5e-05	84	6	16303.5	WHEAT	Eukaryotic translation initiation factor 4C
											[240]	Q3S4H9	3	21.1	1.52	1.9e-05	552.793	2	842589	0.074	TYPQQAGAIR		FERRANTI_A_REP1_13LUGLIO23	23.642	1	20	29	20.4	1.9e-05	88	7	17381.8	WHEAT	Eukaryotic translation initiation factor 5A
											[240]	Q3S4H9	3	21.1	1.52	1.9e-05	595	3	1670000	0.33	DDLKLPTDDVLLGQIK		FERRANTI_A_REP1_13LUGLIO23	56.926	1	114	129	22.4	0.00023	75	6	17381.8	WHEAT	Eukaryotic translation initiation factor 5A
											[240]	Q3S4H9	3	21.1	1.52	1.9e-05	424.74	2	8960000	0.21	VVEVSTSK		FERRANTI_A_REP1_13LUGLIO23	10.356	1	43	50	21.6	0.0079	61	21	17381.8	WHEAT	Eukaryotic translation initiation factor 5A
											[327]	Q7X9K5	2	13.6	0.66	0.00096	363.855	3	2330000	-0.72	FVDLTMAHR		FERRANTI_A_REP1_13LUGLIO23	33.906	2	162	170	17.1	0.00096	70	10	19964.2	WHEAT	F1-ATPase (Fragment)
											[327]	Q7X9K5	2	13.6	0.66	0.00096	581.632	3	918437	-1.1	AITEIFSEAGFTDITK		FERRANTI_A_REP1_13LUGLIO23	62.331	1	125	140	23.1	0.0011	70	14	19964.2	WHEAT	F1-ATPase (Fragment)
											[225]	A0A446UEW2	2	7.8	1.39	2.1e-05	599.778	2	363544	0.067	FQNEGYGIDR		FERRANTI_A_REP1_13LUGLIO23	29.99	1	117	126	21.4	2.1e-05	83	16	38384.4	TRITD	Fe2OG dioxygenase domain-containing protein
											[225]	A0A446UEW2	2	7.8	1.39	2.1e-05	860.015	2	806692	3.6	LVQVVAVDVGLVAPPSR		FERRANTI_A_REP1_13LUGLIO23	57.075	2	9	25	18.3	2.6e-05	79	5	38384.4	TRITD	Fe2OG dioxygenase domain-containing protein
											[25]	W5IA32	12	41.1	3.17	1.4e-06	403.875	3	6200000	-2.2	GEWNVAGIAHR		FERRANTI_A_REP1_13LUGLIO23	35.339	2	174	184	20.6	1.4e-06	98	15	41380.8	WHEAT	Formate dehydrogenase, mitochondrial
											[25]	W5IA32	12	41.1	3.17	1.4e-06	546.77	4	3550000	-0.16	GHHYIVTDDKEGLNSELEK		FERRANTI_A_REP1_13LUGLIO23	33.424	1	66	84	26.4	1.4e-05	89	12	41380.8	WHEAT	Formate dehydrogenase, mitochondrial
											[25]	W5IA32	12	41.1	3.17	1.4e-06	780.393	2	1090000	2.8	IVGVFYQAGEYADK		FERRANTI_A_REP1_13LUGLIO23	47.822	1	31	44	24.4	3.1e-05	85	14	41380.8	WHEAT	Formate dehydrogenase, mitochondrial
											[25]	W5IA32	12	41.1	3.17	1.4e-06	654.312	2	11700000	-1.2	FEEDLDAMLPK		FERRANTI_A_REP1_13LUGLIO23	53.843	1	236	246	25	3.5e-05	84	12	41380.8	WHEAT	Formate dehydrogenase, mitochondrial
											[25]	W5IA32	12	41.1	3.17	1.4e-06	645.078	4	2540000	-0.024	HIEDMHVLITTPFHPAYVTAER		FERRANTI_A_REP1_13LUGLIO23	52.888	1	85	106	25.2	4.3e-05	86	16	41380.8	WHEAT	Formate dehydrogenase, mitochondrial
											[25]	W5IA32	12	41.1	3.17	1.4e-06	409.23	2	12800000	-0.42	TVGTVGAGR		FERRANTI_A_REP1_13LUGLIO23	9.445	1	192	200	32.9	0.00025	76	24	41380.8	WHEAT	Formate dehydrogenase, mitochondrial
											[25]	W5IA32	12	41.1	3.17	1.4e-06	478.779	2	4960000	-0.85	GVIIVNNAR	Deamidated@6=8	FERRANTI_A_REP1_13LUGLIO23	30.066	1	275	283	23.1	0.0015	65	19	41380.8	WHEAT	Formate dehydrogenase, mitochondrial
											[25]	W5IA32	12	41.1	3.17	1.4e-06	512.75	2	3250000	-0.78	EGELASQYK		FERRANTI_A_REP1_13LUGLIO23	21.973	1	369	377	16.9	0.0021	64	9	41380.8	WHEAT	Formate dehydrogenase, mitochondrial
											[25]	W5IA32	12	41.1	3.17	1.4e-06	589.289	4	3430000	-0.79	YMPNHAMTPHISGTTIDAQLR		FERRANTI_A_REP1_13LUGLIO23	41.385	1	322	342	18.4	0.0066	63	7	41380.8	WHEAT	Formate dehydrogenase, mitochondrial
											[25]	W5IA32	12	41.1	3.17	1.4e-06	527.966	3	1050000	0.22	LQINPELEKEIGAK		FERRANTI_A_REP1_13LUGLIO23	42.498	1	222	235	19.2	0.025	54	11	41380.8	WHEAT	Formate dehydrogenase, mitochondrial
											[25]	W5IA32	12	41.1	3.17	1.4e-06	646.853	2	809194	-0.82	NFLPGYQQVVK		FERRANTI_A_REP1_13LUGLIO23	45.18	2	163	173	15.6	0.033	54	15	41380.8	WHEAT	Formate dehydrogenase, mitochondrial
											[25]	W5IA32	12	41.1	3.17	1.4e-06	355.672	2	2510000	-0.18	DHPWR		FERRANTI_A_REP1_13LUGLIO23	11.422	1	317	321	15.2	0.036	51	14	41380.8	WHEAT	Formate dehydrogenase, mitochondrial
											[138]	A0A3B6KJA2	3	6.3	2.18	4.1e-06	1014.53	2	1220000	-2.9	AGEPVTADDLGLGGALTVLMK		FERRANTI_A_REP1_13LUGLIO23	69.735	2	371	391	25.5	4.1e-06	95	23	75598.1	WHEAT	Formyltetrahydrofolate synthetase
											[138]	A0A3B6KJA2	3	6.3	2.18	4.1e-06	557.325	2	2760000	0.68	GAPSGFVLPIR		FERRANTI_A_REP1_13LUGLIO23	49.784	1	654	664	18.7	0.00013	77	5	75598.1	WHEAT	Formyltetrahydrofolate synthetase
											[138]	A0A3B6KJA2	3	6.3	2.18	4.1e-06	728.338	2	221842	0.99	FATDTDAEMEVVK		FERRANTI_A_REP1_13LUGLIO23	39.73	2	534	546	17	0.00065	70	23	75598.1	WHEAT	Formyltetrahydrofolate synthetase
											[270]	A0A1D6C057	2	1.6	1.59	7.8e-06	710.383	2	393682	0.3	IVELGNAYIQSGR		FERRANTI_A_REP1_13LUGLIO23	41.614	2	977	989	21.1	7.8e-06	92	45	148479	WHEAT	Fructose-1,6-bisphosphate aldolase 19
											[270]	A0A1D6C057	2	1.6	1.59	7.8e-06	439.26	2	2460000	-1.7	FAALGGLTK		FERRANTI_A_REP1_13LUGLIO23	38.113	2	369	377	18.5	0.0011	66	30	148479	WHEAT	Fructose-1,6-bisphosphate aldolase 19
											[13]	W5D5L4	20	50.8	3.85	2.3e-08	492.28	3	3070000	-0.32	KVAPEVIAEYTVR		FERRANTI_A_REP1_13LUGLIO23	40.63	1	237	249	30	2.3e-08	116	25	38810.6	WHEAT	Fructose-bisphosphate aldolase
											[13]	W5D5L4	20	50.8	3.85	2.3e-08	554.945	3	15400000	0.13	FASINVENVEDNRR		FERRANTI_A_REP1_13LUGLIO23	35.64	2	40	53	26.1	4.9e-06	94	23	38810.6	WHEAT	Fructose-bisphosphate aldolase
											[13]	W5D5L4	20	50.8	3.85	2.3e-08	496.264	2	4170000	0.18	NAAYIGTPGK		FERRANTI_A_REP1_13LUGLIO23	23.029	2	15	24	26.2	1.6e-05	88	22	38810.6	WHEAT	Fructose-bisphosphate aldolase
											[13]	W5D5L4	20	50.8	3.85	2.3e-08	496.755	2	10400000	-1.5	NAAYIGTPGK	Deamidated@1	FERRANTI_A_REP1_13LUGLIO23	29	1	15	24	23.4	4.3e-05	83	22	38810.6	WHEAT	Fructose-bisphosphate aldolase
											[13]	W5D5L4	20	50.8	3.85	2.3e-08	446.903	3	3260000	-1.1	KPWNLSFSFGR		FERRANTI_A_REP1_13LUGLIO23	52.216	1	288	298	20.6	5.1e-05	83	26	38810.6	WHEAT	Fructose-bisphosphate aldolase
											[13]	W5D5L4	20	50.8	3.85	2.3e-08	1024.53	3	3110000	-2.1	TVPAAVPAIVFLSGGQSEEEATLNLNAMNK		FERRANTI_A_REP1_13LUGLIO23	69.812	2	254	283	18.9	0.00026	77	25	38810.6	WHEAT	Fructose-bisphosphate aldolase
											[13]	W5D5L4	20	50.8	3.85	2.3e-08	856.749	3	2160000	0.61	VDKGTIELAGTNGETTTQGFDDLGK	Deamidated@12|18	FERRANTI_A_REP1_13LUGLIO23	47.4	2	104	128	15.3	0.00028	76	14	38810.6	WHEAT	Fructose-bisphosphate aldolase
											[13]	W5D5L4	20	50.8	3.85	2.3e-08	578.278	2	1280000	-3.6	ANSEATLGTYK	Deamidated@2	FERRANTI_A_REP1_13LUGLIO23	27.495	1	328	338	18.1	0.00034	72	26	38810.6	WHEAT	Fructose-bisphosphate aldolase
											[13]	W5D5L4	20	50.8	3.85	2.3e-08	794.719	3	5040000	0.062	GTIELAGTNGETTTQGFDDLGKR	Deamidated@9=8	FERRANTI_A_REP1_13LUGLIO23	45.974	1	107	129	27.1	0.00041	75	14	38810.6	WHEAT	Fructose-bisphosphate aldolase
											[13]	W5D5L4	20	50.8	3.85	2.3e-08	856.421	3	1500000	1	VDKGTIELAGTNGETTTQGFDDLGK		FERRANTI_A_REP1_13LUGLIO23	45.711	1	104	128	17.9	0.00093	72	14	38810.6	WHEAT	Fructose-bisphosphate aldolase
											[13]	W5D5L4	20	50.8	3.85	2.3e-08	444.761	2	11500000	-0.14	ALQQSTLK		FERRANTI_A_REP1_13LUGLIO23	16.256	1	299	306	24.8	0.001	69	37	38810.6	WHEAT	Fructose-bisphosphate aldolase
											[13]	W5D5L4	20	50.8	3.85	2.3e-08	338.711	2	1820000	1.1	AAFLVR		FERRANTI_A_REP1_13LUGLIO23	29.511	1	320	325	25.6	0.0023	64	12	38810.6	WHEAT	Fructose-bisphosphate aldolase
											[13]	W5D5L4	20	50.8	3.85	2.3e-08	794.393	3	1200000	2.1	GTIELAGTNGETTTQGFDDLGKR		FERRANTI_A_REP1_13LUGLIO23	44.277	2	107	129	17.3	0.0026	67	14	38810.6	WHEAT	Fructose-bisphosphate aldolase
											[13]	W5D5L4	20	50.8	3.85	2.3e-08	753.863	2	661504	-0.098	FASINVENVEDNR		FERRANTI_A_REP1_13LUGLIO23	42.214	1	40	52	16.1	0.0043	64	23	38810.6	WHEAT	Fructose-bisphosphate aldolase
											[13]	W5D5L4	20	50.8	3.85	2.3e-08	415.196	2	3200000	0.33	YYEAGAR		FERRANTI_A_REP1_13LUGLIO23	11.173	1	133	139	27.1	0.0047	58	31	38810.6	WHEAT	Fructose-bisphosphate aldolase
											[13]	W5D5L4	20	50.8	3.85	2.3e-08	1035.53	2	713977	-1.5	IGATEPSQLSIDQNAQGLAR	Deamidated@13|14	FERRANTI_A_REP1_13LUGLIO23	45.374	1	149	168	23.1	0.0062	64	13	38810.6	WHEAT	Fructose-bisphosphate aldolase
											[13]	W5D5L4	20	50.8	3.85	2.3e-08	358.55	3	9310000	-0.34	GGKPFVDILK		FERRANTI_A_REP1_13LUGLIO23	39.263	1	85	94	15.3	0.0072	60	22	38810.6	WHEAT	Fructose-bisphosphate aldolase
											[13]	W5D5L4	20	50.8	3.85	2.3e-08	434.766	2	13300000	-0.018	AGNVLPGIK		FERRANTI_A_REP1_13LUGLIO23	32.399	1	95	103	21.1	0.011	53	20	38810.6	WHEAT	Fructose-bisphosphate aldolase
											[13]	W5D5L4	20	50.8	3.85	2.3e-08	1113.52	2	1280000	-0.11	GTIELAGTNGETTTQGFDDLGK	Deamidated@9=8	FERRANTI_A_REP1_13LUGLIO23	51.368	1	107	128	18.9	0.015	58	14	38810.6	WHEAT	Fructose-bisphosphate aldolase
											[13]	W5D5L4	20	50.8	3.85	2.3e-08	454.758	2	2720000	-0.34	YKDELIK		FERRANTI_A_REP1_13LUGLIO23	20.464	2	8	14	17.9	0.038	50	16	38810.6	WHEAT	Fructose-bisphosphate aldolase
											[39]	Q0Q5E3	9	39.7	3.12	7e-07	971.953	2	26100000	-0.35	QQGEGFSGEGAQQKPQAGR	Gln->pyro-Glu@1	FERRANTI_A_REP1_13LUGLIO23	25.559	1	182	200	30.8	7e-07	100	7	24999.2	WHEAT	Globulin 1
											[39]	Q0Q5E3	9	39.7	3.12	7e-07	747.83	2	867138	0.048	DYEQSMPPLGEGR	Oxidation@6	FERRANTI_A_REP1_13LUGLIO23	31.134	1	99	111	25.8	1.4e-06	94	8	24999.2	WHEAT	Globulin 1
											[39]	Q0Q5E3	9	39.7	3.12	7e-07	1055.81	3	1940000	-0.71	QEVQGGQYGSETGGSQQQQQGGGYHGVTVGR	Deamidated@19|20	FERRANTI_A_REP1_13LUGLIO23	30.595	1	135	165	23	1.5e-06	95	4	24999.2	WHEAT	Globulin 1
											[39]	Q0Q5E3	9	39.7	3.12	7e-07	1049.81	3	427868	-0.65	QEVQGGQYGSETGGSQQQQQGGGYHGVTVGR	Gln->pyro-Glu@1	FERRANTI_A_REP1_13LUGLIO23	36.189	1	135	165	26.1	3.8e-05	81	4	24999.2	WHEAT	Globulin 1
											[39]	Q0Q5E3	9	39.7	3.12	7e-07	584.82	2	1450000	0.39	QILEQQLTGR	Gln->pyro-Glu@1	FERRANTI_A_REP1_13LUGLIO23	52.127	2	47	56	20	0.0017	66	8	24999.2	WHEAT	Globulin 1
											[39]	Q0Q5E3	9	39.7	3.12	7e-07	1055.48	3	3690000	-0.063	QEVQGGQYGSETGGSQQQQQGGGYHGVTVGR		FERRANTI_A_REP1_13LUGLIO23	36.292	1	135	165	17.9	0.0019	65	4	24999.2	WHEAT	Globulin 1
											[39]	Q0Q5E3	9	39.7	3.12	7e-07	739.833	2	6550000	0.11	DYEQSMPPLGEGR		FERRANTI_A_REP1_13LUGLIO23	40.578	1	99	111	16.4	0.0022	63	8	24999.2	WHEAT	Globulin 1
											[39]	Q0Q5E3	9	39.7	3.12	7e-07	653.98	3	515747	-0.38	QQGEGFSGEGAQQKPQAGR		FERRANTI_A_REP1_13LUGLIO23	19.248	2	182	200	16.7	0.0054	62	7	24999.2	WHEAT	Globulin 1
											[39]	Q0Q5E3	9	39.7	3.12	7e-07	907.475	2	763610	5	AGEGAVGVPLFQAQWGAR		FERRANTI_A_REP1_13LUGLIO23	57.986	2	57	74	17.1	0.0098	61	4	24999.2	WHEAT	Globulin 1
											[83]	Q9M4Z1	10	29	1.48	1.8e-05	819.397	2	4460000	-0.27	AMMVDTTILGLDDAR	Oxidation@3=6	FERRANTI_A_REP1_13LUGLIO23	54.335	1	228	242	21.9	1.8e-05	88	28	52061.8	WHEAT	Glucose-1-phosphate adenylyltransferase
											[83]	Q9M4Z1	10	29	1.48	1.8e-05	419.575	3	2440000	-0.091	AKPAVPLGANYR		FERRANTI_A_REP1_13LUGLIO23	27.214	2	64	75	20	2.6e-05	85	38	52061.8	WHEAT	Glucose-1-phosphate adenylyltransferase
											[83]	Q9M4Z1	10	29	1.48	1.8e-05	813.438	2	589424	2.4	IYVLTQFNSASLNR		FERRANTI_A_REP1_13LUGLIO23	52.359	2	92	105	17.7	6.2e-05	82	31	52061.8	WHEAT	Glucose-1-phosphate adenylyltransferase
											[83]	Q9M4Z1	10	29	1.48	1.8e-05	462.234	3	5820000	-1.5	KPIPDFSFYDR		FERRANTI_A_REP1_13LUGLIO23	45.479	1	319	329	18.4	7.3e-05	81	26	52061.8	WHEAT	Glucose-1-phosphate adenylyltransferase
											[83]	Q9M4Z1	10	29	1.48	1.8e-05	515.254	2	3330000	-0.19	AYGSNIGGYK		FERRANTI_A_REP1_13LUGLIO23	25.911	1	110	119	20	9.5e-05	77	28	52061.8	WHEAT	Glucose-1-phosphate adenylyltransferase
											[83]	Q9M4Z1	10	29	1.48	1.8e-05	486.737	2	1370000	0.32	ETDGYFIK		FERRANTI_A_REP1_13LUGLIO23	33.513	1	448	455	17.3	0.00021	74	21	52061.8	WHEAT	Glucose-1-phosphate adenylyltransferase
											[83]	Q9M4Z1	10	29	1.48	1.8e-05	1021.15	3	4890000	-0.19	NEGFVEVLAAQQSPDNPDWFQGTADAVR		FERRANTI_A_REP1_13LUGLIO23	66.494	1	120	147	21	0.0011	69	27	52061.8	WHEAT	Glucose-1-phosphate adenylyltransferase
											[83]	Q9M4Z1	10	29	1.48	1.8e-05	589.558	4	1600000	-1.7	HADLNPHANDSVLGIILGGGAGTR		FERRANTI_A_REP1_13LUGLIO23	56.437	1	32	55	19.2	0.0012	71	8	52061.8	WHEAT	Glucose-1-phosphate adenylyltransferase
											[83]	Q9M4Z1	10	29	1.48	1.8e-05	819.4	2	1040000	3.3	AMMVDTTILGLDDAR	Oxidation@2=9	FERRANTI_A_REP1_13LUGLIO23	53.387	1	228	242	17.9	0.0016	68	28	52061.8	WHEAT	Glucose-1-phosphate adenylyltransferase
											[83]	Q9M4Z1	10	29	1.48	1.8e-05	851.435	2	640221	2.2	EMPYIASMGIYVISK		FERRANTI_A_REP1_13LUGLIO23	65.385	2	245	259	19.4	0.0026	66	27	52061.8	WHEAT	Glucose-1-phosphate adenylyltransferase
											[73]	P12299	11	26.4	2.1	6.4e-06	826.909	2	243831	-3	VDTSFLNFAIDDPAK		FERRANTI_A_REP1_13LUGLIO23	62.332	1	282	296	20.5	6.4e-06	93	24	57809.2	WHEAT	Glucose-1-phosphate adenylyltransferase large subunit, chloroplastic/amyloplastic
											[73]	P12299	11	26.4	2.1	6.4e-06	354.538	3	3510000	-0.16	VVQFSEKPK		FERRANTI_A_REP1_13LUGLIO23	18.218	1	265	273	23.4	3.9e-05	83	23	57809.2	WHEAT	Glucose-1-phosphate adenylyltransferase large subunit, chloroplastic/amyloplastic
											[73]	P12299	11	26.4	2.1	6.4e-06	1025.41	2	1080000	-0.93	NAMMMGADSYETEDEISR		FERRANTI_A_REP1_13LUGLIO23	45.001	1	434	451	17.9	6.7e-05	68	28	57809.2	WHEAT	Glucose-1-phosphate adenylyltransferase large subunit, chloroplastic/amyloplastic
											[73]	P12299	11	26.4	2.1	6.4e-06	476.748	2	4790000	1.2	TPFFTSPR		FERRANTI_A_REP1_13LUGLIO23	36.291	1	380	387	25.7	0.00022	74	28	57809.2	WHEAT	Glucose-1-phosphate adenylyltransferase large subunit, chloroplastic/amyloplastic
											[73]	P12299	11	26.4	2.1	6.4e-06	549.61	3	3230000	-0.72	YAELHDFGSEILPR		FERRANTI_A_REP1_13LUGLIO23	49.549	1	321	334	20.9	0.0017	69	24	57809.2	WHEAT	Glucose-1-phosphate adenylyltransferase large subunit, chloroplastic/amyloplastic
											[73]	P12299	11	26.4	2.1	6.4e-06	341.87	3	2630000	-0.47	IEHSIIGVR		FERRANTI_A_REP1_13LUGLIO23	27.37	1	415	423	19	0.0023	61	29	57809.2	WHEAT	Glucose-1-phosphate adenylyltransferase large subunit, chloroplastic/amyloplastic
											[73]	P12299	11	26.4	2.1	6.4e-06	439.699	2	1900000	-2.7	GDDLEAMK		FERRANTI_A_REP1_13LUGLIO23	23.656	2	274	281	17.2	0.003	61	15	57809.2	WHEAT	Glucose-1-phosphate adenylyltransferase large subunit, chloroplastic/amyloplastic
											[73]	P12299	11	26.4	2.1	6.4e-06	334.654	2	3290000	0.84	FDSSGR		FERRANTI_A_REP1_13LUGLIO23	4.991	1	259	264	17.5	0.007	55	32	57809.2	WHEAT	Glucose-1-phosphate adenylyltransferase large subunit, chloroplastic/amyloplastic
											[73]	P12299	11	26.4	2.1	6.4e-06	433.734	2	9190000	-0.62	ASEYGLVK		FERRANTI_A_REP1_13LUGLIO23	26.102	1	251	258	20.9	0.0094	58	28	57809.2	WHEAT	Glucose-1-phosphate adenylyltransferase large subunit, chloroplastic/amyloplastic
											[73]	P12299	11	26.4	2.1	6.4e-06	954.827	3	4870000	1.5	NYADPNEVAAVILGGGTGTQLFPLTSTR		FERRANTI_A_REP1_13LUGLIO23	70.259	1	83	110	15.2	0.011	61	19	57809.2	WHEAT	Glucose-1-phosphate adenylyltransferase large subunit, chloroplastic/amyloplastic
											[73]	P12299	11	26.4	2.1	6.4e-06	586.324	3	3600000	-0.79	SIEHILILSGDQLYR		FERRANTI_A_REP1_13LUGLIO23	56.207	1	208	222	17.5	0.047	53	27	57809.2	WHEAT	Glucose-1-phosphate adenylyltransferase large subunit, chloroplastic/amyloplastic
											[361]	W5CPG2	2	2.8	0.52	0.00053	618.341	2	258743	-0.089	GVSATAINSFIR		FERRANTI_A_REP1_13LUGLIO23	47.839	2	538	549	20.3	0.00053	71	14	90077.7	WHEAT	Glutaminyl-tRNA synthetase
											[361]	W5CPG2	2	2.8	0.52	0.00053	556.794	2	559454	-0.15	AMFIDFGLAK		FERRANTI_A_REP1_13LUGLIO23	58.659	1	290	299	19.4	0.0017	66	21	90077.7	WHEAT	Glutaminyl-tRNA synthetase
											[298]	W5CY88	3	22.8	1.09	9.4e-05	938.002	2	2800000	1.6	GVDEILLVSVNDPFVMK		FERRANTI_A_REP1_13LUGLIO23	69.946	2	70	86	18.8	9.4e-05	81	4	17355.1	WHEAT	Glutaredoxin-dependent peroxiredoxin
											[298]	W5CY88	3	22.8	1.09	9.4e-05	503.285	2	781305	0.63	FALLADDLK		FERRANTI_A_REP1_13LUGLIO23	50.029	1	130	138	21.9	0.0021	65	4	17355.1	WHEAT	Glutaredoxin-dependent peroxiredoxin
											[298]	W5CY88	3	22.8	1.09	9.4e-05	564.289	2	1760000	-1.2	FLADGAAAYTK		FERRANTI_A_REP1_13LUGLIO23	34.709	1	100	110	17.4	0.0032	63	4	17355.1	WHEAT	Glutaredoxin-dependent peroxiredoxin
											[179]	A0A3B6TXP4	2	8.4	1.82	1.5e-05	1086.51	2	488849	2	GILGYTDEDVVSNDFVGDTR		FERRANTI_A_REP1_13LUGLIO23	58.115	1	271	290	23.1	1.5e-05	87	31	34177.1	WHEAT	Glyceraldehyde-3-phosphate dehydrogenase
											[179]	A0A3B6TXP4	2	8.4	1.82	1.5e-05	406.21	2	3670000	0.34	LTGMAFR	Oxidation@4	FERRANTI_A_REP1_13LUGLIO23	21.468	2	227	233	25	2.3e-05	83	51	34177.1	WHEAT	Glyceraldehyde-3-phosphate dehydrogenase
											[4]	A0A446XIS5	24	61.4	5.15	1.2e-09	985.13	3	1100000	0.035	NPEEIPWGEAGADYVVESTGVFTDKDK		FERRANTI_A_REP1_13LUGLIO23	63.323	1	83	109	25.8	1.2e-09	129	21	36528	TRITD	Glyceraldehyde-3-phosphate dehydrogenase
											[4]	A0A446XIS5	24	61.4	5.15	1.2e-09	749.928	2	154961	0.84	VPTVDVSVVDLTVR		FERRANTI_A_REP1_13LUGLIO23	68.855	1	237	250	23.9	1.6e-07	107	51	36528	TRITD	Glyceraldehyde-3-phosphate dehydrogenase
											[4]	A0A446XIS5	24	61.4	5.15	1.2e-09	554.991	3	2370000	0.57	TLLFGEKPVTVFGVR		FERRANTI_A_REP1_13LUGLIO23	56.768	1	68	82	27.8	8.3e-07	96	22	36528	TRITD	Glyceraldehyde-3-phosphate dehydrogenase
											[4]	A0A446XIS5	24	61.4	5.15	1.2e-09	395.552	3	4620000	-1	AGIALNDHFVK		FERRANTI_A_REP1_13LUGLIO23	35.657	1	301	311	36.1	9.7e-07	98	27	36528	TRITD	Glyceraldehyde-3-phosphate dehydrogenase
											[4]	A0A446XIS5	24	61.4	5.15	1.2e-09	1103	2	528002	-0.67	GIMGYVEEDLVSTDFVGDSR	Oxidation@3	FERRANTI_A_REP1_13LUGLIO23	59.543	1	274	293	20.9	1.5e-06	96	22	36528	TRITD	Glyceraldehyde-3-phosphate dehydrogenase
											[4]	A0A446XIS5	24	61.4	5.15	1.2e-09	441.714	2	15500000	-0.44	AASYDDIK		FERRANTI_A_REP1_13LUGLIO23	21.04	1	254	261	23.4	3.8e-06	91	23	36528	TRITD	Glyceraldehyde-3-phosphate dehydrogenase
											[4]	A0A446XIS5	24	61.4	5.15	1.2e-09	872.794	3	5750000	-1.5	IINDNFGIIEGLMTTVHAITATQK	Oxidation@13	FERRANTI_A_REP1_13LUGLIO23	69.784	1	165	188	30.3	3.9e-06	96	19	36528	TRITD	Glyceraldehyde-3-phosphate dehydrogenase
											[4]	A0A446XIS5	24	61.4	5.15	1.2e-09	894.902	2	1130000	-0.52	LVSWYDNEWGYSNR		FERRANTI_A_REP1_13LUGLIO23	54.074	1	312	325	19.8	8.9e-06	87	38	36528	TRITD	Glyceraldehyde-3-phosphate dehydrogenase
											[4]	A0A446XIS5	24	61.4	5.15	1.2e-09	414.207	2	3360000	-0.48	LTGMSFR	Oxidation@4	FERRANTI_A_REP1_13LUGLIO23	21.625	1	230	236	18.4	2.7e-05	81	24	36528	TRITD	Glyceraldehyde-3-phosphate dehydrogenase
											[4]	A0A446XIS5	24	61.4	5.15	1.2e-09	381.517	3	10600000	-0.17	YDTVHGHWK		FERRANTI_A_REP1_13LUGLIO23	18.674	1	49	57	15.9	4e-05	81	23	36528	TRITD	Glyceraldehyde-3-phosphate dehydrogenase
											[4]	A0A446XIS5	24	61.4	5.15	1.2e-09	904.09	3	483557	0.85	NPEEIPWGEAGADYVVESTGVFTDK		FERRANTI_A_REP1_13LUGLIO23	68.78	1	83	107	19.9	0.00021	76	21	36528	TRITD	Glyceraldehyde-3-phosphate dehydrogenase
											[4]	A0A446XIS5	24	61.4	5.15	1.2e-09	337.51	3	17000000	-0.43	AASYDDIKK		FERRANTI_A_REP1_13LUGLIO23	13.729	1	254	262	24.9	0.00028	73	23	36528	TRITD	Glyceraldehyde-3-phosphate dehydrogenase
											[4]	A0A446XIS5	24	61.4	5.15	1.2e-09	384.2	2	68300000	-1.8	SSIFDAK		FERRANTI_A_REP1_13LUGLIO23	27.719	1	294	300	21.9	0.00047	71	47	36528	TRITD	Glyceraldehyde-3-phosphate dehydrogenase
											[4]	A0A446XIS5	24	61.4	5.15	1.2e-09	395.88	3	4490000	-1.1	AGIALNDHFVK	Deamidated@6	FERRANTI_A_REP1_13LUGLIO23	38.736	1	301	311	22.5	0.0011	69	27	36528	TRITD	Glyceraldehyde-3-phosphate dehydrogenase
											[4]	A0A446XIS5	24	61.4	5.15	1.2e-09	464.795	2	16500000	-0.17	KVVISAPSK		FERRANTI_A_REP1_13LUGLIO23	17.834	1	120	128	25.8	0.0013	65	20	36528	TRITD	Glyceraldehyde-3-phosphate dehydrogenase
											[4]	A0A446XIS5	24	61.4	5.15	1.2e-09	717.882	2	54600000	-0.88	AASFNIIPSSTGAAK		FERRANTI_A_REP1_13LUGLIO23	43.146	1	203	217	16.4	0.0017	68	49	36528	TRITD	Glyceraldehyde-3-phosphate dehydrogenase
											[4]	A0A446XIS5	24	61.4	5.15	1.2e-09	406.21	2	40400000	-1.3	LTGMSFR		FERRANTI_A_REP1_13LUGLIO23	32.294	1	230	236	27.1	0.0017	65	24	36528	TRITD	Glyceraldehyde-3-phosphate dehydrogenase
											[4]	A0A446XIS5	24	61.4	5.15	1.2e-09	404.234	2	2640000	-1.4	TLLFGEK		FERRANTI_A_REP1_13LUGLIO23	37.388	1	68	74	23.3	0.0019	64	41	36528	TRITD	Glyceraldehyde-3-phosphate dehydrogenase
											[4]	A0A446XIS5	24	61.4	5.15	1.2e-09	417.727	2	6150000	-0.3	IGINGFGR	Deamidated@4	FERRANTI_A_REP1_13LUGLIO23	38.529	1	6	13	24.1	0.0025	65	10	36528	TRITD	Glyceraldehyde-3-phosphate dehydrogenase
											[4]	A0A446XIS5	24	61.4	5.15	1.2e-09	435.257	2	2090000	-1.7	VLPELNGK		FERRANTI_A_REP1_13LUGLIO23	29.805	2	222	229	26.9	0.0028	60	51	36528	TRITD	Glyceraldehyde-3-phosphate dehydrogenase
											[4]	A0A446XIS5	24	61.4	5.15	1.2e-09	395.7	2	1520000	-0.98	TVDGPSSK		FERRANTI_A_REP1_13LUGLIO23	2.605	1	189	196	18.4	0.0038	64	51	36528	TRITD	Glyceraldehyde-3-phosphate dehydrogenase
											[4]	A0A446XIS5	24	61.4	5.15	1.2e-09	435.75	2	1050000	-0.56	VLPELNGK	Deamidated@6	FERRANTI_A_REP1_13LUGLIO23	31.17	1	222	229	24.4	0.0058	59	51	36528	TRITD	Glyceraldehyde-3-phosphate dehydrogenase
											[4]	A0A446XIS5	24	61.4	5.15	1.2e-09	437.76	2	1960000	-0.89	PVTVFGVR		FERRANTI_A_REP1_13LUGLIO23	37.953	2	75	82	17.5	0.0062	60	22	36528	TRITD	Glyceraldehyde-3-phosphate dehydrogenase
											[4]	A0A446XIS5	24	61.4	5.15	1.2e-09	816.067	3	958837	2.6	LKGIMGYVEEDLVSTDFVGDSR	Oxidation@5	FERRANTI_A_REP1_13LUGLIO23	57.834	2	272	293	16.5	0.0075	62	22	36528	TRITD	Glyceraldehyde-3-phosphate dehydrogenase
											[409]	A9XGC5	2	28.3	0.21	0.0053	314.87	3	5910000	-1.4	KVIISAPSK		FERRANTI_A_REP1_13LUGLIO23	19.592	1	27	35	22.6	0.0053	57	38	10449.1	TRIMO	Glyceraldehyde-3-phosphate dehydrogenase (Fragment)
											[409]	A9XGC5	2	28.3	0.21	0.0053	684.35	3	5670000	3	FGIVEGLMTTVHAMTATQK	Oxidation@14=25	FERRANTI_A_REP1_13LUGLIO23	56.596	2	77	95	16.1	0.007	63	35	10449.1	TRIMO	Glyceraldehyde-3-phosphate dehydrogenase (Fragment)
											[302]	A0A3B6RMC5	2	8.7	1.22	3e-05	702.323	2	624814	-3.3	YETQAQQLVANH	Deamidated&Deamidated@((4&(6|7))|(6&7))	FERRANTI_A_REP1_13LUGLIO23	32.106	2	276	287	15.9	3e-05	82	4	31517.7	WHEAT	Glyco_hydro_18 domain-containing protein
											[302]	A0A3B6RMC5	2	8.7	1.22	3e-05	691.37	2	448695	-2.5	LPGIFIFSADSSK		FERRANTI_A_REP1_13LUGLIO23	60.881	1	256	268	20.6	0.0011	69	4	31517.7	WHEAT	Glyco_hydro_18 domain-containing protein
											[337]	Q9S8F6	1	75	1.15	9e-05	1008.82	3	541096	-1.3	EEAAAAEEAAAAPEAVLTLHADNFDDAIAK		FERRANTI_A_REP1_13LUGLIO23	59.498	1	1	30	22.4	9e-05	81	1	4242.7	WHEAT	Glycosylated protein disulfide isomerase homolog (Fragment)
											[155]	A0A1D6CB88	6	21.6	1.23	5.8e-05	842.913	2	1010000	0.71	GNAYAQVAIGTDDVYK		FERRANTI_A_REP1_13LUGLIO23	43.45	2	222	237	18.9	5.8e-05	83	11	32568.6	WHEAT	Glyoxalase I
											[155]	A0A1D6CB88	6	21.6	1.23	5.8e-05	565.297	2	3590000	-1.2	SAEAVLEWPK		FERRANTI_A_REP1_13LUGLIO23	46.274	1	10	19	22.2	0.0001	79	10	32568.6	WHEAT	Glyoxalase I
											[155]	A0A1D6CB88	6	21.6	1.23	5.8e-05	696.334	3	1250000	0.89	YDIGAGFGHFAIANEDVYK		FERRANTI_A_REP1_13LUGLIO23	55.686	2	88	106	19.3	0.00056	73	14	32568.6	WHEAT	Glyoxalase I
											[155]	A0A1D6CB88	6	21.6	1.23	5.8e-05	552.807	2	1250000	1.1	QPGPLPGLNTK	Gln->pyro-Glu@1	FERRANTI_A_REP1_13LUGLIO23	48.104	2	256	266	18.5	0.0011	69	10	32568.6	WHEAT	Glyoxalase I
											[155]	A0A1D6CB88	6	21.6	1.23	5.8e-05	451.228	2	1660000	-0.97	AIMFYEK		FERRANTI_A_REP1_13LUGLIO23	37.496	2	169	175	17.5	0.0034	61	10	32568.6	WHEAT	Glyoxalase I
											[155]	A0A1D6CB88	6	21.6	1.23	5.8e-05	459.226	2	1590000	1.2	AIMFYEK	Oxidation@3	FERRANTI_A_REP1_13LUGLIO23	31.268	1	169	175	15.2	0.0054	60	10	32568.6	WHEAT	Glyoxalase I
											[129]	A0A446IPJ5	6	8.8	1.84	8.5e-06	512.877	3	9120000	-1.3	SGHDESAEDGVDYR		FERRANTI_A_REP1_13LUGLIO23	20.016	1	54	67	22.7	8.5e-06	79	29	79369.7	TRITD	H(+)-exporting diphosphatase
											[129]	A0A446IPJ5	6	8.8	1.84	8.5e-06	564.604	3	1720000	-0.8	VPVPSHDGEDGGGAAAQK		FERRANTI_A_REP1_13LUGLIO23	19.009	1	34	51	17.1	3.4e-05	84	15	79369.7	TRITD	H(+)-exporting diphosphatase
											[129]	A0A446IPJ5	6	8.8	1.84	8.5e-06	569.281	2	405672	1.8	YIEAGASAEAR		FERRANTI_A_REP1_13LUGLIO23	21.251	1	695	705	16.6	0.0017	66	28	79369.7	TRITD	H(+)-exporting diphosphatase
											[129]	A0A446IPJ5	6	8.8	1.84	8.5e-06	577.831	2	2240000	0.74	AGVAAVDVLSPR		FERRANTI_A_REP1_13LUGLIO23	40.946	1	562	573	16.9	0.0033	61	31	79369.7	TRITD	H(+)-exporting diphosphatase
											[129]	A0A446IPJ5	6	8.8	1.84	8.5e-06	422.554	3	6230000	-0.047	KYIEAGASAEAR		FERRANTI_A_REP1_13LUGLIO23	19.667	1	694	705	16	0.0037	64	28	79369.7	TRITD	H(+)-exporting diphosphatase
											[129]	A0A446IPJ5	6	8.8	1.84	8.5e-06	508.275	2	2350000	1.2	AADVGADLVGK		FERRANTI_A_REP1_13LUGLIO23	30.382	1	250	260	23.8	0.013	58	51	79369.7	TRITD	H(+)-exporting diphosphatase
											[300]	A0A3B6NRU8	1	2	1.62	0.00025	654.801	2	1740000	-7.6	PQQQGGQHSQGR	Deamidated@3=16	FERRANTI_A_REP1_13LUGLIO23	23.793	1	584	595	29.6	0.00025	73	7	64713.9	WHEAT	H/ACA ribonucleoprotein complex non-core subunit NAF1
											[162]	A0A3B6KR72	3	13.1	1.67	4.8e-05	691.023	3	1850000	0.044	AAPAHPTYAEMVSEAITALK		FERRANTI_A_REP1_13LUGLIO23	64.892	2	57	76	26.2	4.8e-05	85	2	29343.3	WHEAT	H15 domain-containing protein
											[162]	A0A3B6KR72	3	13.1	1.67	4.8e-05	348.706	2	1990000	0.063	APAAAAPK		FERRANTI_A_REP1_13LUGLIO23	5.126	1	244	251	22.8	0.00021	70	5	29343.3	WHEAT	H15 domain-containing protein
											[162]	A0A3B6KR72	3	13.1	1.67	4.8e-05	497.763	2	3330000	-1.5	TGSSPYAIAK		FERRANTI_A_REP1_13LUGLIO23	23.46	2	79	88	17.8	0.0019	65	2	29343.3	WHEAT	H15 domain-containing protein
											[222]	A0A3B6D503	4	6.3	1	9.8e-05	608.795	2	506227	-1.1	DIYYITGESR		FERRANTI_A_REP1_13LUGLIO23	40.695	1	471	480	19.3	9.8e-05	78	11	81266.7	WHEAT	HATPase_c domain-containing protein
											[222]	A0A3B6D503	4	6.3	1	9.8e-05	582.239	2	3080000	0.51	DSSMGAYMSSK		FERRANTI_A_REP1_13LUGLIO23	29.49	1	603	613	21.2	0.0002	66	11	81266.7	WHEAT	HATPase_c domain-containing protein
											[222]	A0A3B6D503	4	6.3	1	9.8e-05	447.558	3	3990000	0.24	EVSHEWAQINK		FERRANTI_A_REP1_13LUGLIO23	27.599	2	263	273	19.2	0.00053	72	11	81266.7	WHEAT	HATPase_c domain-containing protein
											[222]	A0A3B6D503	4	6.3	1	9.8e-05	669.351	2	947331	-2.6	TLSIIDSGVGMTK	Oxidation@11	FERRANTI_A_REP1_13LUGLIO23	40.282	1	82	94	18.1	0.0017	67	12	81266.7	WHEAT	HATPase_c domain-containing protein
											[275]	A0A3B6KJX5	2	4.4	1.73	3.8e-06	790.04	3	866222	7.9	NETDLISLDQYVENMPETQK	Deamidated@1|10	FERRANTI_A_REP1_13LUGLIO23	61.136	2	513	532	20.8	3.8e-06	94	16	88347.4	WHEAT	HATPase_c domain-containing protein
											[275]	A0A3B6KJX5	2	4.4	1.73	3.8e-06	772.405	2	1030000	1.6	AIYYIATDSLQSAK		FERRANTI_A_REP1_13LUGLIO23	46.31	2	533	546	16.7	0.0024	67	16	88347.4	WHEAT	HATPase_c domain-containing protein
											[117]	A0A3B6RPC7	8	11.9	1.73	2.1e-05	705.307	2	395056	-0.65	LAEEDPDEYSNK		FERRANTI_A_REP1_13LUGLIO23	25.04	1	480	491	18.8	2.1e-05	81	36	89427.6	WHEAT	HATPase_c domain-containing protein
											[117]	A0A3B6RPC7	8	11.9	1.73	2.1e-05	565.79	2	2890000	0.1	DIFYLTGSSK		FERRANTI_A_REP1_13LUGLIO23	47.875	1	564	573	24.8	3.7e-05	84	34	89427.6	WHEAT	HATPase_c domain-containing protein
											[117]	A0A3B6RPC7	8	11.9	1.73	2.1e-05	805.375	2	3150000	0.51	ETTTEWELLNDMK		FERRANTI_A_REP1_13LUGLIO23	55.368	1	331	343	15.8	0.00031	73	31	89427.6	WHEAT	HATPase_c domain-containing protein
											[117]	A0A3B6RPC7	8	11.9	1.73	2.1e-05	463.235	2	2480000	-0.8	SGTSAFVEK		FERRANTI_A_REP1_13LUGLIO23	19.49	1	175	183	16.9	0.0024	63	30	89427.6	WHEAT	HATPase_c domain-containing protein
											[117]	A0A3B6RPC7	8	11.9	1.73	2.1e-05	646.828	2	383858	-2.1	IMQAQTLSDASK		FERRANTI_A_REP1_13LUGLIO23	27.984	1	684	695	19.9	0.0062	62	33	89427.6	WHEAT	HATPase_c domain-containing protein
											[117]	A0A3B6RPC7	8	11.9	1.73	2.1e-05	574.296	2	3600000	0.74	ALDTEGIDSVK		FERRANTI_A_REP1_13LUGLIO23	32.684	2	648	658	19.8	0.0093	61	34	89427.6	WHEAT	HATPase_c domain-containing protein
											[117]	A0A3B6RPC7	8	11.9	1.73	2.1e-05	549.253	2	1700000	-0.11	EVTEEEYAK		FERRANTI_A_REP1_13LUGLIO23	19.551	2	352	360	15.3	0.023	53	34	89427.6	WHEAT	HATPase_c domain-containing protein
											[117]	A0A3B6RPC7	8	11.9	1.73	2.1e-05	982.953	2	3490000	0.39	ADGSFAISEDTWNEPLGR		FERRANTI_A_REP1_13LUGLIO23	55.292	1	228	245	15.2	0.03	54	31	89427.6	WHEAT	HATPase_c domain-containing protein
											[45]	Q334I0	12	18.1	3.2	2.3e-07	565.918	3	551191	-3.3	IDMSEYMEQHSVAR		FERRANTI_A_REP1_13LUGLIO23	40.518	1	635	648	29	2.3e-07	101	32	101065	TRITD	Heat shock protein 101
											[45]	Q334I0	12	18.1	3.2	2.3e-07	876.402	2	193423	1.8	QAVAGASGGNASAGDSFER		FERRANTI_A_REP1_13LUGLIO23	26.743	1	48	66	16.7	4.8e-06	91	9	101065	TRITD	Heat shock protein 101
											[45]	Q334I0	12	18.1	3.2	2.3e-07	647.362	2	336060	1	NNPVLIGEPGVGK		FERRANTI_A_REP1_13LUGLIO23	37.252	2	204	216	21.4	1.1e-05	88	43	101065	TRITD	Heat shock protein 101
											[45]	Q334I0	12	18.1	3.2	2.3e-07	394.556	3	1520000	0.022	HFRPELLNR		FERRANTI_A_REP1_13LUGLIO23	33.106	1	752	760	17.8	0.0012	66	28	101065	TRITD	Heat shock protein 101
											[45]	Q334I0	12	18.1	3.2	2.3e-07	769.729	3	1220000	-0.2	LIGAPPGYVGHEEGGQLTEQVR		FERRANTI_A_REP1_13LUGLIO23	42.009	2	649	670	17.6	0.0014	70	31	101065	TRITD	Heat shock protein 101
											[45]	Q334I0	12	18.1	3.2	2.3e-07	594.801	2	716695	-1.3	SGGLVNAETGQR		FERRANTI_A_REP1_13LUGLIO23	22.682	1	865	876	16.9	0.0016	67	9	101065	TRITD	Heat shock protein 101
											[45]	Q334I0	12	18.1	3.2	2.3e-07	664.885	2	1980000	1.4	LVALDMGALVAGAK		FERRANTI_A_REP1_13LUGLIO23	58.092	1	241	254	17.2	0.009	60	20	101065	TRITD	Heat shock protein 101
											[45]	Q334I0	12	18.1	3.2	2.3e-07	681.867	2	348134	0.67	YGALQEIDAAIAK		FERRANTI_A_REP1_13LUGLIO23	52.927	1	507	519	19.6	0.016	59	10	101065	TRITD	Heat shock protein 101
											[45]	Q334I0	12	18.1	3.2	2.3e-07	623.337	3	1290000	-3.7	AHVAVFNTLLQVLDDGR		FERRANTI_A_REP1_13LUGLIO23	69.736	1	685	701	15.1	0.023	57	30	101065	TRITD	Heat shock protein 101
											[45]	Q334I0	12	18.1	3.2	2.3e-07	873.458	2	494262	0.96	ALAEQLFDDENLLVR		FERRANTI_A_REP1_13LUGLIO23	63.975	2	620	634	18.6	0.025	57	26	101065	TRITD	Heat shock protein 101
											[45]	Q334I0	12	18.1	3.2	2.3e-07	522.296	2	5850000	0.027	TAVVEGLAQR		FERRANTI_A_REP1_13LUGLIO23	28.822	1	217	226	19.1	0.026	55	20	101065	TRITD	Heat shock protein 101
											[45]	Q334I0	12	18.1	3.2	2.3e-07	318.823	3	936740	-0.86	YEGHHGVR		FERRANTI_A_REP1_13LUGLIO23	3.031	1	361	368	15.6	0.042	51	23	101065	TRITD	Heat shock protein 101
											[342]	Q43660	2	10.8	0.61	0.00044	495.749	2	511044	-1.1	AMAATPADVK	Oxidation@2	FERRANTI_A_REP1_13LUGLIO23	13.986	1	46	55	16.1	0.00044	73	36	17353.4	WHEAT	Heat shock protein 17.3
											[342]	Q43660	2	10.8	0.61	0.00044	389.228	2	5310000	-0.93	LPPPEPK		FERRANTI_A_REP1_13LUGLIO23	16.855	1	141	147	20.8	0.00077	68	41	17353.4	WHEAT	Heat shock protein 17.3
											[306]	Q9ZRG0	3	3	0.69	0.00012	582.239	2	956700	0.0063	DTSMGGYMSSK		FERRANTI_A_REP1_13LUGLIO23	28.719	2	594	604	15.6	0.00012	69	43	80384.9	WHEAT	Heat shock protein 80
											[306]	Q9ZRG0	3	3	0.69	0.00012	590.237	2	310226	0.63	DTSMGGYMSSK	Oxidation@4=33	FERRANTI_A_REP1_13LUGLIO23	18.51	1	594	604	18.1	0.00026	64	43	80384.9	WHEAT	Heat shock protein 80
											[306]	Q9ZRG0	3	3	0.69	0.00012	376.519	3	6100000	-1.5	LGVHEDSTNR		FERRANTI_A_REP1_13LUGLIO23	9.217	1	420	429	18.4	0.00058	69	39	80384.9	WHEAT	Heat shock protein 80
											[113]	Q0Q0I7	9	14.9	1.77	5e-06	664.278	2	4650000	1.8	DDQMEYLEER		FERRANTI_A_REP1_13LUGLIO23	39.387	1	181	190	21.1	5e-06	84	51	80461	WHEAT	Heat shock protein 90
											[113]	Q0Q0I7	9	14.9	1.77	5e-06	582.239	2	1090000	-0.37	DSSMAGYMSSK		FERRANTI_A_REP1_13LUGLIO23	30.263	1	594	604	21.9	7.2e-06	81	51	80461	WHEAT	Heat shock protein 90
											[113]	Q0Q0I7	9	14.9	1.77	5e-06	390.194	3	4060000	-1.9	LGIHEDSQNR		FERRANTI_A_REP1_13LUGLIO23	14.675	1	420	429	20.6	0.00074	70	51	80461	WHEAT	Heat shock protein 90
											[113]	Q0Q0I7	9	14.9	1.77	5e-06	481.731	2	903832	0.45	DTSGEQLGR		FERRANTI_A_REP1_13LUGLIO23	12.801	1	163	171	20.6	0.0013	67	51	80461	WHEAT	Heat shock protein 90
											[113]	Q0Q0I7	9	14.9	1.77	5e-06	471.255	2	1800000	0.71	QKPIWMR	Gln->pyro-Glu@1	FERRANTI_A_REP1_13LUGLIO23	40.477	2	266	272	17.1	0.0014	65	51	80461	WHEAT	Heat shock protein 90
											[113]	Q0Q0I7	9	14.9	1.77	5e-06	528.601	3	1230000	-0.66	SGDELTSLKDYVTR		FERRANTI_A_REP1_13LUGLIO23	45.797	1	443	456	21.6	0.0017	68	51	80461	WHEAT	Heat shock protein 90
											[113]	Q0Q0I7	9	14.9	1.77	5e-06	815.883	2	887816	-0.67	EGQNEIYYITGESK		FERRANTI_A_REP1_13LUGLIO23	42.708	1	459	472	18.6	0.0018	66	51	80461	WHEAT	Heat shock protein 90
											[113]	Q0Q0I7	9	14.9	1.77	5e-06	514.591	3	8560000	-0.14	SLTNDWEEHLAVK		FERRANTI_A_REP1_13LUGLIO23	44.381	1	288	300	20.5	0.0026	66	51	80461	WHEAT	Heat shock protein 90
											[113]	Q0Q0I7	9	14.9	1.77	5e-06	811.431	2	1450000	4.9	ATNTLTIVDSGIGMTK		FERRANTI_A_REP1_13LUGLIO23	49.673	2	73	88	15.9	0.0046	64	43	80461	WHEAT	Heat shock protein 90
											[363]	A0A3B6KDR3	2	0.8	0.75	6.3e-05	609.299	3	1830000	3.6	VTYHDIEAIDPAYYR		FERRANTI_A_REP1_13LUGLIO23	48.636	1	3393	3407	17.6	6.3e-05	82	18	402126	WHEAT	HECT-type E3 ubiquitin transferase
											[363]	A0A3B6KDR3	2	0.8	0.75	6.3e-05	781.874	2	220216	0.18	TVLEQNNVDSSSNR		FERRANTI_A_REP1_13LUGLIO23	23.079	1	2035	2048	17.4	0.0015	68	9	402126	WHEAT	HECT-type E3 ubiquitin transferase
											[173]	O65795	3	13.9	1.57	6.5e-05	463.277	2	5320000	-0.38	KAPAAAATPK		FERRANTI_A_REP1_13LUGLIO23	3.142	2	248	257	25.9	6.5e-05	77	6	29158.2	WHEAT	Histone H1
											[173]	O65795	3	13.9	1.57	6.5e-05	438.743	2	2180000	-0.18	GGSSTVAIGK		FERRANTI_A_REP1_13LUGLIO23	13.47	1	85	94	20.3	0.00053	72	7	29158.2	WHEAT	Histone H1
											[173]	O65795	3	13.9	1.57	6.5e-05	701.026	3	4330000	0.51	ATPAHPTYAEMVSEAITALK		FERRANTI_A_REP1_13LUGLIO23	64.845	1	63	82	22.8	0.00072	73	6	29158.2	WHEAT	Histone H1
											[208]	P27806	2	12.6	1.56	0.00011	460.756	2	4940000	0.11	SGSSTIAIGK		FERRANTI_A_REP1_13LUGLIO23	20.9	1	73	82	22.2	0.00011	79	14	24222.4	WHEAT	Histone H1
											[208]	P27806	2	12.6	1.56	0.00011	695.694	3	1320000	-0.87	VTPAHPSYAEMVSEAIAALK		FERRANTI_A_REP1_13LUGLIO23	67.464	1	51	70	27.1	0.00012	81	11	24222.4	WHEAT	Histone H1
											[369]	A0A446IRS1	2	30.9	0.57	0.00081	452.93	3	4040000	-0.065	GTIAGGGVIPHIHK		FERRANTI_A_REP1_13LUGLIO23	30.847	1	117	130	21.8	0.00081	70	8	14687.1	TRITD	Histone H2A
											[369]	A0A446IRS1	2	30.9	0.57	0.00081	965.848	3	270115	-1.4	VGATAAVYSAAILEYLTAEVLELAGNASK		FERRANTI_A_REP1_13LUGLIO23	71.345	1	61	89	20.6	0.0046	64	7	14687.1	TRITD	Histone H2A
											[103]	P02277	6	49.7	2.53	7.4e-06	769.471	3	3490000	1.4	LLAGVTIAHGGVIPNINPVLLPK		FERRANTI_A_REP1_13LUGLIO23	63.357	1	103	125	22.4	7.4e-06	77	51	16070.2	WHEAT	Histone H2A.2.2
											[103]	P02277	6	49.7	2.53	7.4e-06	411.271	2	11100000	-0.089	HLLLAVR		FERRANTI_A_REP1_13LUGLIO23	32.929	1	89	95	30.4	0.0012	55	51	16070.2	WHEAT	Histone H2A.2.2
											[103]	P02277	6	49.7	2.53	7.4e-06	953.855	3	523028	-0.064	VGSGAPVYLAAVLEYLAAEVLELAGNAAK		FERRANTI_A_REP1_13LUGLIO23	71.488	1	50	78	22.2	0.0013	68	51	16070.2	WHEAT	Histone H2A.2.2
											[103]	P02277	6	49.7	2.53	7.4e-06	472.769	2	2120000	-0.66	AGLQFPVGR		FERRANTI_A_REP1_13LUGLIO23	40.105	1	28	36	23.1	0.0023	66	51	16070.2	WHEAT	Histone H2A.2.2
											[103]	P02277	6	49.7	2.53	7.4e-06	416.202	2	8290000	0.23	NDQELGR		FERRANTI_A_REP1_13LUGLIO23	7.862	1	96	102	23.9	0.021	51	51	16070.2	WHEAT	Histone H2A.2.2
											[103]	P02277	6	49.7	2.53	7.4e-06	473.26	2	1380000	-2.9	AGLQFPVGR	Deamidated@4	FERRANTI_A_REP1_13LUGLIO23	41.793	1	28	36	16.8	0.047	53	42	16070.2	WHEAT	Histone H2A.2.2
											[31]	P27807	13	52.6	3.3	1.6e-07	881.408	2	761859	1.1	AMSIMNSFINDIFEK	Deamidated@6;Deamidated@10	FERRANTI_A_REP1_13LUGLIO23	65.173	1	86	100	22.2	1.6e-07	106	50	16433.4	WHEAT	Histone H2B.1
											[31]	P27807	13	52.6	3.3	1.6e-07	880.425	2	639971	2	AMSIMNSFINDIFEK		FERRANTI_A_REP1_13LUGLIO23	70.534	1	86	100	20.9	2.1e-06	97	50	16433.4	WHEAT	Histone H2B.1
											[31]	P27807	13	52.6	3.3	1.6e-07	414.714	2	436264	-1.4	HAVSEGTK		FERRANTI_A_REP1_13LUGLIO23	1.829	1	137	144	22	1.1e-05	87	50	16433.4	WHEAT	Histone H2B.1
											[31]	P27807	13	52.6	3.3	1.6e-07	403.231	3	22900000	-0.49	YNKKPTITSR		FERRANTI_A_REP1_13LUGLIO23	8.286	1	111	120	25.4	3.8e-05	81	50	16433.4	WHEAT	Histone H2B.1
											[31]	P27807	13	52.6	3.3	1.6e-07	880.918	2	652992	3.2	AMSIMNSFINDIFEK	Deamidated@10=9	FERRANTI_A_REP1_13LUGLIO23	68.071	2	86	100	24.9	0.00029	75	50	16433.4	WHEAT	Histone H2B.1
											[31]	P27807	13	52.6	3.3	1.6e-07	888.423	2	1990000	2.1	AMSIMNSFINDIFEK	Oxidation@2=18	FERRANTI_A_REP1_13LUGLIO23	69.962	2	86	100	22.1	0.00064	71	50	16433.4	WHEAT	Histone H2B.1
											[31]	P27807	13	52.6	3.3	1.6e-07	394.216	3	9030000	0.51	QVHPDIGISSK		FERRANTI_A_REP1_13LUGLIO23	24.982	1	75	85	20.3	0.0011	68	50	16433.4	WHEAT	Histone H2B.1
											[31]	P27807	13	52.6	3.3	1.6e-07	582.306	2	4580000	0.036	QVHPDIGISSK	Gln->pyro-Glu@1	FERRANTI_A_REP1_13LUGLIO23	34.596	1	75	85	23.2	0.0014	69	50	16433.4	WHEAT	Histone H2B.1
											[31]	P27807	13	52.6	3.3	1.6e-07	470.298	2	4910000	1.1	LVLPGELAK		FERRANTI_A_REP1_13LUGLIO23	42.514	1	128	136	25.9	0.0028	56	50	16433.4	WHEAT	Histone H2B.1
											[31]	P27807	13	52.6	3.3	1.6e-07	880.914	2	2190000	-1.4	AMSIMNSFINDIFEK	Deamidated@6|10	FERRANTI_A_REP1_13LUGLIO23	69.75	1	86	100	16.2	0.0084	60	50	16433.4	WHEAT	Histone H2B.1
											[31]	P27807	13	52.6	3.3	1.6e-07	509.594	3	1700000	-1.1	KPAEEEPAAEKAEK		FERRANTI_A_REP1_13LUGLIO23	6.052	1	13	26	16.1	0.014	58	15	16433.4	WHEAT	Histone H2B.1
											[31]	P27807	13	52.6	3.3	1.6e-07	363.687	2	9340000	-0.72	SVETYK		FERRANTI_A_REP1_13LUGLIO23	9.275	1	61	66	16	0.02	52	50	16433.4	WHEAT	Histone H2B.1
											[31]	P27807	13	52.6	3.3	1.6e-07	416.729	2	27400000	-1.3	EIQTSVR		FERRANTI_A_REP1_13LUGLIO23	15.472	1	121	127	29.1	0.023	57	50	16433.4	WHEAT	Histone H2B.1
											[98]	P62785	8	52.4	1.98	3.6e-05	663.38	2	1110000	-1.2	DNIQGITKPAIR		FERRANTI_A_REP1_13LUGLIO23	30.389	2	25	36	21.9	3.6e-05	82	51	11409.5	WHEAT	Histone H4 variant TH011
											[98]	P62785	8	52.4	1.98	3.6e-05	489.606	3	922781	-0.96	TVTAMDVVYALKR		FERRANTI_A_REP1_13LUGLIO23	51.077	1	81	93	16.4	0.0013	68	51	11409.5	WHEAT	Histone H4 variant TH011
											[98]	P62785	8	52.4	1.98	3.6e-05	663.853	2	3350000	0.68	TVTAMDVVYALK	Oxidation@5	FERRANTI_A_REP1_13LUGLIO23	49.072	1	81	92	20.2	0.0018	67	50	11409.5	WHEAT	Histone H4 variant TH011
											[98]	P62785	8	52.4	1.98	3.6e-05	502.299	2	79300000	-2.9	IFLENVIR		FERRANTI_A_REP1_13LUGLIO23	51.331	1	61	68	24.2	0.0026	63	51	11409.5	WHEAT	Histone H4 variant TH011
											[98]	P62785	8	52.4	1.98	3.6e-05	446.245	3	3660000	-0.25	RISGLIYEETR		FERRANTI_A_REP1_13LUGLIO23	36.698	1	46	56	16.4	0.0058	61	48	11409.5	WHEAT	Histone H4 variant TH011
											[98]	P62785	8	52.4	1.98	3.6e-05	590.814	2	1090000	-0.09	ISGLIYEETR		FERRANTI_A_REP1_13LUGLIO23	39.826	1	47	56	18.6	0.0072	60	48	11409.5	WHEAT	Histone H4 variant TH011
											[98]	P62785	8	52.4	1.98	3.6e-05	581.778	2	8300000	-0.94	DAVTYTEHAR		FERRANTI_A_REP1_13LUGLIO23	19.481	1	69	78	28.6	0.0084	59	51	11409.5	WHEAT	Histone H4 variant TH011
											[98]	P62785	8	52.4	1.98	3.6e-05	655.856	2	456066	2.1	TVTAMDVVYALK		FERRANTI_A_REP1_13LUGLIO23	56.983	1	81	92	17.6	0.015	57	51	11409.5	WHEAT	Histone H4 variant TH011
											[331]	P40621	1	6.2	1.24	0.00027	436.726	2	962534	-1.9	GESAAAAAPK		FERRANTI_A_REP1_13LUGLIO23	6.815	1	113	122	25.9	0.00027	73	24	17214.1	WHEAT	HMG1/2-like protein
											[104]	M7Z7F4	6	11	1.81	1.7e-05	807.375	2	777173	-3.1	QDLPNAMNAAEITDK	Gln->pyro-Glu@1	FERRANTI_A_REP1_13LUGLIO23	53.968	2	114	128	22.6	1.7e-05	86	51	54120.7	TRIUA	Homoserine dehydrogenase
											[104]	M7Z7F4	6	11	1.81	1.7e-05	815.891	2	999415	0.45	QDLPNAMNAAEITDK		FERRANTI_A_REP1_13LUGLIO23	54.025	2	114	128	25.1	2.3e-05	85	51	54120.7	TRIUA	Homoserine dehydrogenase
											[104]	M7Z7F4	6	11	1.81	1.7e-05	851.452	2	629565	-2.5	VVGVADSSSLLVADDVR		FERRANTI_A_REP1_13LUGLIO23	50.261	1	172	188	24.2	3.8e-05	85	9	54120.7	TRIUA	Homoserine dehydrogenase
											[104]	M7Z7F4	6	11	1.81	1.7e-05	545.319	2	1370000	0.086	NAVLLVFANK	Deamidated@1=66	FERRANTI_A_REP1_13LUGLIO23	55.226	1	104	113	19	0.00015	76	2	54120.7	TRIUA	Homoserine dehydrogenase
											[104]	M7Z7F4	6	11	1.81	1.7e-05	369.723	2	2720000	-0.49	TTILYK		FERRANTI_A_REP1_13LUGLIO23	24.636	1	31	36	16.5	0.0033	57	51	54120.7	TRIUA	Homoserine dehydrogenase
											[104]	M7Z7F4	6	11	1.81	1.7e-05	398.245	2	3800000	-0.16	LGLHSLR		FERRANTI_A_REP1_13LUGLIO23	25.584	1	129	135	23.7	0.0089	54	51	54120.7	TRIUA	Homoserine dehydrogenase
											[14]	Q9SAU8	23	35.3	2.54	3.8e-06	580.996	3	1340000	1	VIPGPADKPMIVVNYK		FERRANTI_A_REP1_13LUGLIO23	42.678	2	96	111	28.9	3.8e-06	93	34	71031.2	WHEAT	HSP70
											[14]	Q9SAU8	23	35.3	2.54	3.8e-06	426.881	3	3720000	-0.49	MVNHFVQEFK		FERRANTI_A_REP1_13LUGLIO23	36.644	1	242	251	28.5	4.2e-06	94	50	71031.2	WHEAT	HSP70
											[14]	Q9SAU8	23	35.3	2.54	3.8e-06	596.668	3	1910000	-0.13	IINEPTAAAIAYGLDKK		FERRANTI_A_REP1_13LUGLIO23	46.681	2	175	191	24.4	2.5e-05	86	51	71031.2	WHEAT	HSP70
											[14]	Q9SAU8	23	35.3	2.54	3.8e-06	628.777	2	2310000	-0.052	FSDPSVQSDMK	Oxidation@10	FERRANTI_A_REP1_13LUGLIO23	23.523	1	80	90	16	3.1e-05	79	35	71031.2	WHEAT	HSP70
											[14]	Q9SAU8	23	35.3	2.54	3.8e-06	718.882	2	755340	2.7	VQQLLQDFFNGK		FERRANTI_A_REP1_13LUGLIO23	58.588	2	351	362	23.9	3.9e-05	85	51	71031.2	WHEAT	HSP70
											[14]	Q9SAU8	23	35.3	2.54	3.8e-06	825.398	2	9130000	-3.4	NQVAMNPTNTVFDAK		FERRANTI_A_REP1_13LUGLIO23	41.35	1	59	73	25.2	5.7e-05	83	44	71031.2	WHEAT	HSP70
											[14]	Q9SAU8	23	35.3	2.54	3.8e-06	679.811	2	900450	-1.3	NALENYAYNMR		FERRANTI_A_REP1_13LUGLIO23	43.358	1	545	555	18.2	7.2e-05	77	51	71031.2	WHEAT	HSP70
											[14]	Q9SAU8	23	35.3	2.54	3.8e-06	830.452	2	297209	1.4	IINEPTAAAIAYGLDK		FERRANTI_A_REP1_13LUGLIO23	52.537	2	175	190	25.4	7.3e-05	82	51	71031.2	WHEAT	HSP70
											[14]	Q9SAU8	23	35.3	2.54	3.8e-06	774.904	2	1040000	1.5	QFAAEEISSMVLIK	Gln->pyro-Glu@1	FERRANTI_A_REP1_13LUGLIO23	70.409	1	116	129	19.4	0.00033	76	51	71031.2	WHEAT	HSP70
											[14]	Q9SAU8	23	35.3	2.54	3.8e-06	1017.49	3	1230000	1	KVEEAIEGTISWLDANQLAEADEFEDK		FERRANTI_A_REP1_13LUGLIO23	68.832	1	574	600	17.1	0.00047	74	14	71031.2	WHEAT	HSP70
											[14]	Q9SAU8	23	35.3	2.54	3.8e-06	620.778	2	8630000	-1.8	FSDPSVQSDMK		FERRANTI_A_REP1_13LUGLIO23	30.084	1	80	90	16.9	0.00082	66	35	71031.2	WHEAT	HSP70
											[14]	Q9SAU8	23	35.3	2.54	3.8e-06	719.373	2	2840000	1.5	VQQLLQDFFNGK	Deamidated@10=30	FERRANTI_A_REP1_13LUGLIO23	60.737	1	351	362	21.6	0.00088	71	50	71031.2	WHEAT	HSP70
											[14]	Q9SAU8	23	35.3	2.54	3.8e-06	833.398	2	450413	-0.65	NQVAMNPTNTVFDAK	Oxidation@5	FERRANTI_A_REP1_13LUGLIO23	34.876	2	59	73	18.5	0.00091	70	44	71031.2	WHEAT	HSP70
											[14]	Q9SAU8	23	35.3	2.54	3.8e-06	585.336	2	10600000	0.11	DAGAIAGLNVLR		FERRANTI_A_REP1_13LUGLIO23	51.154	1	163	174	25	0.0015	65	34	71031.2	WHEAT	HSP70
											[14]	Q9SAU8	23	35.3	2.54	3.8e-06	1012.91	3	128437	6.6	VQDLLLLDVTPLSLGLETAGGVMTTLIPR	Deamidated@2	FERRANTI_A_REP1_13LUGLIO23	71.119	2	393	421	17.6	0.0024	60	51	71031.2	WHEAT	HSP70
											[14]	Q9SAU8	23	35.3	2.54	3.8e-06	501.783	2	938842	0.66	TKDNNLLGK		FERRANTI_A_REP1_13LUGLIO23	11.135	2	455	463	21.1	0.01	60	51	71031.2	WHEAT	HSP70
											[14]	Q9SAU8	23	35.3	2.54	3.8e-06	783.418	2	2150000	2.8	QFAAEEISSMVLIK		FERRANTI_A_REP1_13LUGLIO23	60.967	1	116	129	15.6	0.015	59	51	71031.2	WHEAT	HSP70
											[14]	Q9SAU8	23	35.3	2.54	3.8e-06	639.34	2	1910000	-1.5	EIAEAFLGNSVK		FERRANTI_A_REP1_13LUGLIO23	46.241	1	132	143	17.1	0.016	58	32	71031.2	WHEAT	HSP70
											[14]	Q9SAU8	23	35.3	2.54	3.8e-06	451.769	2	2740000	0.66	NTTIPTKK		FERRANTI_A_REP1_13LUGLIO23	5.211	1	422	429	16.6	0.02	56	51	71031.2	WHEAT	HSP70
											[14]	Q9SAU8	23	35.3	2.54	3.8e-06	431.708	2	4060000	-0.15	MVQEAER		FERRANTI_A_REP1_13LUGLIO23	7.904	2	523	529	18.1	0.021	56	41	71031.2	WHEAT	HSP70
											[14]	Q9SAU8	23	35.3	2.54	3.8e-06	657.313	2	994681	-0.1	FEELNMDLFR		FERRANTI_A_REP1_13LUGLIO23	60.006	2	307	316	17.3	0.021	54	51	71031.2	WHEAT	HSP70
											[14]	Q9SAU8	23	35.3	2.54	3.8e-06	386.701	2	1880000	0.17	DITGNPR		FERRANTI_A_REP1_13LUGLIO23	12.179	1	257	263	16.6	0.029	52	35	71031.2	WHEAT	HSP70
											[14]	Q9SAU8	23	35.3	2.54	3.8e-06	514.258	3	675781	0.4	ARFEELNMDLFR		FERRANTI_A_REP1_13LUGLIO23	55.118	2	305	316	19.6	0.037	54	51	71031.2	WHEAT	HSP70
											[157]	A0A3B6EHG7	4	10.3	1.86	4.6e-06	702.331	2	537137	2.1	GFAEASMAIAYEK	Oxidation@7	FERRANTI_A_REP1_13LUGLIO23	39.512	1	191	203	17.6	4.6e-06	92	10	45870.9	WHEAT	Isocitrate dehydrogenase [NADP]
											[157]	A0A3B6EHG7	4	10.3	1.86	4.6e-06	694.33	2	1750000	-3	GFAEASMAIAYEK		FERRANTI_A_REP1_13LUGLIO23	46.979	1	191	203	16.3	4.6e-05	81	10	45870.9	WHEAT	Isocitrate dehydrogenase [NADP]
											[157]	A0A3B6EHG7	4	10.3	1.86	4.6e-06	626.337	2	7990000	0.45	LIDDMVAYALK		FERRANTI_A_REP1_13LUGLIO23	57.151	1	250	260	22.6	0.00081	70	25	45870.9	WHEAT	Isocitrate dehydrogenase [NADP]
											[157]	A0A3B6EHG7	4	10.3	1.86	4.6e-06	999.491	2	829633	1.8	GDYLNTEEFIDAVAAELK		FERRANTI_A_REP1_13LUGLIO23	70.408	1	389	406	22.1	0.009	61	4	45870.9	WHEAT	Isocitrate dehydrogenase [NADP]
											[101]	A0A3B6SU33	6	6	3.17	1.6e-07	1076.52	2	428376	-1.7	GSNAEAVQGGLDTESYELLAK		FERRANTI_A_REP1_13LUGLIO23	51.598	1	284	304	27.8	1.6e-07	109	37	132692	WHEAT	Isoleucyl-tRNA synthetase
											[101]	A0A3B6SU33	6	6	3.17	1.6e-07	376.865	3	476819	-0.6	LDAFHEQLR		FERRANTI_A_REP1_13LUGLIO23	31.002	1	26	34	18.1	0.00014	77	34	132692	WHEAT	Isoleucyl-tRNA synthetase
											[101]	A0A3B6SU33	6	6	3.17	1.6e-07	532.285	2	1150000	-0.76	MMTIIDLAR		FERRANTI_A_REP1_13LUGLIO23	53.914	1	845	853	15.7	0.00077	71	29	132692	WHEAT	Isoleucyl-tRNA synthetase
											[101]	A0A3B6SU33	6	6	3.17	1.6e-07	728.857	2	383406	-0.35	TALSNFEAGLDYR		FERRANTI_A_REP1_13LUGLIO23	52.041	1	188	200	15.1	0.0012	68	39	132692	WHEAT	Isoleucyl-tRNA synthetase
											[101]	A0A3B6SU33	6	6	3.17	1.6e-07	542.823	2	1240000	1.9	QQVLDLGIAK		FERRANTI_A_REP1_13LUGLIO23	42.236	1	107	116	19.6	0.016	54	14	132692	WHEAT	Isoleucyl-tRNA synthetase
											[101]	A0A3B6SU33	6	6	3.17	1.6e-07	409.76	2	983185	-1.5	IGVFGVVK		FERRANTI_A_REP1_13LUGLIO23	42.127	1	669	676	15.6	0.031	48	29	132692	WHEAT	Isoleucyl-tRNA synthetase
											[53]	A0A3B5Y7Y1	12	22.6	2.49	3.2e-06	977.801	3	1810000	-1.8	GHSYSEIINESVIESVDSLNPFMHAR		FERRANTI_A_REP1_13LUGLIO23	69.83	2	470	495	19.9	3.2e-06	95	10	62720.9	WHEAT	Ketol-acid reductoisomerase
											[53]	A0A3B5Y7Y1	12	22.6	2.49	3.2e-06	899.939	2	917968	1.4	VGAAMPSLDFDTAVFNK	Oxidation@5	FERRANTI_A_REP1_13LUGLIO23	54.652	1	66	82	28	1.5e-05	88	7	62720.9	WHEAT	Ketol-acid reductoisomerase
											[53]	A0A3B5Y7Y1	12	22.6	2.49	3.2e-06	788.846	2	1410000	1	YTEQGMDEELAYK		FERRANTI_A_REP1_13LUGLIO23	38.694	1	325	337	21.6	3e-05	79	11	62720.9	WHEAT	Ketol-acid reductoisomerase
											[53]	A0A3B5Y7Y1	12	22.6	2.49	3.2e-06	990.524	2	1110000	-0.54	QIGVIGWGSQGPAQAQNLR		FERRANTI_A_REP1_13LUGLIO23	50.337	2	114	132	20.1	5.1e-05	84	8	62720.9	WHEAT	Ketol-acid reductoisomerase
											[53]	A0A3B5Y7Y1	12	22.6	2.49	3.2e-06	982.013	2	322703	2	QIGVIGWGSQGPAQAQNLR	Gln->pyro-Glu@1	FERRANTI_A_REP1_13LUGLIO23	62.529	1	114	132	19.2	0.00077	73	8	62720.9	WHEAT	Ketol-acid reductoisomerase
											[53]	A0A3B5Y7Y1	12	22.6	2.49	3.2e-06	644.868	2	6140000	-0.31	NLFPLLPEAFK		FERRANTI_A_REP1_13LUGLIO23	67.848	1	100	110	22.9	0.0044	62	8	62720.9	WHEAT	Ketol-acid reductoisomerase
											[53]	A0A3B5Y7Y1	12	22.6	2.49	3.2e-06	645.36	2	407253	-0.57	NLFPLLPEAFK	Deamidated@1	FERRANTI_A_REP1_13LUGLIO23	70.513	1	100	110	15.2	0.013	58	8	62720.9	WHEAT	Ketol-acid reductoisomerase
											[53]	A0A3B5Y7Y1	12	22.6	2.49	3.2e-06	778.371	2	1540000	2	GMLEVYNSLSEEGK		FERRANTI_A_REP1_13LUGLIO23	51.157	2	355	368	16.9	0.016	57	10	62720.9	WHEAT	Ketol-acid reductoisomerase
											[53]	A0A3B5Y7Y1	12	22.6	2.49	3.2e-06	369.674	2	2130000	-0.67	SFEEAR		FERRANTI_A_REP1_13LUGLIO23	12.008	1	154	159	17.9	0.021	53	10	62720.9	WHEAT	Ketol-acid reductoisomerase
											[53]	A0A3B5Y7Y1	12	22.6	2.49	3.2e-06	458.245	3	2950000	-1.6	VSLAGHEEYIVR		FERRANTI_A_REP1_13LUGLIO23	34.006	2	85	96	18.4	0.021	57	7	62720.9	WHEAT	Ketol-acid reductoisomerase
											[53]	A0A3B5Y7Y1	12	22.6	2.49	3.2e-06	523.771	2	491572	1.1	EGLPAFPMGK		FERRANTI_A_REP1_13LUGLIO23	45.905	2	413	422	17.4	0.029	55	11	62720.9	WHEAT	Ketol-acid reductoisomerase
											[53]	A0A3B5Y7Y1	12	22.6	2.49	3.2e-06	533.933	3	4200000	-1.7	FYDKEGLPAFPMGK		FERRANTI_A_REP1_13LUGLIO23	47.716	1	409	422	17.7	0.042	54	11	62720.9	WHEAT	Ketol-acid reductoisomerase
											[212]	W5I1R7	5	29.1	0.84	0.00042	828.899	2	809487	0.15	FNFPENGVELYAEK		FERRANTI_A_REP1_13LUGLIO23	53.688	1	77	90	17.4	0.00042	73	7	25359.9	WHEAT	KH type-2 domain-containing protein
											[212]	W5I1R7	5	29.1	0.84	0.00042	664.324	3	4440000	-0.66	FVSDGVFYAELNEMLTR		FERRANTI_A_REP1_13LUGLIO23	70.136	1	11	27	20.5	0.00081	71	8	25359.9	WHEAT	KH type-2 domain-containing protein
											[212]	W5I1R7	5	29.1	0.84	0.00042	712.339	2	16800000	0.74	ELAEDGYSGVEVR		FERRANTI_A_REP1_13LUGLIO23	36.168	1	28	40	22.9	0.00086	70	8	25359.9	WHEAT	KH type-2 domain-containing protein
											[212]	W5I1R7	5	29.1	0.84	0.00042	1093.01	2	258739	-1.1	DGYMISSGQPVNEYIDAAVR		FERRANTI_A_REP1_13LUGLIO23	58.699	1	154	173	16.5	0.0014	68	7	25359.9	WHEAT	KH type-2 domain-containing protein
											[212]	W5I1R7	5	29.1	0.84	0.00042	820.736	3	2710000	3	FKDGYMISSGQPVNEYIDAAVR		FERRANTI_A_REP1_13LUGLIO23	54.741	1	152	173	16.4	0.004	65	7	25359.9	WHEAT	KH type-2 domain-containing protein
											[37]	W5D739	10	39.5	3.82	1.8e-07	705.373	2	1710000	0.4	VNGSTVNVGIHPSK	Deamidated@2=35	FERRANTI_A_REP1_13LUGLIO23	27.037	2	89	102	34.6	1.8e-07	107	7	17513.4	WHEAT	KOW domain-containing protein
											[37]	W5D739	10	39.5	3.82	1.8e-07	313.512	3	4060000	-0.47	WVIHVER		FERRANTI_A_REP1_13LUGLIO23	33.299	1	77	83	25.2	0.0007	68	7	17513.4	WHEAT	KOW domain-containing protein
											[37]	W5D739	10	39.5	3.82	1.8e-07	417.475	4	4510000	0.35	EKVNGSTVNVGIHPSK	Deamidated@4=13	FERRANTI_A_REP1_13LUGLIO23	25.647	1	87	102	17.5	0.00093	71	7	17513.4	WHEAT	KOW domain-containing protein
											[37]	W5D739	10	39.5	3.82	1.8e-07	400.887	3	4650000	-0.29	KAHFTAPSSVR		FERRANTI_A_REP1_13LUGLIO23	18.939	1	16	26	24.6	0.0014	67	7	17513.4	WHEAT	KOW domain-containing protein
											[37]	W5D739	10	39.5	3.82	1.8e-07	704.88	2	675788	-0.41	VNGSTVNVGIHPSK		FERRANTI_A_REP1_13LUGLIO23	24.293	2	89	102	16.2	0.0021	67	7	17513.4	WHEAT	KOW domain-containing protein
											[37]	W5D739	10	39.5	3.82	1.8e-07	544.29	2	4520000	-0.44	KDDEVQVVR		FERRANTI_A_REP1_13LUGLIO23	17.05	1	51	59	27.6	0.0028	65	6	17513.4	WHEAT	KOW domain-containing protein
											[37]	W5D739	10	39.5	3.82	1.8e-07	638.851	2	9150000	0.74	VLMSAALSSELR		FERRANTI_A_REP1_13LUGLIO23	48.44	1	28	39	16.9	0.0036	65	7	17513.4	WHEAT	KOW domain-containing protein
											[37]	W5D739	10	39.5	3.82	1.8e-07	478.268	3	1190000	-3.9	RVLMSAALSSELR		FERRANTI_A_REP1_13LUGLIO23	42.869	1	27	39	17.1	0.01	60	7	17513.4	WHEAT	KOW domain-containing protein
											[37]	W5D739	10	39.5	3.82	1.8e-07	382.227	2	2260000	-0.054	VVQVYR		FERRANTI_A_REP1_13LUGLIO23	20.867	1	69	74	16.5	0.038	51	7	17513.4	WHEAT	KOW domain-containing protein
											[37]	W5D739	10	39.5	3.82	1.8e-07	646.848	2	911336	1.1	VLMSAALSSELR	Oxidation@3	FERRANTI_A_REP1_13LUGLIO23	39.193	1	28	39	20.6	0.049	53	7	17513.4	WHEAT	KOW domain-containing protein
											[320]	T1MEJ3	1	3.8	1.35	3.7e-05	448.22	2	8120000	-0.77	TGGPFGTMK		FERRANTI_A_REP1_13LUGLIO23	29.049	1	45	53	22.4	3.7e-05	82	32	25798.4	TRIUA	L-ascorbate peroxidase
											[26]	A0A0M5JZA8	12	39.3	3.43	2e-07	898.41	2	310495	-0.44	DAVANTLGMGGDNTNTTK	Oxidation@9	FERRANTI_A_REP1_13LUGLIO23	28.299	1	189	206	25.8	2e-07	104	6	23224.4	TRITD	LEA3
											[26]	A0A0M5JZA8	12	39.3	3.43	2e-07	643.356	3	1860000	4.6	TGSVLQQAGETVVNAVVGAK		FERRANTI_A_REP1_13LUGLIO23	65.792	1	169	188	28	1.3e-05	88	18	23224.4	TRITD	LEA3
											[26]	A0A0M5JZA8	12	39.3	3.43	2e-07	890.415	2	443254	2.9	DAVANTLGMGGDNTNTTK		FERRANTI_A_REP1_13LUGLIO23	35.924	2	189	206	18.4	1.9e-05	86	6	23224.4	TRITD	LEA3
											[26]	A0A0M5JZA8	12	39.3	3.43	2e-07	724.396	3	6220000	3.1	DKTGSVLQQAGETVVNAVVGAK		FERRANTI_A_REP1_13LUGLIO23	63.217	1	167	188	28.5	4.8e-05	83	18	23224.4	TRITD	LEA3
											[26]	A0A0M5JZA8	12	39.3	3.43	2e-07	454.728	2	613330	-2.5	TGQVMGATK	Oxidation@5	FERRANTI_A_REP1_13LUGLIO23	2.115	1	23	31	25.6	0.00027	74	11	23224.4	TRITD	LEA3
											[26]	A0A0M5JZA8	12	39.3	3.43	2e-07	499.743	2	5260000	-0.63	ASETAQYTK		FERRANTI_A_REP1_13LUGLIO23	8.665	1	151	159	23.4	0.00031	71	15	23224.4	TRITD	LEA3
											[26]	A0A0M5JZA8	12	39.3	3.43	2e-07	446.731	2	6240000	-0.49	TGQVMGATK		FERRANTI_A_REP1_13LUGLIO23	8.76	1	23	31	30.9	0.00039	74	11	23224.4	TRITD	LEA3
											[26]	A0A0M5JZA8	12	39.3	3.43	2e-07	499.743	2	2250000	-0.58	TYETAQSAK		FERRANTI_A_REP1_13LUGLIO23	7.142	1	96	104	19.3	0.00044	70	8	23224.4	TRITD	LEA3
											[26]	A0A0M5JZA8	12	39.3	3.43	2e-07	468.238	2	2570000	0.81	VSETAEATK		FERRANTI_A_REP1_13LUGLIO23	5.525	1	67	75	30	0.001	70	1	23224.4	TRITD	LEA3
											[26]	A0A0M5JZA8	12	39.3	3.43	2e-07	525.258	2	779727	-1.5	DQTASTLGEK		FERRANTI_A_REP1_13LUGLIO23	17.2	1	112	121	19.2	0.0019	67	8	23224.4	TRITD	LEA3
											[26]	A0A0M5JZA8	12	39.3	3.43	2e-07	628.312	2	649069	-0.069	EKTYETAQSAK		FERRANTI_A_REP1_13LUGLIO23	6.165	2	94	104	17.2	0.0043	62	8	23224.4	TRITD	LEA3
											[26]	A0A0M5JZA8	12	39.3	3.43	2e-07	643.682	3	764377	0.58	TGSVLQQAGETVVNAVVGAK	Deamidated@6|7|14	FERRANTI_A_REP1_13LUGLIO23	47.147	1	169	188	17.2	0.037	55	18	23224.4	TRITD	LEA3
											[284]	A0A446J003	1	1.5	1.81	8e-06	962.45	2	1450000	-0.72	SFITTNMNPFYDAFVR	Deamidated@6|8	FERRANTI_A_REP1_13LUGLIO23	69.875	2	212	227	23.4	8e-06	90	2	123578	TRITD	Leucyl-tRNA synthetase
											[156]	A0A446KQ84	3	3.6	1.81	8e-06	962.45	2	1450000	-0.72	SFITTDMNPFYDAFVR		FERRANTI_A_REP1_13LUGLIO23	69.875	2	267	282	23.4	8e-06	90	15	139962	TRITD	Leucyl-tRNA synthetase
											[156]	A0A446KQ84	3	3.6	1.81	8e-06	650.687	3	375851	0.3	QLGLEHVEVLPVFDGAAR		FERRANTI_A_REP1_13LUGLIO23	57.422	1	1099	1116	16.8	6.5e-05	82	7	139962	TRITD	Leucyl-tRNA synthetase
											[156]	A0A446KQ84	3	3.6	1.81	8e-06	632.817	2	994856	-1	VLQSNFDSQAR		FERRANTI_A_REP1_13LUGLIO23	26.931	2	1018	1028	22.6	0.00059	73	16	139962	TRITD	Leucyl-tRNA synthetase
											[414]	A0A3B6ITC2	1	4	0.25	0.005	465.274	2	2250000	-0.41	LSAAAGAGALK		FERRANTI_A_REP1_13LUGLIO23	25.23	1	89	99	22.9	0.005	62	4	29629.1	WHEAT	Macro domain-containing protein
											[175]	A0A077RTG8	3	18.2	1.91	5.9e-06	1111.6	3	5090000	-4	LNPLVSSLSLYDIAATPGVAADVSHINSPALVK		FERRANTI_A_REP1_13LUGLIO23	69.75	2	48	80	23.7	5.9e-06	91	7	35453.1	WHEAT	Malate dehydrogenase
											[175]	A0A077RTG8	3	18.2	1.91	5.9e-06	659.854	2	2810000	0.056	DDLFNINAGIVK		FERRANTI_A_REP1_13LUGLIO23	56.525	1	113	124	20.3	0.00052	73	27	35453.1	WHEAT	Malate dehydrogenase
											[175]	A0A077RTG8	3	18.2	1.91	5.9e-06	931.484	2	1830000	3.8	NGVEEVLGLGQLTQFEK	Deamidated@1=34	FERRANTI_A_REP1_13LUGLIO23	70.041	1	300	316	18.6	0.0006	74	32	35453.1	WHEAT	Malate dehydrogenase
											[134]	A0A3B5Y7Z1	2	13.2	2.77	1.4e-06	897.038	2	2680000	-1.6	VAILGAAGGIGQPLALLMK		FERRANTI_A_REP1_13LUGLIO23	69.821	1	30	48	28.8	1.4e-06	90	13	35526.4	WHEAT	Malate dehydrogenase
											[134]	A0A3B5Y7Z1	2	13.2	2.77	1.4e-06	870.127	3	4300000	2.1	GFVGDDQLGEALEGADLVIIPAGVPR		FERRANTI_A_REP1_13LUGLIO23	70.191	1	82	107	24.9	5.3e-05	84	13	35526.4	WHEAT	Malate dehydrogenase
											[80]	A3KLL4	8	32.1	1.95	0.00013	324.182	3	1600000	-1.6	TPSGEKPVR		FERRANTI_A_REP1_13LUGLIO23	2.574	1	204	212	31.4	0.00013	76	10	35486.2	WHEAT	Malate dehydrogenase
											[80]	A3KLL4	8	32.1	1.95	0.00013	825.992	2	2100000	-1.2	VLVVANPANTNALILK	Deamidated@9|11	FERRANTI_A_REP1_13LUGLIO23	54.2	2	128	143	16.2	0.00035	68	8	35486.2	WHEAT	Malate dehydrogenase
											[80]	A3KLL4	8	32.1	1.95	0.00013	676.307	2	2280000	1.5	MDATAQELSEEK		FERRANTI_A_REP1_13LUGLIO23	28.454	1	314	325	19.9	0.0014	65	10	35486.2	WHEAT	Malate dehydrogenase
											[80]	A3KLL4	8	32.1	1.95	0.00013	509.264	2	876185	-4.2	EFAPSIPEK		FERRANTI_A_REP1_13LUGLIO23	34.08	1	144	152	17.7	0.0064	62	9	35486.2	WHEAT	Malate dehydrogenase
											[80]	A3KLL4	8	32.1	1.95	0.00013	688.878	2	773349	-0.42	MELIDAAFPLLK	Oxidation@1	FERRANTI_A_REP1_13LUGLIO23	63.59	2	57	68	16.1	0.011	60	11	35486.2	WHEAT	Malate dehydrogenase
											[80]	A3KLL4	8	32.1	1.95	0.00013	1195.58	2	249998	-2	ELVQDDEWLNGEFIATVQQR		FERRANTI_A_REP1_13LUGLIO23	65.278	1	213	232	15.8	0.022	58	11	35486.2	WHEAT	Malate dehydrogenase
											[80]	A3KLL4	8	32.1	1.95	0.00013	1000.57	2	537301	-1.9	VLVTGAAGQIGYALVPMIAR		FERRANTI_A_REP1_13LUGLIO23	66.873	1	9	28	15	0.028	53	3	35486.2	WHEAT	Malate dehydrogenase
											[80]	A3KLL4	8	32.1	1.95	0.00013	472.774	2	16100000	0.36	LGVQVSDVK		FERRANTI_A_REP1_13LUGLIO23	29.401	1	173	181	22.2	0.031	54	11	35486.2	WHEAT	Malate dehydrogenase
											[123]	A0A3B6EI40	4	10.2	2.54	7.6e-07	1214.51	2	333605	0.44	SGEEADAAMAGVATGGVEDAYGEDR		FERRANTI_A_REP1_13LUGLIO23	48.093	1	5	29	17.4	7.6e-07	93	7	62332.9	WHEAT	Malic enzyme
											[123]	A0A3B6EI40	4	10.2	2.54	7.6e-07	483.275	2	864847	0.51	QLEVPLQR	Gln->pyro-Glu@1	FERRANTI_A_REP1_13LUGLIO23	49.977	2	95	102	18.6	0.00013	76	13	62332.9	WHEAT	Malic enzyme
											[123]	A0A3B6EI40	4	10.2	2.54	7.6e-07	1022.5	2	984649	2.9	ATGQEYTELLDEFMVAVK		FERRANTI_A_REP1_13LUGLIO23	70.316	2	247	264	23.1	0.00013	79	14	62332.9	WHEAT	Malic enzyme
											[123]	A0A3B6EI40	4	10.2	2.54	7.6e-07	391.208	2	2900000	-0.28	GLSFTEK		FERRANTI_A_REP1_13LUGLIO23	27.054	1	58	64	25.1	0.011	56	13	62332.9	WHEAT	Malic enzyme
											[353]	W5D4W6	2	7.7	0.83	0.00012	829.061	3	949666	2.4	GSDVVYVTDDDKEEQYAVPEVK		FERRANTI_A_REP1_13LUGLIO23	43.538	2	379	400	16.2	0.00012	79	3	54232.8	WHEAT	Methanethiol oxidase
											[353]	W5D4W6	2	7.7	0.83	0.00012	847.973	2	2180000	4.2	QTLDLGSTGLLPLEVR	Gln->pyro-Glu@1	FERRANTI_A_REP1_13LUGLIO23	70.348	2	260	275	19.9	0.0025	64	11	54232.8	WHEAT	Methanethiol oxidase
											[410]	A0A3B6NLG8	1	3.2	0.3	0.0028	442.558	3	1520000	-0.88	DVDGFHPVNIGR		FERRANTI_A_REP1_13LUGLIO23	38.616	1	198	209	22	0.0028	65	11	39622.6	WHEAT	Methenyltetrahydrofolate cyclohydrolase
											[336]	W4ZR59	1	4.9	1.15	0.00011	452.251	2	1930000	5.2	TTSPLQTR		FERRANTI_A_REP1_13LUGLIO23	17.742	1	80	87	23	0.00011	81	3	18001.7	WHEAT	Mitochondrial fission 1 protein
											[193]	P46274	3	24.7	3.03	1.6e-08	1072.07	2	345075	-0.46	ANSASNVITTITADDLAAPGLK		FERRANTI_A_REP1_13LUGLIO23	59.512	1	70	91	21	1.6e-08	119	13	28904.9	WHEAT	Mitochondrial outer membrane porin
											[193]	P46274	3	24.7	3.03	1.6e-08	915.71	4	1160000	-0.021	SGTAVGAELTHSFSSNENSLTFGTQHTLDPLTLVK		FERRANTI_A_REP1_13LUGLIO23	61.767	1	193	227	17.8	0.0032	66	13	28904.9	WHEAT	Mitochondrial outer membrane porin
											[193]	P46274	3	24.7	3.03	1.6e-08	609.841	2	7910000	1.9	TILSFAVPDQK		FERRANTI_A_REP1_13LUGLIO23	49.462	1	92	102	18.9	0.0045	63	13	28904.9	WHEAT	Mitochondrial outer membrane porin
											[355]	A0A3B6KS64	2	3.6	0.74	0.00012	553.321	2	768231	-1	TALLQSFLGR		FERRANTI_A_REP1_13LUGLIO23	55.668	1	437	446	19.1	0.00012	76	13	71330	WHEAT	Mitochondrial Rho GTPase
											[355]	A0A3B6KS64	2	3.6	0.74	0.00012	806.923	2	720990	0.53	QIQVPEVFYYAQK		FERRANTI_A_REP1_13LUGLIO23	56.059	1	161	173	15.2	0.0016	68	18	71330	WHEAT	Mitochondrial Rho GTPase
											[241]	T1MC80	4	33.5	0.83	0.00016	827.454	2	618830	1.1	DIELVMTQAGVPRPK		FERRANTI_A_REP1_13LUGLIO23	46.718	1	147	161	18.2	0.00016	77	8	19755.8	TRIUA	NAC-A/B domain-containing protein
											[241]	T1MC80	4	33.5	0.83	0.00016	768.37	2	2470000	3.9	SADGDIVSAIMELTN		FERRANTI_A_REP1_13LUGLIO23	70.719	1	168	182	19.1	0.00016	77	8	19755.8	TRIUA	NAC-A/B domain-containing protein
											[241]	T1MC80	4	33.5	0.83	0.00016	742.866	2	1430000	-1.7	SPASDTYVIFGEAK		FERRANTI_A_REP1_13LUGLIO23	48.016	2	84	97	18.4	0.00083	71	8	19755.8	TRIUA	NAC-A/B domain-containing protein
											[241]	T1MC80	4	33.5	0.83	0.00016	961.479	2	339663	0.4	IEDLSSQLQSQAAEQFK		FERRANTI_A_REP1_13LUGLIO23	50.736	1	98	114	20.6	0.00088	72	21	19755.8	TRIUA	NAC-A/B domain-containing protein
											[339]	W5DZS4	2	10.6	0.88	0.00013	561.987	3	4770000	1.6	ILVTGGAGFIGSHLVDK		FERRANTI_A_REP1_13LUGLIO23	49.774	1	35	51	20.6	0.00013	78	7	38973.1	WHEAT	NAD(P)-bd_dom domain-containing protein
											[339]	W5DZS4	2	10.6	0.88	0.00013	762.377	3	1560000	2.4	LMENEKNEVIVADNFFTGSK		FERRANTI_A_REP1_13LUGLIO23	53.211	1	52	71	16.4	0.0019	69	7	38973.1	WHEAT	NAD(P)-bd_dom domain-containing protein
											[345]	A0A341YDG0	2	23.8	1.02	0.00025	1015	2	3290000	1.5	AALVGLYQDGSMLTFEGEK		FERRANTI_A_REP1_13LUGLIO23	60.665	1	23	41	16.1	0.00025	77	5	13197	WHEAT	NTF2 domain-containing protein
											[345]	A0A341YDG0	2	23.8	1.02	0.00025	444.75	2	5920000	-0.3	FGGPAAIAGK		FERRANTI_A_REP1_13LUGLIO23	28.191	1	42	51	23.6	0.018	58	5	13197	WHEAT	NTF2 domain-containing protein
											[150]	A0A3B6KL69	2	22.1	2.68	2.1e-07	1015	2	2130000	1.1	AALVGLYQEGSMLSFEGEK		FERRANTI_A_REP1_13LUGLIO23	60.612	1	23	41	23.5	2.1e-07	108	3	13419.4	WHEAT	NTF2 domain-containing protein
											[150]	A0A3B6KL69	2	22.1	2.68	2.1e-07	362.178	3	2460000	-0.026	AFVEHYYR		FERRANTI_A_REP1_13LUGLIO23	27.072	1	9	16	21.7	5.4e-05	80	3	13419.4	WHEAT	NTF2 domain-containing protein
											[314]	A0A3B5Y072	2	16.7	0.79	0.0066	472.282	2	4630000	-0.84	GLIGEVISR		FERRANTI_A_REP1_13LUGLIO23	44.451	1	17	25	28.9	0.0066	60	4	16617.1	WHEAT	Nucleoside diphosphate kinase
											[314]	A0A3B5Y072	2	16.7	0.79	0.0066	805.448	2	1080000	-1.6	IIGATNPLASEPGTIR		FERRANTI_A_REP1_13LUGLIO23	44.7	2	88	103	17.6	0.015	57	6	16617.1	WHEAT	Nucleoside diphosphate kinase
											[180]	A0A3B5Y8W5	3	12.4	1.79	0.00011	448.926	3	2490000	-0.32	TFIAIKPDGVQR		FERRANTI_A_REP1_13LUGLIO23	34.713	1	94	105	16.9	0.00011	79	10	26130.1	WHEAT	Nucleoside diphosphate kinase
											[180]	A0A3B5Y8W5	3	12.4	1.79	0.00011	443.261	2	1370000	-0.76	GDLAVVVGR		FERRANTI_A_REP1_13LUGLIO23	34.198	2	193	201	29.3	0.00094	68	10	26130.1	WHEAT	Nucleoside diphosphate kinase
											[180]	A0A3B5Y8W5	3	12.4	1.79	0.00011	487.288	2	2470000	0.089	GLISEIVSR		FERRANTI_A_REP1_13LUGLIO23	48.702	1	106	114	23	0.03	54	10	26130.1	WHEAT	Nucleoside diphosphate kinase
											[171]	W5C6E7	2	8.4	2.02	1.4e-05	868.92	2	280001	-1	FDATADDLIDVIEGSR		FERRANTI_A_REP1_13LUGLIO23	68.18	2	223	238	21.6	1.4e-05	89	7	41123.1	WHEAT	OBG-type G domain-containing protein
											[171]	W5C6E7	2	8.4	2.02	1.4e-05	823.917	2	527644	-0.046	GLNPDYEDPVILSSK		FERRANTI_A_REP1_13LUGLIO23	47.595	1	300	314	26.8	6.8e-05	83	6	41123.1	WHEAT	OBG-type G domain-containing protein
											[55]	A0A3B6CDS3	5	32.5	3.98	3.4e-08	465.455	4	966799	0.35	SGHGGYGGDHHEQHQQK		FERRANTI_A_REP1_13LUGLIO23	3.591	1	21	37	28.4	3.4e-08	108	2	16304.9	WHEAT	Oleosin
											[55]	A0A3B6CDS3	5	32.5	3.98	3.4e-08	429.214	3	9800000	-0.22	HPPGADQLDHAK		FERRANTI_A_REP1_13LUGLIO23	15.648	1	125	136	25.4	5.3e-06	91	5	16304.9	WHEAT	Oleosin
											[55]	A0A3B6CDS3	5	32.5	3.98	3.4e-08	445.225	3	8740000	0.75	DRGVLGGGGAFGDR		FERRANTI_A_REP1_13LUGLIO23	33.017	1	7	20	24.6	1.8e-05	88	5	16304.9	WHEAT	Oleosin
											[55]	A0A3B6CDS3	5	32.5	3.98	3.4e-08	339.849	3	6210000	-0.32	DIKDAAQTR		FERRANTI_A_REP1_13LUGLIO23	11.783	1	145	153	32.3	0.00021	77	5	16304.9	WHEAT	Oleosin
											[55]	A0A3B6CDS3	5	32.5	3.98	3.4e-08	531.769	2	63100000	-2	GVLGGGGAFGDR		FERRANTI_A_REP1_13LUGLIO23	35.023	1	9	20	23.4	0.0017	68	5	16304.9	WHEAT	Oleosin
											[51]	A0A3B6LLH7	7	41.3	3.61	3.3e-08	516.24	3	19500000	-0.35	GGVHGGGSAIGPDYMR	Oxidation@15	FERRANTI_A_REP1_13LUGLIO23	23.05	2	10	25	22.8	3.3e-08	112	4	16925.5	WHEAT	Oleosin
											[51]	A0A3B6LLH7	7	41.3	3.61	3.3e-08	765.861	2	1030000	1.4	GGVHGGGSAIGPDYMR		FERRANTI_A_REP1_13LUGLIO23	28.637	1	10	25	25.1	4.1e-07	102	4	16925.5	WHEAT	Oleosin
											[51]	A0A3B6LLH7	7	41.3	3.61	3.3e-08	510.246	4	2450000	0.45	YLSHGASSPPGADTVDHAGAK		FERRANTI_A_REP1_13LUGLIO23	24.229	1	125	145	28.5	1.7e-05	87	3	16925.5	WHEAT	Oleosin
											[51]	A0A3B6LLH7	7	41.3	3.61	3.3e-08	809.701	3	3770000	1.5	GDDDYYGGHGQGYNQPATVTLAK		FERRANTI_A_REP1_13LUGLIO23	36.769	1	29	51	21.8	3.8e-05	81	2	16925.5	WHEAT	Oleosin
											[51]	A0A3B6LLH7	7	41.3	3.61	3.3e-08	406.202	2	6310000	0.018	NWAQHR		FERRANTI_A_REP1_13LUGLIO23	8.666	1	155	160	18.5	0.0041	60	4	16925.5	WHEAT	Oleosin
											[51]	A0A3B6LLH7	7	41.3	3.61	3.3e-08	692.581	4	880667	-1.5	AIRGDDDYYGGHGQGYNQPATVTLAK		FERRANTI_A_REP1_13LUGLIO23	35.098	1	26	51	15.6	0.0046	63	2	16925.5	WHEAT	Oleosin
											[51]	A0A3B6LLH7	7	41.3	3.61	3.3e-08	406.693	2	5810000	-1.2	NWAQHR	Deamidated@1=30	FERRANTI_A_REP1_13LUGLIO23	7.259	1	155	160	19.4	0.011	52	4	16925.5	WHEAT	Oleosin
											[12]	A0A446RR12	10	46.4	5.73	5.2e-10	506.639	5	6820000	0.22	GGYVQVQHGQYGGGHHGGQQQHGR		FERRANTI_A_REP1_13LUGLIO23	18.557	1	5	28	47.4	5.2e-10	132	4	19333	TRITD	Oleosin
											[12]	A0A446RR12	10	46.4	5.73	5.2e-10	338.499	3	85500000	-2.1	MADAAAAAGHK		FERRANTI_A_REP1_13LUGLIO23	6.5	1	143	153	27.1	1.2e-09	125	2	19333	TRITD	Oleosin
											[12]	A0A446RR12	10	46.4	5.73	5.2e-10	576.938	3	31900000	-1.2	AGGGGHTGATGGAGAGTGTGTR		FERRANTI_A_REP1_13LUGLIO23	6.284	1	170	191	38.5	1.6e-07	106	2	19333	TRITD	Oleosin
											[12]	A0A446RR12	10	46.4	5.73	5.2e-10	399.541	3	72600000	-3.6	TQQAGHAIQSR		FERRANTI_A_REP1_13LUGLIO23	4.346	1	154	164	35.4	5.5e-07	101	3	19333	TRITD	Oleosin
											[12]	A0A446RR12	10	46.4	5.73	5.2e-10	378.173	2	4390000	-0.44	GMFQEK	Oxidation@2	FERRANTI_A_REP1_13LUGLIO23	7.976	1	36	41	17.9	6.2e-05	75	3	19333	TRITD	Oleosin
											[12]	A0A446RR12	10	46.4	5.73	5.2e-10	540.253	2	79100000	-1.7	TPDYVEEAR		FERRANTI_A_REP1_13LUGLIO23	26.382	1	132	140	29.1	6.3e-05	79	2	19333	TRITD	Oleosin
											[12]	A0A446RR12	10	46.4	5.73	5.2e-10	515.242	2	380501	-2.1	MADAAAAAGHK	Oxidation@1	FERRANTI_A_REP1_13LUGLIO23	2.049	1	143	153	19.2	8.2e-05	75	2	19333	TRITD	Oleosin
											[12]	A0A446RR12	10	46.4	5.73	5.2e-10	426.683	2	5280000	-1.2	QMGEQMK	Deamidated@1=45	FERRANTI_A_REP1_13LUGLIO23	10.609	2	29	35	20.3	0.00084	64	4	19333	TRITD	Oleosin
											[12]	A0A446RR12	10	46.4	5.73	5.2e-10	599.3	2	2860000	-3.3	TQQAGHAIQSR	Deamidated@2=7	FERRANTI_A_REP1_13LUGLIO23	6.084	2	154	164	27.4	0.00092	69	3	19333	TRITD	Oleosin
											[12]	A0A446RR12	10	46.4	5.73	5.2e-10	426.191	2	8560000	0.72	QMGEQMK		FERRANTI_A_REP1_13LUGLIO23	10.449	1	29	35	19.3	0.0012	65	4	19333	TRITD	Oleosin
											[278]	A0A446QFJ8	3	9.9	1.26	2e-05	871.146	3	636038	2.1	AGDTVLIIEDLVTSGASVLETAAPLR		FERRANTI_A_REP1_13LUGLIO23	71.063	1	111	136	20	2e-05	86	10	46474.3	TRITD	OMPdecase
											[278]	A0A446QFJ8	3	9.9	1.26	2e-05	487.73	2	630496	-0.84	ASDPEQTAR		FERRANTI_A_REP1_13LUGLIO23	4.992	1	413	421	17.2	0.00042	69	6	46474.3	TRITD	OMPdecase
											[278]	A0A446QFJ8	3	9.9	1.26	2e-05	527.271	2	2090000	-0.78	NFLIFEDR		FERRANTI_A_REP1_13LUGLIO23	53.777	1	258	265	15.1	0.0025	65	3	46474.3	TRITD	OMPdecase
											[216]	A0A3B6NR27	2	8.1	1.76	4.9e-05	1000.47	2	1270000	2.6	VFQGFMVDEALMEMAGPK		FERRANTI_A_REP1_13LUGLIO23	69.965	1	306	323	18.1	4.9e-05	82	13	40258.9	WHEAT	Ornithine transcarbamylase
											[216]	A0A3B6NR27	2	8.1	1.76	4.9e-05	457.254	3	1320000	0.29	VFAHQDILDLAK		FERRANTI_A_REP1_13LUGLIO23	45.886	1	172	183	27.1	0.00059	71	13	40258.9	WHEAT	Ornithine transcarbamylase
											[326]	A0A2X0S6V5	2	6.4	0.81	8.4e-05	830.933	2	547390	0.23	IMVNQADDVAGIISSK		FERRANTI_A_REP1_13LUGLIO23	49.572	2	258	273	16.5	8.4e-05	82	7	47235.9	WHEAT	PCI domain-containing protein
											[326]	A0A2X0S6V5	2	6.4	0.81	8.4e-05	653.842	2	464556	2.1	AQLEEDPIVHR		FERRANTI_A_REP1_13LUGLIO23	28.018	1	310	320	18.9	0.00033	75	13	47235.9	WHEAT	PCI domain-containing protein
											[299]	A0A3B6HZ31	2	5.8	1.02	0.00012	749.915	2	283546	0.81	NGAVQAATDGLLALGK		FERRANTI_A_REP1_13LUGLIO23	55.268	1	176	191	19.8	0.00012	78	8	44513.5	WHEAT	Peptidase A1 domain-containing protein
											[299]	A0A3B6HZ31	2	5.8	1.02	0.00012	449.755	2	313876	0.31	SLFLSFGK		FERRANTI_A_REP1_13LUGLIO23	52.396	1	330	337	21.8	0.00061	70	7	44513.5	WHEAT	Peptidase A1 domain-containing protein
											[143]	A0A3B5YZ06	4	12.2	2.04	4.5e-06	661.838	2	3470000	1.5	FTVLLMPNGSDK	Deamidated@8	FERRANTI_A_REP1_13LUGLIO23	54.019	1	319	330	21.1	4.5e-06	94	13	43427.4	WHEAT	Peptidase_M24 domain-containing protein
											[143]	A0A3B5YZ06	4	12.2	2.04	4.5e-06	793.378	2	802336	-0.56	GDNFITEQTGNVYK		FERRANTI_A_REP1_13LUGLIO23	41.367	2	55	68	18.1	5.8e-05	81	15	43427.4	WHEAT	Peptidase_M24 domain-containing protein
											[143]	A0A3B5YZ06	4	12.2	2.04	4.5e-06	511.581	3	2980000	0.75	KGDAAEAAEPMEVSK		FERRANTI_A_REP1_13LUGLIO23	23.075	1	374	388	17.4	0.0041	63	4	43427.4	WHEAT	Peptidase_M24 domain-containing protein
											[143]	A0A3B5YZ06	4	12.2	2.04	4.5e-06	344.193	2	3900000	-0.42	TGPVTGR		FERRANTI_A_REP1_13LUGLIO23	5.381	1	132	138	24.3	0.006	61	7	43427.4	WHEAT	Peptidase_M24 domain-containing protein
											[217]	A0A446WUL9	2	4.3	2.48	5.2e-07	880.456	2	155591	-1.2	ASGGDLDNTDIISQILK		FERRANTI_A_REP1_13LUGLIO23	62.887	2	180	196	23.7	5.2e-07	104	5	70328.6	TRITD	Peptidase_M3 domain-containing protein
											[217]	A0A446WUL9	2	4.3	2.48	5.2e-07	472.774	2	1530000	0.44	ETVLALGGGK		FERRANTI_A_REP1_13LUGLIO23	32.86	1	586	595	18.1	0.0033	64	14	70328.6	TRITD	Peptidase_M3 domain-containing protein
											[57]	Q93W25	6	28.1	3.49	5.3e-08	635.283	2	1020000	-0.59	GNGTGGESIYGEK	Deamidated@2	FERRANTI_A_REP1_13LUGLIO23	23.409	1	77	89	28.4	5.3e-08	108	9	18391.3	WHEAT	Peptidyl-prolyl cis-trans isomerase
											[57]	Q93W25	6	28.1	3.49	5.3e-08	310.511	3	3570000	-0.72	SGKPLHYK		FERRANTI_A_REP1_13LUGLIO23	4.146	1	49	56	20.8	2.6e-06	94	19	18391.3	WHEAT	Peptidyl-prolyl cis-trans isomerase
											[57]	Q93W25	6	28.1	3.49	5.3e-08	720.851	2	12100000	0.31	VFFDMTVGGAPAGR	Oxidation@5	FERRANTI_A_REP1_13LUGLIO23	42.989	2	6	19	20.9	1.5e-05	87	6	18391.3	WHEAT	Peptidyl-prolyl cis-trans isomerase
											[57]	Q93W25	6	28.1	3.49	5.3e-08	712.854	2	581338	1.3	VFFDMTVGGAPAGR		FERRANTI_A_REP1_13LUGLIO23	51.74	1	6	19	18.1	0.00024	76	6	18391.3	WHEAT	Peptidyl-prolyl cis-trans isomerase
											[57]	Q93W25	6	28.1	3.49	5.3e-08	448.252	2	3290000	0.61	IVMELYK		FERRANTI_A_REP1_13LUGLIO23	39.509	2	20	26	21.2	0.0012	65	10	18391.3	WHEAT	Peptidyl-prolyl cis-trans isomerase
											[57]	Q93W25	6	28.1	3.49	5.3e-08	383.198	2	10400000	-0.13	TVENFR		FERRANTI_A_REP1_13LUGLIO23	18.004	1	32	37	20.8	0.0035	63	12	18391.3	WHEAT	Peptidyl-prolyl cis-trans isomerase
											[262]	Q7X7E8	3	15	0.84	0.00063	962.486	2	503501	1.1	IIPSFMIQGGDFTLGDGR		FERRANTI_A_REP1_13LUGLIO23	64.795	1	122	139	17.6	0.00063	73	17	24767.7	WHEAT	Peptidyl-prolyl cis-trans isomerase (Fragment)
											[262]	Q7X7E8	3	15	0.84	0.00063	425.746	2	1760000	-1.1	VVMGLFGK		FERRANTI_A_REP1_13LUGLIO23	44.823	1	79	86	23.9	0.001	69	15	24767.7	WHEAT	Peptidyl-prolyl cis-trans isomerase (Fragment)
											[262]	Q7X7E8	3	15	0.84	0.00063	507.765	2	893541	1.3	SNLSEVTHK		FERRANTI_A_REP1_13LUGLIO23	10.271	1	56	64	16.2	0.0019	65	15	24767.7	WHEAT	Peptidyl-prolyl cis-trans isomerase (Fragment)
											[244]	A0A097P7D2	1	3.9	2.44	3.8e-06	611.972	3	1900000	1.3	EGEGYERPNEGAVVTVK		FERRANTI_A_REP1_13LUGLIO23	29.403	1	171	187	27.9	3.8e-06	95	18	48820.3	WHEAT	Peptidylprolyl isomerase (Fragment)
											[106]	A0A3B6R8P8	6	17.1	2.34	8.2e-07	696.319	2	352767	0.68	EFFDQFGVSMGK		FERRANTI_A_REP1_13LUGLIO23	57.019	1	302	313	23.3	8.2e-07	98	1	38929.5	WHEAT	Peroxidase
											[106]	A0A3B6R8P8	6	17.1	2.34	8.2e-07	704.316	2	781591	-0.44	EFFDQFGVSMGK	Oxidation@10	FERRANTI_A_REP1_13LUGLIO23	50.63	2	302	313	15.1	4e-06	90	1	38929.5	WHEAT	Peroxidase
											[106]	A0A3B6R8P8	6	17.1	2.34	8.2e-07	963.485	2	207646	1.3	EGLFVSDQDLFTNAITR		FERRANTI_A_REP1_13LUGLIO23	64.534	1	274	290	20.6	3.7e-05	85	1	38929.5	WHEAT	Peroxidase
											[106]	A0A3B6R8P8	6	17.1	2.34	8.2e-07	625.804	2	1630000	-0.63	DSVVVSGGPDYR		FERRANTI_A_REP1_13LUGLIO23	31.442	2	146	157	15.1	0.00086	70	6	38929.5	WHEAT	Peroxidase
											[106]	A0A3B6R8P8	6	17.1	2.34	8.2e-07	376.519	3	2540000	-0.52	VHTSDQGEVR		FERRANTI_A_REP1_13LUGLIO23	4.885	2	319	328	22.1	0.0013	66	1	38929.5	WHEAT	Peroxidase
											[106]	A0A3B6R8P8	6	17.1	2.34	8.2e-07	376.236	3	337105	-0.33	KDIGLAAGLLR		FERRANTI_A_REP1_13LUGLIO23	42.057	2	65	75	15.7	0.017	51	12	38929.5	WHEAT	Peroxidase
											[70]	A0A446KQA5	7	25.7	4.16	2.2e-09	327.19	3	6630000	-0.51	TLHIVGPDK		FERRANTI_A_REP1_13LUGLIO23	24.136	1	128	136	27.6	2.2e-09	123	8	23959.6	TRITD	Peroxiredoxin
											[70]	A0A446KQA5	7	25.7	4.16	2.2e-09	710.005	3	994474	0.61	QLNMVDPDEKDGEGQLPSR		FERRANTI_A_REP1_13LUGLIO23	36.91	2	109	127	22.6	4e-06	93	3	23959.6	TRITD	Peroxiredoxin
											[70]	A0A446KQA5	7	25.7	4.16	2.2e-09	647.31	2	972997	-1.5	VTYPIMADPDR	Oxidation@6	FERRANTI_A_REP1_13LUGLIO23	32.879	2	94	104	17.6	0.00028	75	8	23959.6	TRITD	Peroxiredoxin
											[70]	A0A446KQA5	7	25.7	4.16	2.2e-09	594.782	2	923426	0.22	QLNMVDPDEK		FERRANTI_A_REP1_13LUGLIO23	30.509	2	109	118	16.9	0.002	64	8	23959.6	TRITD	Peroxiredoxin
											[70]	A0A446KQA5	7	25.7	4.16	2.2e-09	494.788	2	2080000	0.62	AVDSLLTAAK		FERRANTI_A_REP1_13LUGLIO23	36.717	2	158	167	17.9	0.0038	63	8	23959.6	TRITD	Peroxiredoxin
											[70]	A0A446KQA5	7	25.7	4.16	2.2e-09	639.313	2	2530000	-1.2	VTYPIMADPDR		FERRANTI_A_REP1_13LUGLIO23	40.316	2	94	104	16.1	0.018	57	8	23959.6	TRITD	Peroxiredoxin
											[70]	A0A446KQA5	7	25.7	4.16	2.2e-09	431.708	2	3660000	-0.48	NMDEVVR		FERRANTI_A_REP1_13LUGLIO23	22.238	1	151	157	15.2	0.019	55	6	23959.6	TRITD	Peroxiredoxin
											[379]	A0A3B6GTT4	2	2.1	0.34	0.00096	560.286	2	1700000	-2.6	GDPGIAALYDK		FERRANTI_A_REP1_13LUGLIO23	40.161	1	870	880	19.9	0.00096	71	32	113489	WHEAT	Phosphoenolpyruvate carboxylase
											[379]	A0A3B6GTT4	2	2.1	0.34	0.00096	555.757	2	1170000	0.96	SATPETEYGR		FERRANTI_A_REP1_13LUGLIO23	19.269	1	779	788	15.8	0.0011	66	30	113489	WHEAT	Phosphoenolpyruvate carboxylase
											[32]	A0A446U7G2	21	25.8	1.7	3.4e-05	538.785	2	741265	1.1	SPAEVFDALK		FERRANTI_A_REP1_13LUGLIO23	47.14	1	159	168	19.4	3.4e-05	85	21	110391	TRITD	Phosphoenolpyruvate carboxylase
											[32]	A0A446U7G2	21	25.8	1.7	3.4e-05	855.425	2	4440000	0.29	ALLDEMAVVATEEYR		FERRANTI_A_REP1_13LUGLIO23	64.335	1	716	730	22.8	4.1e-05	84	21	110391	TRITD	Phosphoenolpyruvate carboxylase
											[32]	A0A446U7G2	21	25.8	1.7	3.4e-05	1216.62	3	3250000	-0.88	EVMDTSKPAAELVTLNPASEYAPGLEDTLILTMK		FERRANTI_A_REP1_13LUGLIO23	69.908	2	930	963	25.6	4.1e-05	85	9	110391	TRITD	Phosphoenolpyruvate carboxylase
											[32]	A0A446U7G2	21	25.8	1.7	3.4e-05	376.704	2	1950000	-0.059	LVFDMK		FERRANTI_A_REP1_13LUGLIO23	38.695	1	152	157	18.2	0.0001	74	22	110391	TRITD	Phosphoenolpyruvate carboxylase
											[32]	A0A446U7G2	21	25.8	1.7	3.4e-05	665.304	2	641192	1.2	QEVMIGYSDSGK	Oxidation@4	FERRANTI_A_REP1_13LUGLIO23	28.371	1	596	607	18.9	0.00021	73	51	110391	TRITD	Phosphoenolpyruvate carboxylase
											[32]	A0A446U7G2	21	25.8	1.7	3.4e-05	533.282	3	1640000	-0.36	FLDVLQGLHGDDLR		FERRANTI_A_REP1_13LUGLIO23	56.049	1	48	61	20.3	0.00023	77	19	110391	TRITD	Phosphoenolpyruvate carboxylase
											[32]	A0A446U7G2	21	25.8	1.7	3.4e-05	490.567	3	1100000	-0.9	AGMSYFHETIWK		FERRANTI_A_REP1_13LUGLIO23	46.698	1	245	256	17.5	0.00024	75	51	110391	TRITD	Phosphoenolpyruvate carboxylase
											[32]	A0A446U7G2	21	25.8	1.7	3.4e-05	511.758	2	1430000	-0.93	HYIEFWK		FERRANTI_A_REP1_13LUGLIO23	43.852	1	358	364	17.4	0.0003	75	51	110391	TRITD	Phosphoenolpyruvate carboxylase
											[32]	A0A446U7G2	21	25.8	1.7	3.4e-05	682.877	2	1150000	-2.1	VTIDLVEMVFAK		FERRANTI_A_REP1_13LUGLIO23	69.593	1	825	836	16.1	0.00031	74	30	110391	TRITD	Phosphoenolpyruvate carboxylase
											[32]	A0A446U7G2	21	25.8	1.7	3.4e-05	491.928	3	1110000	-0.19	RQEWLLSELNGK	Deamidated@10=56	FERRANTI_A_REP1_13LUGLIO23	48.07	1	487	498	20.3	0.00053	74	9	110391	TRITD	Phosphoenolpyruvate carboxylase
											[32]	A0A446U7G2	21	25.8	1.7	3.4e-05	549.278	2	1270000	2.9	LSAAWQMYK		FERRANTI_A_REP1_13LUGLIO23	42.461	1	612	620	17.3	0.00061	70	37	110391	TRITD	Phosphoenolpyruvate carboxylase
											[32]	A0A446U7G2	21	25.8	1.7	3.4e-05	416.251	2	5700000	-2.6	VVPLFEK		FERRANTI_A_REP1_13LUGLIO23	37.051	1	562	568	19.6	0.0015	67	51	110391	TRITD	Phosphoenolpyruvate carboxylase
											[32]	A0A446U7G2	21	25.8	1.7	3.4e-05	568.783	2	617688	-0.044	LATPETEYGR		FERRANTI_A_REP1_13LUGLIO23	27.15	2	745	754	17.6	0.002	66	21	110391	TRITD	Phosphoenolpyruvate carboxylase
											[32]	A0A446U7G2	21	25.8	1.7	3.4e-05	863.424	2	1450000	2.3	ALLDEMAVVATEEYR	Oxidation@6	FERRANTI_A_REP1_13LUGLIO23	49.99	1	716	730	15.6	0.0037	65	21	110391	TRITD	Phosphoenolpyruvate carboxylase
											[32]	A0A446U7G2	21	25.8	1.7	3.4e-05	491.727	2	1070000	-0.38	ANYEETQK		FERRANTI_A_REP1_13LUGLIO23	7.004	2	863	870	15.1	0.0054	59	17	110391	TRITD	Phosphoenolpyruvate carboxylase
											[32]	A0A446U7G2	21	25.8	1.7	3.4e-05	666.879	2	3010000	-0.82	VIADGTLLDFLR		FERRANTI_A_REP1_13LUGLIO23	67.554	1	431	442	18.9	0.0074	60	20	110391	TRITD	Phosphoenolpyruvate carboxylase
											[32]	A0A446U7G2	21	25.8	1.7	3.4e-05	430.719	2	1380000	0.2	FVEYFR		FERRANTI_A_REP1_13LUGLIO23	38.913	2	739	744	17.4	0.0091	59	51	110391	TRITD	Phosphoenolpyruvate carboxylase
											[32]	A0A446U7G2	21	25.8	1.7	3.4e-05	764.059	3	1310000	-0.83	AFSHMLNLANLAEEVQIAYR		FERRANTI_A_REP1_13LUGLIO23	69.717	2	104	123	16.2	0.012	61	21	110391	TRITD	Phosphoenolpyruvate carboxylase
											[32]	A0A446U7G2	21	25.8	1.7	3.4e-05	431.224	2	2380000	-0.031	LTMFHGR		FERRANTI_A_REP1_13LUGLIO23	23.179	2	636	642	18.7	0.018	57	51	110391	TRITD	Phosphoenolpyruvate carboxylase
											[32]	A0A446U7G2	21	25.8	1.7	3.4e-05	629.309	3	8310000	-1.1	DITPDDKQELDEALQR		FERRANTI_A_REP1_13LUGLIO23	42.787	2	206	221	18.1	0.019	58	21	110391	TRITD	Phosphoenolpyruvate carboxylase
											[32]	A0A446U7G2	21	25.8	1.7	3.4e-05	734.724	3	1470000	3	GGGPTHLAILSQPPDTINGSLR	Deamidated@18=39	FERRANTI_A_REP1_13LUGLIO23	49.464	1	649	670	16.8	0.019	59	20	110391	TRITD	Phosphoenolpyruvate carboxylase
											[65]	Q8VX48	12	31.5	1.98	4.4e-06	959.924	2	906902	0.15	TSNVEPPEFGAAADGDADR		FERRANTI_A_REP1_13LUGLIO23	38.824	1	285	303	23.4	4.4e-06	89	8	62789.7	WHEAT	Phosphoglucomutase (alpha-D-glucose-1,6-bisphosphate-dependent) (Fragment)
											[65]	Q8VX48	12	31.5	1.98	4.4e-06	762.705	3	486720	2.3	YDYENVDAEAAKELMANLVK		FERRANTI_A_REP1_13LUGLIO23	65.774	1	446	465	23.6	5.8e-06	93	12	62789.7	WHEAT	Phosphoglucomutase (alpha-D-glucose-1,6-bisphosphate-dependent) (Fragment)
											[65]	Q8VX48	12	31.5	1.98	4.4e-06	971.854	3	471943	2.4	FFVTPSDSVAIIAANAVQSIPYFASGLK		FERRANTI_A_REP1_13LUGLIO23	70.739	2	311	338	21	5.2e-05	83	11	62789.7	WHEAT	Phosphoglucomutase (alpha-D-glucose-1,6-bisphosphate-dependent) (Fragment)
											[65]	Q8VX48	12	31.5	1.98	4.4e-06	827.358	2	460156	1.6	YNMGNGGPAPESVTDK	Oxidation@3;Deamidated@5=6	FERRANTI_A_REP1_13LUGLIO23	25.638	2	137	152	15.7	7.5e-05	75	12	62789.7	WHEAT	Phosphoglucomutase (alpha-D-glucose-1,6-bisphosphate-dependent) (Fragment)
											[65]	Q8VX48	12	31.5	1.98	4.4e-06	457.721	2	3810000	-1.7	YLFGDGSR		FERRANTI_A_REP1_13LUGLIO23	33.908	1	511	518	15.9	0.00012	75	12	62789.7	WHEAT	Phosphoglucomutase (alpha-D-glucose-1,6-bisphosphate-dependent) (Fragment)
											[65]	Q8VX48	12	31.5	1.98	4.4e-06	743.412	2	2870000	1.2	ASSDALSPLVDVALK		FERRANTI_A_REP1_13LUGLIO23	57.05	1	550	564	16.4	0.00036	75	8	62789.7	WHEAT	Phosphoglucomutase (alpha-D-glucose-1,6-bisphosphate-dependent) (Fragment)
											[65]	Q8VX48	12	31.5	1.98	4.4e-06	1021.53	3	1860000	-1.4	VTVFQQPHYLANFVQSTFNALPADQVK		FERRANTI_A_REP1_13LUGLIO23	69.824	1	27	53	19.5	0.0011	71	5	62789.7	WHEAT	Phosphoglucomutase (alpha-D-glucose-1,6-bisphosphate-dependent) (Fragment)
											[65]	Q8VX48	12	31.5	1.98	4.4e-06	645.343	2	1840000	1.6	SMPTSAALDVVAK		FERRANTI_A_REP1_13LUGLIO23	42.356	1	343	355	20.2	0.0022	68	11	62789.7	WHEAT	Phosphoglucomutase (alpha-D-glucose-1,6-bisphosphate-dependent) (Fragment)
											[65]	Q8VX48	12	31.5	1.98	4.4e-06	694.305	2	1030000	0.59	YDYENVDAEAAK		FERRANTI_A_REP1_13LUGLIO23	31.75	1	446	457	17	0.0041	57	12	62789.7	WHEAT	Phosphoglucomutase (alpha-D-glucose-1,6-bisphosphate-dependent) (Fragment)
											[65]	Q8VX48	12	31.5	1.98	4.4e-06	975.474	3	1220000	1.3	EIQPTVADVVSADEFEYKDPVDGSVSK		FERRANTI_A_REP1_13LUGLIO23	56.016	1	479	505	15.9	0.0044	65	12	62789.7	WHEAT	Phosphoglucomutase (alpha-D-glucose-1,6-bisphosphate-dependent) (Fragment)
											[65]	Q8VX48	12	31.5	1.98	4.4e-06	459.26	2	3020000	0.25	ELMANLVK		FERRANTI_A_REP1_13LUGLIO23	38.3	1	458	465	19.3	0.014	57	12	62789.7	WHEAT	Phosphoglucomutase (alpha-D-glucose-1,6-bisphosphate-dependent) (Fragment)
											[65]	Q8VX48	12	31.5	1.98	4.4e-06	562.766	2	875422	0.19	MQSSLSDVNK	Oxidation@1	FERRANTI_A_REP1_13LUGLIO23	16.466	2	466	475	17.9	0.014	57	12	62789.7	WHEAT	Phosphoglucomutase (alpha-D-glucose-1,6-bisphosphate-dependent) (Fragment)
											[46]	A0A446VA98	13	33.9	2.29	4.7e-06	322.534	3	4540000	-0.97	VILASHLGR		FERRANTI_A_REP1_13LUGLIO23	27.434	1	59	67	25.9	4.7e-06	86	22	42174.4	TRITD	Phosphoglycerate kinase
											[46]	A0A446VA98	13	33.9	2.29	4.7e-06	498.615	3	3200000	-0.12	FLRPSVAGFLMQK		FERRANTI_A_REP1_13LUGLIO23	53.246	1	166	178	26.8	1.4e-05	87	23	42174.4	TRITD	Phosphoglycerate kinase
											[46]	A0A446VA98	13	33.9	2.29	4.7e-06	352.89	3	1770000	-1	FSLKPLVPR		FERRANTI_A_REP1_13LUGLIO23	41.91	1	75	83	26.9	3.6e-05	80	24	42174.4	TRITD	Phosphoglycerate kinase
											[46]	A0A446VA98	13	33.9	2.29	4.7e-06	861.002	2	2390000	0.18	LAAALPDGGVLLLENVR		FERRANTI_A_REP1_13LUGLIO23	63.992	1	106	122	26.2	7.1e-05	77	35	42174.4	TRITD	Phosphoglycerate kinase
											[46]	A0A446VA98	13	33.9	2.29	4.7e-06	649.833	2	7560000	-0.23	ADLNVPLDDAQK		FERRANTI_A_REP1_13LUGLIO23	37.068	1	24	35	24	9e-05	79	22	42174.4	TRITD	Phosphoglycerate kinase
											[46]	A0A446VA98	13	33.9	2.29	4.7e-06	694.876	2	941232	2.1	ELDYLVGAVANPK		FERRANTI_A_REP1_13LUGLIO23	48.97	2	179	191	20.9	0.00016	79	29	42174.4	TRITD	Phosphoglycerate kinase
											[46]	A0A446VA98	13	33.9	2.29	4.7e-06	397.584	3	4290000	1.6	VILASHLGRPK		FERRANTI_A_REP1_13LUGLIO23	25.343	1	59	69	18.9	0.0013	58	22	42174.4	TRITD	Phosphoglycerate kinase
											[46]	A0A446VA98	13	33.9	2.29	4.7e-06	545.293	2	3670000	0.66	SVGTLGEADLK		FERRANTI_A_REP1_13LUGLIO23	32.788	1	6	16	23.1	0.0053	63	22	42174.4	TRITD	Phosphoglycerate kinase
											[46]	A0A446VA98	13	33.9	2.29	4.7e-06	419.701	2	2060000	0.52	FAADAESK		FERRANTI_A_REP1_13LUGLIO23	10.45	1	277	284	23.4	0.0059	59	25	42174.4	TRITD	Phosphoglycerate kinase
											[46]	A0A446VA98	13	33.9	2.29	4.7e-06	521.83	2	1420000	2.2	IGVIESLLAK		FERRANTI_A_REP1_13LUGLIO23	55.17	1	207	216	20.6	0.012	53	29	42174.4	TRITD	Phosphoglycerate kinase
											[46]	A0A446VA98	13	33.9	2.29	4.7e-06	787.424	2	717254	-1	GVTTIIGGGDSVAAVEK		FERRANTI_A_REP1_13LUGLIO23	43.448	1	350	366	20.1	0.025	56	51	42174.4	TRITD	Phosphoglycerate kinase
											[46]	A0A446VA98	13	33.9	2.29	4.7e-06	430.247	2	5110000	-1.3	QLAELTGK		FERRANTI_A_REP1_13LUGLIO23	24.588	1	342	349	19.9	0.039	54	28	42174.4	TRITD	Phosphoglycerate kinase
											[46]	A0A446VA98	13	33.9	2.29	4.7e-06	365.229	2	7580000	-0.7	ASIPTIK		FERRANTI_A_REP1_13LUGLIO23	27.265	1	44	50	16.4	0.047	52	23	42174.4	TRITD	Phosphoglycerate kinase
											[178]	W5D322	2	6.8	2.66	1.8e-06	677.064	4	1770000	0.14	AHGTAVGLPSDDDMGNSEVGHNALGAGR		FERRANTI_A_REP1_13LUGLIO23	37.299	1	63	90	28.4	1.8e-06	96	18	60635.3	WHEAT	Phosphoglycerate mutase (2,3-diphosphoglycerate-independent)
											[178]	W5D322	2	6.8	2.66	1.8e-06	472.774	2	3870000	-0.86	LVDAALASGK		FERRANTI_A_REP1_13LUGLIO23	27.108	1	98	107	18.9	0.0034	64	20	60635.3	WHEAT	Phosphoglycerate mutase (2,3-diphosphoglycerate-independent)
											[38]	A0A3B6KBC7	12	39.5	2.27	3.3e-06	711.72	3	6210000	0.1	QLVLPVPAFNVINGGSHAGNK	Deamidated@13=15	FERRANTI_A_REP1_13LUGLIO23	58.516	1	148	168	20.6	3.3e-06	96	30	48047	WHEAT	Phosphopyruvate hydratase
											[38]	A0A3B6KBC7	12	39.5	2.27	3.3e-06	634.95	3	499005	-0.17	TYDLNFKEENNDGSQK	Deamidated@5=39	FERRANTI_A_REP1_13LUGLIO23	32.687	2	264	279	15.7	4.6e-06	88	36	48047	WHEAT	Phosphopyruvate hydratase
											[38]	A0A3B6KBC7	12	39.5	2.27	3.3e-06	1162.52	2	261999	-0.031	YGQDATNVGDEGGFAPNIQENK		FERRANTI_A_REP1_13LUGLIO23	41.793	2	206	227	19.1	5.4e-06	90	38	48047	WHEAT	Phosphopyruvate hydratase
											[38]	A0A3B6KBC7	12	39.5	2.27	3.3e-06	456.209	2	2500000	-0.59	DGGSDYLGK		FERRANTI_A_REP1_13LUGLIO23	22.374	1	54	62	25.9	7.3e-06	86	46	48047	WHEAT	Phosphopyruvate hydratase
											[38]	A0A3B6KBC7	12	39.5	2.27	3.3e-06	935.976	2	473913	-0.14	LAMQEFMILPTGAASFK	Oxidation@7=26	FERRANTI_A_REP1_13LUGLIO23	61.895	1	169	185	17.9	3.6e-05	85	31	48047	WHEAT	Phosphopyruvate hydratase
											[38]	A0A3B6KBC7	12	39.5	2.27	3.3e-06	790.954	2	179913	0.51	AVNNVNSIIAPALVGK	Deamidated@6=16	FERRANTI_A_REP1_13LUGLIO23	49.131	1	67	82	20.4	0.00012	76	17	48047	WHEAT	Phosphopyruvate hydratase
											[38]	A0A3B6KBC7	12	39.5	2.27	3.3e-06	1126.03	2	451227	0.51	DPTAQTELDNFMVQQLDGTK		FERRANTI_A_REP1_13LUGLIO23	65.242	1	83	102	20.4	0.0003	75	24	48047	WHEAT	Phosphopyruvate hydratase
											[38]	A0A3B6KBC7	12	39.5	2.27	3.3e-06	595.305	2	1190000	-0.75	MGVEVYHNLK		FERRANTI_A_REP1_13LUGLIO23	29.753	1	190	199	18.2	0.00032	75	36	48047	WHEAT	Phosphopyruvate hydratase
											[38]	A0A3B6KBC7	12	39.5	2.27	3.3e-06	560.658	3	2870000	-0.41	KIPLYQHIANLAGNK		FERRANTI_A_REP1_13LUGLIO23	44.416	1	133	147	20.9	0.00092	67	34	48047	WHEAT	Phosphopyruvate hydratase
											[38]	A0A3B6KBC7	12	39.5	2.27	3.3e-06	927.978	2	307250	-0.3	LAMQEFMILPTGAASFK		FERRANTI_A_REP1_13LUGLIO23	67.901	1	169	185	15.6	0.00094	72	31	48047	WHEAT	Phosphopyruvate hydratase
											[38]	A0A3B6KBC7	12	39.5	2.27	3.3e-06	787.425	2	567259	-0.76	VNQIGSVTESIEAVK		FERRANTI_A_REP1_13LUGLIO23	46.154	1	355	369	19.6	0.0024	67	36	48047	WHEAT	Phosphopyruvate hydratase
											[38]	A0A3B6KBC7	12	39.5	2.27	3.3e-06	789.407	2	1750000	0.12	IEEELGDAAVYAGLK		FERRANTI_A_REP1_13LUGLIO23	51.457	1	424	438	18.6	0.037	56	12	48047	WHEAT	Phosphopyruvate hydratase
											[313]	A0A077RTR0	1	3.9	1.41	2.7e-05	653.033	3	1490000	-1.1	VEATLAELLGEAAASSVVVK		FERRANTI_A_REP1_13LUGLIO23	70.066	2	468	487	22.2	2.7e-05	85	10	55180.7	WHEAT	Phosphotransferase
											[396]	A0A3B6C6H4	3	12.2	0.27	0.00097	643.82	2	1170000	-0.42	TPEGASLQSPSGR		FERRANTI_A_REP1_13LUGLIO23	22.64	1	212	224	18.4	0.00097	68	15	34793.6	WHEAT	PKS_ER domain-containing protein
											[396]	A0A3B6C6H4	3	12.2	0.27	0.00097	531.801	2	1090000	0.85	HVEVPVPSAK		FERRANTI_A_REP1_13LUGLIO23	25.167	2	28	37	19.2	0.0016	66	12	34793.6	WHEAT	PKS_ER domain-containing protein
											[396]	A0A3B6C6H4	3	12.2	0.27	0.00097	645.373	3	303610	-1.5	VIDITPNLSAILTSALHR		FERRANTI_A_REP1_13LUGLIO23	69.38	1	251	268	16.1	0.0024	62	6	34793.6	WHEAT	PKS_ER domain-containing protein
											[255]	A0A3B6RJH1	2	5.4	1.2	5.5e-05	689.826	2	187654	0.36	NLSESTTEDNLR		FERRANTI_A_REP1_13LUGLIO23	26.923	1	226	237	19.9	5.5e-05	81	26	71433.6	WHEAT	Polyadenylate-binding protein
											[255]	A0A3B6RJH1	2	5.4	1.2	5.5e-05	894.797	3	1020000	1.8	VTGMLLEMDQTEVLHLIESPDALK		FERRANTI_A_REP1_13LUGLIO23	70.019	2	602	625	21.8	0.0001	81	36	71433.6	WHEAT	Polyadenylate-binding protein
											[405]	A0A1Y0AUB0	3	32.1	0.24	0.001	662.669	3	7400000	-2.2	DFEEPGHLAPTGLFLGGTK		FERRANTI_A_REP1_13LUGLIO23	55.31	1	53	71	19	0.001	71	13	14174.4	WHEAT	Profilin
											[405]	A0A1Y0AUB0	3	32.1	0.24	0.001	730.902	2	974486	1.9	YMVIQGEPGVVIR		FERRANTI_A_REP1_13LUGLIO23	48.562	1	72	84	17.6	0.002	67	15	14174.4	WHEAT	Profilin
											[405]	A0A1Y0AUB0	3	32.1	0.24	0.001	570.783	2	860678	1.5	LGDYLVEQGF		FERRANTI_A_REP1_13LUGLIO23	59.898	2	122	131	15.1	0.002	65	10	14174.4	WHEAT	Profilin
											[88]	A0A2X0S7E3	4	21.1	3.2	7.8e-08	710.34	2	361806	-1.2	SPNVAYIPSGDNGK	Deamidated@12=90	FERRANTI_A_REP1_13LUGLIO23	34.084	2	259	272	21.3	7.8e-08	110	5	30629.2	WHEAT	Prohibitin
											[88]	A0A2X0S7E3	4	21.1	3.2	7.8e-08	741.051	3	2040000	-3.6	AAAGLGAAASLLSASLYTVDGGER		FERRANTI_A_REP1_13LUGLIO23	69.874	1	17	40	26.4	2.6e-06	98	10	30629.2	WHEAT	Prohibitin
											[88]	A0A2X0S7E3	4	21.1	3.2	7.8e-08	478.236	3	1080000	-0.35	TRPHNFSSNSGTK		FERRANTI_A_REP1_13LUGLIO23	6.371	1	76	88	20.2	1.6e-05	88	10	30629.2	WHEAT	Prohibitin
											[88]	A0A2X0S7E3	4	21.1	3.2	7.8e-08	521.251	2	2220000	-0.66	QVAQQEAER	Gln->pyro-Glu@1	FERRANTI_A_REP1_13LUGLIO23	21.601	1	192	200	18.6	0.0013	67	18	30629.2	WHEAT	Prohibitin
											[92]	A0A3B5Y6G2	9	34.4	2.71	7.8e-07	971.001	2	141924	-0.7	NFNIALDDVSITSLSFGK		FERRANTI_A_REP1_13LUGLIO23	68.638	1	169	186	26.9	7.8e-07	102	14	31783.9	WHEAT	Prohibitin
											[92]	A0A3B5Y6G2	9	34.4	2.71	7.8e-07	349.182	3	4730000	-1.3	EFTHAIEAK		FERRANTI_A_REP1_13LUGLIO23	20.834	1	187	195	24.6	0.0005	72	14	31783.9	WHEAT	Prohibitin
											[92]	A0A3B5Y6G2	9	34.4	2.71	7.8e-07	831.946	2	405926	2.4	AVVAQYNASQLITQR	Deamidated@5|7	FERRANTI_A_REP1_13LUGLIO23	46.685	1	138	152	15.9	0.0015	69	10	31783.9	WHEAT	Prohibitin
											[92]	A0A3B5Y6G2	9	34.4	2.71	7.8e-07	634.832	2	1170000	-1.5	EIAHTIAASNNK		FERRANTI_A_REP1_13LUGLIO23	15.737	1	254	265	17.6	0.0016	68	10	31783.9	WHEAT	Prohibitin
											[92]	A0A3B5Y6G2	9	34.4	2.71	7.8e-07	417.255	3	1940000	-0.73	VLPSIIHETLK		FERRANTI_A_REP1_13LUGLIO23	41.964	1	127	137	15.9	0.0042	56	9	31783.9	WHEAT	Prohibitin
											[92]	A0A3B5Y6G2	9	34.4	2.71	7.8e-07	501.255	2	1550000	0.87	QVAAQEAER		FERRANTI_A_REP1_13LUGLIO23	7.437	1	196	204	15.8	0.0056	60	11	31783.9	WHEAT	Prohibitin
											[92]	A0A3B5Y6G2	9	34.4	2.71	7.8e-07	859.49	2	2230000	-0.37	VFLDSGDLLLGLQSLK		FERRANTI_A_REP1_13LUGLIO23	70.084	1	266	281	15.6	0.012	57	11	31783.9	WHEAT	Prohibitin
											[92]	A0A3B5Y6G2	9	34.4	2.71	7.8e-07	831.452	2	710259	0.38	AVVAQYNASQLITQR		FERRANTI_A_REP1_13LUGLIO23	43.924	2	138	152	17.5	0.014	59	10	31783.9	WHEAT	Prohibitin
											[92]	A0A3B5Y6G2	9	34.4	2.71	7.8e-07	548.256	2	4480000	-0.7	TLGENYNER		FERRANTI_A_REP1_13LUGLIO23	21.35	1	118	126	15.7	0.041	51	9	31783.9	WHEAT	Prohibitin
											[268]	A0A077RYX7	3	8.1	0.76	0.0003	868.447	2	1310000	-1.5	IISTWDEFIAALNDK		FERRANTI_A_REP1_13LUGLIO23	70.107	2	428	442	21.4	0.0003	76	4	57478.5	WHEAT	Prolyl-tRNA synthetase
											[268]	A0A077RYX7	3	8.1	0.76	0.0003	697.882	2	875747	0.44	IYEEFLAVPVSK		FERRANTI_A_REP1_13LUGLIO23	52.783	2	204	215	17.3	0.00031	74	30	57478.5	WHEAT	Prolyl-tRNA synthetase
											[268]	A0A077RYX7	3	8.1	0.76	0.0003	564.952	3	2650000	1.2	EFLWQEGHTVFATK		FERRANTI_A_REP1_13LUGLIO23	50.98	1	174	187	19.4	0.00068	73	27	57478.5	WHEAT	Prolyl-tRNA synthetase
											[317]	A0A1D5YY58	1	8.8	1.36	3.6e-05	821.43	3	347122	1.3	AITVFSPDGHLFQVEYALEAVR		FERRANTI_A_REP1_13LUGLIO23	68.604	1	7	28	22.4	3.6e-05	86	7	27288.2	WHEAT	Proteasome subunit alpha type
											[407]	A0A3B6HR73	1	4.1	0.38	0.0027	473.77	2	1730000	0.29	SAGVTSIGVR		FERRANTI_A_REP1_13LUGLIO23	26.666	2	34	43	22.8	0.0027	66	4	27436.4	WHEAT	Proteasome subunit alpha type
											[395]	A0A3B6NM56	2	11.1	0.35	0.0006	828.376	2	761421	-1	TEDGTVEPFSMIDSK		FERRANTI_A_REP1_13LUGLIO23	50.173	2	217	231	18.9	0.0006	69	3	31157.1	WHEAT	Proteasome subunit alpha type
											[395]	A0A3B6NM56	2	11.1	0.35	0.0006	531.949	3	1060000	-0.65	VADHAGVALAGLTADGR		FERRANTI_A_REP1_13LUGLIO23	38.272	2	66	82	18.7	0.0013	69	7	31157.1	WHEAT	Proteasome subunit alpha type
											[364]	A0A3B5Y6N2	2	11.1	0.68	0.00022	550.263	2	2260000	-2.1	TSTGMYVANR		FERRANTI_A_REP1_13LUGLIO23	22.346	1	43	52	19.9	0.00022	72	11	26093.7	WHEAT	Proteasome subunit beta
											[364]	A0A3B5Y6N2	2	11.1	0.68	0.00022	911.991	2	1820000	2.8	YEGGQIYSVPLGGTILR		FERRANTI_A_REP1_13LUGLIO23	57.35	2	129	145	16.2	0.0029	65	17	26093.7	WHEAT	Proteasome subunit beta
											[8]	P52589	21	39.4	4.81	9.7e-09	467.223	4	2910000	0.72	SDYDFGHTVHANHLPR		FERRANTI_A_REP1_13LUGLIO23	31.767	2	196	211	37.6	9.7e-09	119	41	56533.5	WHEAT	Protein disulfide-isomerase
											[8]	P52589	21	39.4	4.81	9.7e-09	485.604	3	19500000	-1.3	VVVADNIHDVVFK		FERRANTI_A_REP1_13LUGLIO23	42.989	1	386	398	30.1	5.6e-08	111	13	56533.5	WHEAT	Protein disulfide-isomerase
											[8]	P52589	21	39.4	4.81	9.7e-09	512.948	3	13000000	-0.77	LFKPFDELVVDSK		FERRANTI_A_REP1_13LUGLIO23	53.475	1	223	235	30.8	6.3e-07	101	41	56533.5	WHEAT	Protein disulfide-isomerase
											[8]	P52589	21	39.4	4.81	9.7e-09	654.801	2	918124	0.11	APEDATYLEDGK		FERRANTI_A_REP1_13LUGLIO23	30.383	2	158	169	24.6	1.9e-05	84	39	56533.5	WHEAT	Protein disulfide-isomerase
											[8]	P52589	21	39.4	4.81	9.7e-09	836.43	2	444813	5.3	EDQAPLILIQDSDSK		FERRANTI_A_REP1_13LUGLIO23	49.41	2	329	343	20.4	4.2e-05	84	38	56533.5	WHEAT	Protein disulfide-isomerase
											[8]	P52589	21	39.4	4.81	9.7e-09	583.802	2	1550000	2	TADEIVDYIK		FERRANTI_A_REP1_13LUGLIO23	45.888	1	476	485	20.6	0.00016	78	36	56533.5	WHEAT	Protein disulfide-isomerase
											[8]	P52589	21	39.4	4.81	9.7e-09	647.848	2	2030000	-0.29	TADEIVDYIKK		FERRANTI_A_REP1_13LUGLIO23	38.301	1	476	486	22.8	0.00023	76	36	56533.5	WHEAT	Protein disulfide-isomerase
											[8]	P52589	21	39.4	4.81	9.7e-09	365.726	2	13000000	-0.4	AAQLLSK		FERRANTI_A_REP1_13LUGLIO23	17.714	1	81	87	22.9	0.00071	72	40	56533.5	WHEAT	Protein disulfide-isomerase
											[8]	P52589	21	39.4	4.81	9.7e-09	477.738	2	1290000	1.7	YFQSNAPK		FERRANTI_A_REP1_13LUGLIO23	18.33	1	270	277	17.1	0.0011	67	15	56533.5	WHEAT	Protein disulfide-isomerase
											[8]	P52589	21	39.4	4.81	9.7e-09	482.284	2	4440000	-0.51	HDPAIVLAK		FERRANTI_A_REP1_13LUGLIO23	25.069	1	88	96	22.5	0.0014	65	39	56533.5	WHEAT	Protein disulfide-isomerase
											[8]	P52589	21	39.4	4.81	9.7e-09	468.736	2	10700000	-1.7	SLAPEYEK		FERRANTI_A_REP1_13LUGLIO23	22.987	1	73	80	21.1	0.0015	66	40	56533.5	WHEAT	Protein disulfide-isomerase
											[8]	P52589	21	39.4	4.81	9.7e-09	575.803	2	6560000	-0.016	EAEGIVEYLK		FERRANTI_A_REP1_13LUGLIO23	46.539	1	137	146	17.4	0.0016	67	37	56533.5	WHEAT	Protein disulfide-isomerase
											[8]	P52589	21	39.4	4.81	9.7e-09	394.892	3	6280000	0.96	GDAAVERPLVR		FERRANTI_A_REP1_13LUGLIO23	22.55	1	212	222	16.9	0.0023	64	41	56533.5	WHEAT	Protein disulfide-isomerase
											[8]	P52589	21	39.4	4.81	9.7e-09	808.778	3	1900000	-1	KLAPILDEAAATLQSEEDVVIAK		FERRANTI_A_REP1_13LUGLIO23	69.345	1	417	439	23.9	0.0026	65	37	56533.5	WHEAT	Protein disulfide-isomerase
											[8]	P52589	21	39.4	4.81	9.7e-09	395.682	2	1650000	-2.5	VDANDEK		FERRANTI_A_REP1_13LUGLIO23	1.874	1	97	103	18.8	0.0037	60	39	56533.5	WHEAT	Protein disulfide-isomerase
											[8]	P52589	21	39.4	4.81	9.7e-09	735.903	2	968581	2.2	EQVEAGQIVAWLK		FERRANTI_A_REP1_13LUGLIO23	58.889	1	348	360	15.6	0.0044	64	37	56533.5	WHEAT	Protein disulfide-isomerase
											[8]	P52589	21	39.4	4.81	9.7e-09	591.314	2	3610000	1.4	YEVQGFPTLK		FERRANTI_A_REP1_13LUGLIO23	46.469	1	111	120	17.3	0.0062	61	40	56533.5	WHEAT	Protein disulfide-isomerase
											[8]	P52589	21	39.4	4.81	9.7e-09	384.188	2	7920000	-0.54	VSYEGGR		FERRANTI_A_REP1_13LUGLIO23	9.446	1	469	475	24.5	0.0066	58	35	56533.5	WHEAT	Protein disulfide-isomerase
											[8]	P52589	21	39.4	4.81	9.7e-09	512.253	2	1750000	-0.55	DFDVSALEK		FERRANTI_A_REP1_13LUGLIO23	45.939	1	236	244	20.9	0.011	57	39	56533.5	WHEAT	Protein disulfide-isomerase
											[8]	P52589	21	39.4	4.81	9.7e-09	478.228	2	4030000	-4.1	YFQSNAPK	Deamidated@3=25	FERRANTI_A_REP1_13LUGLIO23	19.093	1	270	277	16.6	0.012	56	15	56533.5	WHEAT	Protein disulfide-isomerase
											[8]	P52589	21	39.4	4.81	9.7e-09	448.235	2	3100000	-1.4	KVSYEGGR		FERRANTI_A_REP1_13LUGLIO23	5.851	1	468	475	20.1	0.025	53	35	56533.5	WHEAT	Protein disulfide-isomerase
											[247]	W5EJ68	1	3.9	2.4	1e-06	832.376	2	512215	1.7	DTFVGTYNYMAPER		FERRANTI_A_REP1_13LUGLIO23	48.765	2	226	239	24.4	1e-06	96	22	40019.3	WHEAT	Protein kinase domain-containing protein
											[347]	Q6Q625	2	3.4	0.53	0.0003	562.805	2	417944	-2.1	DIEAHVVSVR		FERRANTI_A_REP1_13LUGLIO23	29.658	1	436	445	19.1	0.0003	74	21	90082.3	WHEAT	Protein ROOT HAIR DEFECTIVE 3 homolog
											[347]	Q6Q625	2	3.4	0.53	0.0003	645.712	3	360786	1.6	LLQLVNPAYQSLLGHLR		FERRANTI_A_REP1_13LUGLIO23	63.116	1	359	375	17.1	0.00036	69	19	90082.3	WHEAT	Protein ROOT HAIR DEFECTIVE 3 homolog
											[283]	A0A1D5UZ25	2	6.1	1.24	6.5e-05	362.189	3	6520000	-1.7	FHAAVPDTAR		FERRANTI_A_REP1_13LUGLIO23	23.516	1	171	180	22.6	6.5e-05	79	26	63596.9	WHEAT	PUA domain-containing protein
											[283]	A0A1D5UZ25	2	6.1	1.24	6.5e-05	929.839	3	1670000	1.2	TDGYMIKPQALVPSLDTSTWPLLLK		FERRANTI_A_REP1_13LUGLIO23	69.954	1	45	69	19.6	0.0011	69	14	63596.9	WHEAT	PUA domain-containing protein
											[305]	Q10464	2	12.2	1.04	0.00026	509.793	2	1110000	-3.6	LGGFLGIWR		FERRANTI_A_REP1_13LUGLIO23	60.914	1	109	117	23.8	0.00026	73	9	16792.6	WHEAT	Puroindoline-B
											[305]	Q10464	2	12.2	1.04	0.00026	545.783	2	1200000	1.7	DFPVTWPTK		FERRANTI_A_REP1_13LUGLIO23	50.952	2	63	71	15.3	0.0029	65	32	16792.6	WHEAT	Puroindoline-B
											[172]	A0A3B6SP24	4	9.8	2.58	2.4e-07	889.074	3	272420	2	SGGQSVLYVGDLSYADKYEDNDGGR		FERRANTI_A_REP1_13LUGLIO23	49.206	1	211	235	19.4	2.4e-07	104	2	56590.7	WHEAT	Purple acid phosphatase
											[172]	A0A3B6SP24	4	9.8	2.58	2.4e-07	608.28	2	5730000	-0.15	SEVFYGEQEK		FERRANTI_A_REP1_13LUGLIO23	27.998	1	114	123	22.8	0.00084	66	1	56590.7	WHEAT	Purple acid phosphatase
											[172]	A0A3B6SP24	4	9.8	2.58	2.4e-07	392.205	2	5430000	-1.6	FTPQYK		FERRANTI_A_REP1_13LUGLIO23	21.128	1	316	321	18.6	0.0037	60	2	56590.7	WHEAT	Purple acid phosphatase
											[172]	A0A3B6SP24	4	9.8	2.58	2.4e-07	412.711	2	2330000	-0.49	VSNVDYK		FERRANTI_A_REP1_13LUGLIO23	10.357	1	390	396	18.4	0.0089	58	2	56590.7	WHEAT	Purple acid phosphatase
											[192]	Q75RZ2	3	12.2	2.4	1.2e-06	647.358	2	2720000	-0.29	EYFDLGLPVIK		FERRANTI_A_REP1_13LUGLIO23	62.647	1	132	142	24.8	1.2e-06	99	5	29092.6	WHEAT	Putative caffeoyl CoA O-methyltransferase (Fragment)
											[192]	Q75RZ2	3	12.2	2.4	1.2e-06	583.785	2	971173	-0.34	GFNAMIAADTR		FERRANTI_A_REP1_13LUGLIO23	40.429	1	234	244	21.6	0.0018	66	8	29092.6	WHEAT	Putative caffeoyl CoA O-methyltransferase (Fragment)
											[192]	Q75RZ2	3	12.2	2.4	1.2e-06	498.771	2	1650000	-2.2	EGPAGPILDK		FERRANTI_A_REP1_13LUGLIO23	29.178	2	154	163	16.4	0.014	56	5	29092.6	WHEAT	Putative caffeoyl CoA O-methyltransferase (Fragment)
											[27]	Q8L806	10	44.1	3.32	6e-06	346.195	3	6480000	-0.17	LMAVVHNPR		FERRANTI_A_REP1_13LUGLIO23	22.83	1	67	75	37.8	6e-06	91	10	17662.7	WHEAT	Putative ribosomal protein S18
											[27]	Q8L806	10	44.1	3.32	6e-06	662.832	2	1550000	-0.51	FSQVVSNAVDMK		FERRANTI_A_REP1_13LUGLIO23	38.51	1	95	106	22.1	8.1e-06	91	14	17662.7	WHEAT	Putative ribosomal protein S18
											[27]	Q8L806	10	44.1	3.32	6e-06	612.264	2	1310000	0.54	AGELSAEEMDR	Oxidation@9	FERRANTI_A_REP1_13LUGLIO23	20.401	1	56	66	15.7	0.00028	68	9	17662.7	WHEAT	Putative ribosomal protein S18
											[27]	Q8L806	10	44.1	3.32	6e-06	663.326	2	689822	3	FSQVVSNAVDMK	Deamidated@7=35	FERRANTI_A_REP1_13LUGLIO23	37.249	1	95	106	19.9	0.00031	74	14	17662.7	WHEAT	Putative ribosomal protein S18
											[27]	Q8L806	10	44.1	3.32	6e-06	604.267	2	13900000	0.047	AGELSAEEMDR		FERRANTI_A_REP1_13LUGLIO23	28.068	1	56	66	16	0.0016	62	9	17662.7	WHEAT	Putative ribosomal protein S18
											[27]	Q8L806	10	44.1	3.32	6e-06	512.298	2	1320000	-1.1	IMFALTSIK		FERRANTI_A_REP1_13LUGLIO23	52.517	1	26	34	19.4	0.0016	63	13	17662.7	WHEAT	Putative ribosomal protein S18
											[27]	Q8L806	10	44.1	3.32	6e-06	480.261	2	10900000	-0.66	VLNTNVDGK		FERRANTI_A_REP1_13LUGLIO23	19.509	2	15	23	28.2	0.0064	62	13	17662.7	WHEAT	Putative ribosomal protein S18
											[27]	Q8L806	10	44.1	3.32	6e-06	364.193	3	6510000	-1.8	KADIDMNKR		FERRANTI_A_REP1_13LUGLIO23	6.687	1	47	55	20.8	0.012	59	7	17662.7	WHEAT	Putative ribosomal protein S18
											[27]	Q8L806	10	44.1	3.32	6e-06	480.753	2	7740000	-1.1	VLNTNVDGK	Deamidated@3=17	FERRANTI_A_REP1_13LUGLIO23	19.635	1	15	23	22.2	0.024	56	13	17662.7	WHEAT	Putative ribosomal protein S18
											[27]	Q8L806	10	44.1	3.32	6e-06	523.774	2	2440000	-0.33	VPDWFLNR		FERRANTI_A_REP1_13LUGLIO23	51.616	1	79	86	20	0.036	55	11	17662.7	WHEAT	Putative ribosomal protein S18
											[415]	A0A3B6BZJ2	1	2.2	0.23	0.0043	717.865	2	484440	0.027	DFLASLQDLAADR		FERRANTI_A_REP1_13LUGLIO23	68.293	2	176	188	22.3	0.0043	65	4	64492.7	WHEAT	PWWP domain-containing protein
											[200]	A0A446SRA4	4	9.2	1.5	1.3e-05	495.292	4	5030000	-1.3	GPGAIPIGKPAIHPSPIDLK		FERRANTI_A_REP1_13LUGLIO23	42.92	1	482	501	21.4	1.3e-05	83	25	65932.6	TRITD	Pyrophosphate--fructose 6-phosphate 1-phosphotransferase subunit alpha
											[200]	A0A446SRA4	4	9.2	1.5	1.3e-05	734.383	2	1350000	0.17	TLEITDDVLASYK		FERRANTI_A_REP1_13LUGLIO23	53.405	1	137	149	19.6	0.0003	75	5	65932.6	TRITD	Pyrophosphate--fructose 6-phosphate 1-phosphotransferase subunit alpha
											[200]	A0A446SRA4	4	9.2	1.5	1.3e-05	410.737	2	4170000	-0.68	VGVVFSGR		FERRANTI_A_REP1_13LUGLIO23	30.26	1	90	97	19.1	0.00082	69	34	65932.6	TRITD	Pyrophosphate--fructose 6-phosphate 1-phosphotransferase subunit alpha
											[200]	A0A446SRA4	4	9.2	1.5	1.3e-05	730.856	2	707629	2.4	TPGGIQFEGPGSDAK		FERRANTI_A_REP1_13LUGLIO23	35.557	1	523	537	16.5	0.0015	68	22	65932.6	TRITD	Pyrophosphate--fructose 6-phosphate 1-phosphotransferase subunit alpha
											[96]	A0A1D6D1Q3	6	16.8	2.81	7e-07	715.016	3	444252	1.5	SHFTLADGPASTAAGSPDEIAK		FERRANTI_A_REP1_13LUGLIO23	39.906	2	43	64	22.1	7e-07	102	12	60558.7	WHEAT	Pyrophosphate--fructose 6-phosphate 1-phosphotransferase subunit beta
											[96]	A0A1D6D1Q3	6	16.8	2.81	7e-07	716.677	3	2610000	-1.9	DKIETPEQFQQAEDTVNR		FERRANTI_A_REP1_13LUGLIO23	41.112	1	163	180	27.7	2.1e-05	87	14	60558.7	WHEAT	Pyrophosphate--fructose 6-phosphate 1-phosphotransferase subunit beta
											[96]	A0A1D6D1Q3	6	16.8	2.81	7e-07	504.773	2	1720000	-1	ELFDFLPK		FERRANTI_A_REP1_13LUGLIO23	61.003	2	369	376	19.6	0.00085	68	14	60558.7	WHEAT	Pyrophosphate--fructose 6-phosphate 1-phosphotransferase subunit beta
											[96]	A0A1D6D1Q3	6	16.8	2.81	7e-07	769.405	3	3530000	-1.1	LIAELNEILAHDVVDEAGAWK		FERRANTI_A_REP1_13LUGLIO23	69.855	2	340	360	18.4	0.0039	65	14	60558.7	WHEAT	Pyrophosphate--fructose 6-phosphate 1-phosphotransferase subunit beta
											[96]	A0A1D6D1Q3	6	16.8	2.81	7e-07	596.307	2	1170000	-0.96	AMVELDAAPFK		FERRANTI_A_REP1_13LUGLIO23	48.317	1	507	517	17.4	0.0056	63	9	60558.7	WHEAT	Pyrophosphate--fructose 6-phosphate 1-phosphotransferase subunit beta
											[96]	A0A1D6D1Q3	6	16.8	2.81	7e-07	800.38	2	569138	0.69	IYSEMIGNVMTDAR		FERRANTI_A_REP1_13LUGLIO23	51.021	2	242	255	16.9	0.0091	59	14	60558.7	WHEAT	Pyrophosphate--fructose 6-phosphate 1-phosphotransferase subunit beta
											[400]	Q5EI64	2	12.9	0.34	0.0012	720.141	4	2520000	-2.4	DLALGLAAQTVLGAATMVSETGKHPGQLK		FERRANTI_A_REP1_13LUGLIO23	69.838	2	216	244	18.6	0.0012	69	4	29354	WHEAT	Pyrroline-5-carboxylate reductase
											[400]	Q5EI64	2	12.9	0.34	0.0012	411.74	2	853641	1.2	SLFSAIGK		FERRANTI_A_REP1_13LUGLIO23	42.497	1	167	174	20.5	0.0032	60	4	29354	WHEAT	Pyrroline-5-carboxylate reductase
											[130]	A0A3B6HQX9	2	3.8	3.95	9.4e-09	619.318	2	2730000	-0.35	VSAANSRPPNPQ		FERRANTI_A_REP1_13LUGLIO23	17.697	1	602	613	29	9.4e-09	120	35	65798.7	WHEAT	Pyruvate decarboxylase
											[130]	A0A3B6HQX9	2	3.8	3.95	9.4e-09	360.237	3	4950000	-0.54	AVKPVLVAGPK		FERRANTI_A_REP1_13LUGLIO23	24.562	1	251	261	18.1	0.0036	49	22	65798.7	WHEAT	Pyruvate decarboxylase
											[253]	A0A1D5UPJ6	4	9.9	1.09	8.8e-05	898.982	2	202712	-0.71	AAPLPMSPLESLASSAVR		FERRANTI_A_REP1_13LUGLIO23	61.808	1	375	392	16.2	8.8e-05	81	8	55432.2	WHEAT	Pyruvate kinase
											[253]	A0A1D5UPJ6	4	9.9	1.09	8.8e-05	853.432	2	831016	4.4	ATDSESTEEILQAALK		FERRANTI_A_REP1_13LUGLIO23	55.189	1	467	482	21.8	0.00073	73	8	55432.2	WHEAT	Pyruvate kinase
											[253]	A0A1D5UPJ6	4	9.9	1.09	8.8e-05	608.778	2	1740000	-1.6	GDTNTISMSYK		FERRANTI_A_REP1_13LUGLIO23	30.035	1	123	133	16.9	0.0015	63	7	55432.2	WHEAT	Pyruvate kinase
											[253]	A0A1D5UPJ6	4	9.9	1.09	8.8e-05	394.724	2	3090000	-2	HSLIYR		FERRANTI_A_REP1_13LUGLIO23	20.211	1	449	454	16.9	0.0035	65	8	55432.2	WHEAT	Pyruvate kinase
											[85]	W5G100	6	19.2	3.16	6.3e-07	829.099	3	4480000	1.3	AEATDVANAVLDGSDAILLGAETLR		FERRANTI_A_REP1_13LUGLIO23	70.4	2	328	352	30.9	6.3e-07	104	11	57420.8	WHEAT	Pyruvate kinase
											[85]	W5G100	6	19.2	3.16	6.3e-07	653.374	2	2760000	-0.33	LGDLSQTLIFAK		FERRANTI_A_REP1_13LUGLIO23	55.418	1	245	256	19	0.00024	74	12	57420.8	WHEAT	Pyruvate kinase
											[85]	W5G100	6	19.2	3.16	6.3e-07	909.128	3	2320000	0.52	IENVEGLNHFDEILEEADGIILSR		FERRANTI_A_REP1_13LUGLIO23	70.158	1	257	280	22.9	0.006	64	10	57420.8	WHEAT	Pyruvate kinase
											[85]	W5G100	6	19.2	3.16	6.3e-07	696.384	2	1670000	5.3	GLYPVETISTVGR		FERRANTI_A_REP1_13LUGLIO23	47.084	1	353	365	18.2	0.0065	62	12	57420.8	WHEAT	Pyruvate kinase
											[85]	W5G100	6	19.2	3.16	6.3e-07	501.924	3	1430000	0.26	VVDSMTDNLRPTR		FERRANTI_A_REP1_13LUGLIO23	29.197	1	315	327	15.8	0.011	61	11	57420.8	WHEAT	Pyruvate kinase
											[85]	W5G100	6	19.2	3.16	6.3e-07	543.316	3	2310000	-0.84	YRPTMPVLSVVIPR		FERRANTI_A_REP1_13LUGLIO23	54.956	1	429	442	21.9	0.011	57	6	57420.8	WHEAT	Pyruvate kinase
											[30]	A0A3B5Y1R8	16	16.7	2.04	1.8e-05	469.62	3	1590000	-1.2	LGDPARPLLLSVR		FERRANTI_A_REP1_13LUGLIO23	45.887	2	91	103	19.8	1.8e-05	80	31	96295.1	WHEAT	Pyruvate, phosphate dikinase
											[30]	A0A3B5Y1R8	16	16.7	2.04	1.8e-05	636.328	2	577714	-0.6	QMIMAPTVELR	Gln->pyro-Glu@1	FERRANTI_A_REP1_13LUGLIO23	61.804	2	589	599	15.4	2.1e-05	86	38	96295.1	WHEAT	Pyruvate, phosphate dikinase
											[30]	A0A3B5Y1R8	16	16.7	2.04	1.8e-05	730.874	2	1020000	-0.32	IAVDMVNEALVDR	Oxidation@5	FERRANTI_A_REP1_13LUGLIO23	43.082	1	358	370	18.9	8.9e-05	81	46	96295.1	WHEAT	Pyruvate, phosphate dikinase
											[30]	A0A3B5Y1R8	16	16.7	2.04	1.8e-05	644.842	2	3620000	1.3	QMIMAPTVELR		FERRANTI_A_REP1_13LUGLIO23	47.631	1	589	599	16.3	0.00014	79	38	96295.1	WHEAT	Pyruvate, phosphate dikinase
											[30]	A0A3B5Y1R8	16	16.7	2.04	1.8e-05	660.323	2	2510000	-1.8	QIANNVFTNMGK	Gln->pyro-Glu@1	FERRANTI_A_REP1_13LUGLIO23	56.631	1	736	747	21.2	0.00018	77	32	96295.1	WHEAT	Pyruvate, phosphate dikinase
											[30]	A0A3B5Y1R8	16	16.7	2.04	1.8e-05	765.875	2	1140000	1.9	GVDNDTDLIANDLR		FERRANTI_A_REP1_13LUGLIO23	46.768	2	174	187	27.6	0.00022	76	7	96295.1	WHEAT	Pyruvate, phosphate dikinase
											[30]	A0A3B5Y1R8	16	16.7	2.04	1.8e-05	968.481	3	1690000	-0.69	SGAAVSMPGMMDTVLNLGLNDEVAAGLAAK		FERRANTI_A_REP1_13LUGLIO23	70.315	1	104	133	17	0.00032	77	35	96295.1	WHEAT	Pyruvate, phosphate dikinase
											[30]	A0A3B5Y1R8	16	16.7	2.04	1.8e-05	485.735	2	5830000	-0.39	SDFEGIFR		FERRANTI_A_REP1_13LUGLIO23	46.977	1	612	619	25.7	0.00034	72	38	96295.1	WHEAT	Pyruvate, phosphate dikinase
											[30]	A0A3B5Y1R8	16	16.7	2.04	1.8e-05	660.817	2	247413	0.87	QIANNVFTNMGK	Gln->pyro-Glu@1;Deamidated@4|5	FERRANTI_A_REP1_13LUGLIO23	58.738	2	736	747	17.6	0.00041	73	32	96295.1	WHEAT	Pyruvate, phosphate dikinase
											[30]	A0A3B5Y1R8	16	16.7	2.04	1.8e-05	736.862	2	1500000	0.46	VMANADTPGDALAAR		FERRANTI_A_REP1_13LUGLIO23	33.915	1	547	561	18.1	0.00056	72	39	96295.1	WHEAT	Pyruvate, phosphate dikinase
											[30]	A0A3B5Y1R8	16	16.7	2.04	1.8e-05	544.792	2	795844	-0.019	AMDGLPVTIR	Oxidation@2	FERRANTI_A_REP1_13LUGLIO23	38.192	1	620	629	18.4	0.00093	72	34	96295.1	WHEAT	Pyruvate, phosphate dikinase
											[30]	A0A3B5Y1R8	16	16.7	2.04	1.8e-05	668.837	2	1230000	-0.053	QIANNVFTNMGK		FERRANTI_A_REP1_13LUGLIO23	41.034	1	736	747	21.2	0.0016	68	32	96295.1	WHEAT	Pyruvate, phosphate dikinase
											[30]	A0A3B5Y1R8	16	16.7	2.04	1.8e-05	461.208	2	3750000	-0.81	FAYDSYR		FERRANTI_A_REP1_13LUGLIO23	31.187	1	138	144	16.3	0.01	56	37	96295.1	WHEAT	Pyruvate, phosphate dikinase
											[30]	A0A3B5Y1R8	16	16.7	2.04	1.8e-05	722.878	2	3690000	1.5	IAVDMVNEALVDR		FERRANTI_A_REP1_13LUGLIO23	50.433	1	358	370	20.2	0.012	60	46	96295.1	WHEAT	Pyruvate, phosphate dikinase
											[30]	A0A3B5Y1R8	16	16.7	2.04	1.8e-05	367.702	2	1950000	-1.4	VFHFGK		FERRANTI_A_REP1_13LUGLIO23	24.571	2	12	17	15.8	0.033	51	22	96295.1	WHEAT	Pyruvate, phosphate dikinase
											[30]	A0A3B5Y1R8	16	16.7	2.04	1.8e-05	570.761	2	1520000	1.1	WVEEYMGAR		FERRANTI_A_REP1_13LUGLIO23	39.404	1	82	90	15.7	0.045	50	31	96295.1	WHEAT	Pyruvate, phosphate dikinase
											[390]	A0A1D6CBE4	2	11.2	0.45	0.00033	758.751	3	1290000	1.8	KSPPDIPVVEIPEDLAVNVSR		FERRANTI_A_REP1_13LUGLIO23	59.614	1	135	155	18.5	0.00033	74	10	28091.1	WHEAT	Reticulon-like protein
											[390]	A0A1D6CBE4	2	11.2	0.45	0.00033	473.274	2	9290000	-0.033	TADVLLWK		FERRANTI_A_REP1_13LUGLIO23	46.504	1	75	82	16.6	0.0015	69	8	28091.1	WHEAT	Reticulon-like protein
											[137]	W5CYT3	4	19	1.78	2.4e-05	643.797	2	836742	-2	YDDKVDAFGEK		FERRANTI_A_REP1_13LUGLIO23	27.756	1	213	223	25.6	2.4e-05	83	8	28131.2	WHEAT	Reticulon-like protein
											[137]	W5CYT3	4	19	1.78	2.4e-05	536.31	4	1470000	0.69	EKPVHAVLGGGKPADLVLWR		FERRANTI_A_REP1_13LUGLIO23	48.898	1	56	75	18.9	4e-05	81	9	28131.2	WHEAT	Reticulon-like protein
											[137]	W5CYT3	4	19	1.78	2.4e-05	531.761	2	711738	-0.37	YYAIFEEK		FERRANTI_A_REP1_13LUGLIO23	42.417	2	231	238	18.1	0.0039	64	8	28131.2	WHEAT	Reticulon-like protein
											[137]	W5CYT3	4	19	1.78	2.4e-05	490.774	2	674095	-1	SPPNIPEVK		FERRANTI_A_REP1_13LUGLIO23	29.932	1	129	137	16.9	0.0041	60	10	28131.2	WHEAT	Reticulon-like protein
											[147]	W5EB84	9	10	1.16	5.7e-05	341.197	3	13400000	-1.4	IPDAHVLTR		FERRANTI_A_REP1_13LUGLIO23	27.563	1	691	699	21.5	5.7e-05	79	24	108653	WHEAT	Ribonuclease
											[147]	W5EB84	9	10	1.16	5.7e-05	592.79	2	1160000	2.5	FYAQTVGDQR		FERRANTI_A_REP1_13LUGLIO23	26.704	1	748	757	16.7	0.00049	71	21	108653	WHEAT	Ribonuclease
											[147]	W5EB84	9	10	1.16	5.7e-05	626.34	2	765948	-2.8	SITLSYLMAPR		FERRANTI_A_REP1_13LUGLIO23	54.267	1	39	49	17.8	0.00089	70	15	108653	WHEAT	Ribonuclease
											[147]	W5EB84	9	10	1.16	5.7e-05	663.342	2	778564	3.1	TGTFIGSLWESK		FERRANTI_A_REP1_13LUGLIO23	54.831	2	657	668	17.9	0.001	70	24	108653	WHEAT	Ribonuclease
											[147]	W5EB84	9	10	1.16	5.7e-05	700.887	2	813424	3.2	DLSLELVENGLAK		FERRANTI_A_REP1_13LUGLIO23	60.043	1	318	330	18.2	0.0014	69	23	108653	WHEAT	Ribonuclease
											[147]	W5EB84	9	10	1.16	5.7e-05	707.863	2	896184	1.2	LAASTASTEVPPDR		FERRANTI_A_REP1_13LUGLIO23	26.914	1	260	273	15.8	0.0015	68	23	108653	WHEAT	Ribonuclease
											[147]	W5EB84	9	10	1.16	5.7e-05	564.342	2	289457	-0.81	INVAELLLSR		FERRANTI_A_REP1_13LUGLIO23	61.058	1	511	520	18.2	0.0018	63	25	108653	WHEAT	Ribonuclease
											[147]	W5EB84	9	10	1.16	5.7e-05	690.878	2	3930000	0.64	GGEPLPNVSELLR		FERRANTI_A_REP1_13LUGLIO23	56.225	2	121	133	19.4	0.0049	62	18	108653	WHEAT	Ribonuclease
											[147]	W5EB84	9	10	1.16	5.7e-05	392.217	2	2790000	1.9	AEIPPEK		FERRANTI_A_REP1_13LUGLIO23	10.344	1	32	38	17.5	0.0061	55	15	108653	WHEAT	Ribonuclease
											[33]	A0A3B5YZJ4	13	34.2	3.91	7.7e-09	1217.03	2	1510000	-2.4	AWYQTMISDSDYTEFDVFSK		FERRANTI_A_REP1_13LUGLIO23	69.856	2	379	398	24.9	7.7e-09	115	36	44221.6	WHEAT	Ribos_L4_asso_C domain-containing protein
											[33]	A0A3B5YZJ4	13	34.2	3.91	7.7e-09	361.686	2	8200000	-0.76	MFAPTR		FERRANTI_A_REP1_13LUGLIO23	22.611	2	104	109	19.6	5.1e-05	78	28	44221.6	WHEAT	Ribos_L4_asso_C domain-containing protein
											[33]	A0A3B5YZJ4	13	34.2	3.91	7.7e-09	524.751	2	1690000	-0.2	QLGAYADAEK	Gln->pyro-Glu@1	FERRANTI_A_REP1_13LUGLIO23	40.299	1	176	185	28.1	8.9e-05	79	35	44221.6	WHEAT	Ribos_L4_asso_C domain-containing protein
											[33]	A0A3B5YZJ4	13	34.2	3.91	7.7e-09	507.628	3	502987	0.6	APIRPDVITFVHR		FERRANTI_A_REP1_13LUGLIO23	39.531	2	33	45	22.1	0.00016	75	35	44221.6	WHEAT	Ribos_L4_asso_C domain-containing protein
											[33]	A0A3B5YZJ4	13	34.2	3.91	7.7e-09	482.223	3	1050000	-0.7	AGHQTSAESWGTGR		FERRANTI_A_REP1_13LUGLIO23	18.659	1	61	74	18.6	0.00033	71	35	44221.6	WHEAT	Ribos_L4_asso_C domain-containing protein
											[33]	A0A3B5YZJ4	13	34.2	3.91	7.7e-09	584.684	3	4290000	-0.7	VAVASALAATAVPAIVTAR		FERRANTI_A_REP1_13LUGLIO23	58.334	2	125	143	19.4	0.00034	69	31	44221.6	WHEAT	Ribos_L4_asso_C domain-containing protein
											[33]	A0A3B5YZJ4	13	34.2	3.91	7.7e-09	474.253	2	3130000	0.54	MAVLAEAAR	Oxidation@1	FERRANTI_A_REP1_13LUGLIO23	22.893	1	342	350	22.1	0.00044	74	46	44221.6	WHEAT	Ribos_L4_asso_C domain-containing protein
											[33]	A0A3B5YZJ4	13	34.2	3.91	7.7e-09	464.764	2	2930000	-0.34	DSVGIRPGK		FERRANTI_A_REP1_13LUGLIO23	13.407	1	188	196	21.4	0.00051	69	23	44221.6	WHEAT	Ribos_L4_asso_C domain-containing protein
											[33]	A0A3B5YZJ4	13	34.2	3.91	7.7e-09	321.713	2	10400000	-0.35	PLVSVK		FERRANTI_A_REP1_13LUGLIO23	22.095	1	7	12	20.8	0.00058	61	48	44221.6	WHEAT	Ribos_L4_asso_C domain-containing protein
											[33]	A0A3B5YZJ4	13	34.2	3.91	7.7e-09	614.324	2	6170000	-0.81	FVIWTESAFK		FERRANTI_A_REP1_13LUGLIO23	56.225	1	253	262	19.7	0.0014	68	43	44221.6	WHEAT	Ribos_L4_asso_C domain-containing protein
											[33]	A0A3B5YZJ4	13	34.2	3.91	7.7e-09	823.897	2	1860000	-2	KLDEVYGSFEASSSK		FERRANTI_A_REP1_13LUGLIO23	35.977	1	263	277	16.9	0.0057	62	43	44221.6	WHEAT	Ribos_L4_asso_C domain-containing protein
											[33]	A0A3B5YZJ4	13	34.2	3.91	7.7e-09	344.71	2	1610000	-2.3	GFVLPR		FERRANTI_A_REP1_13LUGLIO23	35.222	1	280	285	19.6	0.013	58	48	44221.6	WHEAT	Ribos_L4_asso_C domain-containing protein
											[33]	A0A3B5YZJ4	13	34.2	3.91	7.7e-09	524.922	3	3280000	-0.71	KAGHQTSAESWGTGR		FERRANTI_A_REP1_13LUGLIO23	16.564	1	60	74	16.9	0.03	54	30	44221.6	WHEAT	Ribos_L4_asso_C domain-containing protein
											[68]	A0A3B6AVY4	7	28.4	4.13	2.3e-09	859.408	2	910752	1.2	VLNSYWVNEDSTYK		FERRANTI_A_REP1_13LUGLIO23	46.062	2	115	128	20.8	2.3e-09	125	11	24439.7	WHEAT	Ribosomal protein L15
											[68]	A0A3B6AVY4	7	28.4	4.13	2.3e-09	431.263	2	2540000	-0.42	GIVYGKPK		FERRANTI_A_REP1_13LUGLIO23	12.418	1	78	85	21.6	7.6e-06	87	12	24439.7	WHEAT	Ribosomal protein L15
											[68]	A0A3B6AVY4	7	28.4	4.13	2.3e-09	573.314	3	2040000	0.45	YFEVILVDVAHSAVR		FERRANTI_A_REP1_13LUGLIO23	60.986	1	129	143	21.9	0.00011	80	11	24439.7	WHEAT	Ribosomal protein L15
											[68]	A0A3B6AVY4	7	28.4	4.13	2.3e-09	406.243	2	5240000	0.36	QQPAIVR		FERRANTI_A_REP1_13LUGLIO23	17.154	1	32	38	27.4	0.0009	63	10	24439.7	WHEAT	Ribosomal protein L15
											[68]	A0A3B6AVY4	7	28.4	4.13	2.3e-09	449.742	2	944058	-2.4	QGYVIYR		FERRANTI_A_REP1_13LUGLIO23	30.126	2	57	63	19.7	0.0062	59	2	24439.7	WHEAT	Ribosomal protein L15
											[68]	A0A3B6AVY4	7	28.4	4.13	2.3e-09	407.224	2	4780000	-7.1	QQPAIVR	Deamidated@1;Deamidated@2	FERRANTI_A_REP1_13LUGLIO23	17.383	1	32	38	18.1	0.012	56	10	24439.7	WHEAT	Ribosomal protein L15
											[68]	A0A3B6AVY4	7	28.4	4.13	2.3e-09	468.75	2	6730000	-1.6	FVSELWR		FERRANTI_A_REP1_13LUGLIO23	44.911	1	6	12	19.3	0.022	55	8	24439.7	WHEAT	Ribosomal protein L15
											[264]	Q5I7K4	3	12.9	1.2	3.8e-05	450.77	2	3650000	-1.4	VMPAVIVR	Oxidation@2	FERRANTI_A_REP1_13LUGLIO23	27.398	1	76	83	20.9	3.8e-05	84	5	15014.9	WHEAT	Ribosomal protein L17
											[264]	Q5I7K4	3	12.9	1.2	3.8e-05	442.773	2	1320000	0.79	VMPAVIVR		FERRANTI_A_REP1_13LUGLIO23	35.658	1	76	83	18.9	0.00044	68	5	15014.9	WHEAT	Ribosomal protein L17
											[264]	Q5I7K4	3	12.9	1.2	3.8e-05	450.762	2	2040000	0.83	GSAITGPIGK		FERRANTI_A_REP1_13LUGLIO23	25	1	114	123	18.7	0.0017	65	4	15014.9	WHEAT	Ribosomal protein L17
											[95]	Q5I7L0	7	28.7	3.56	3.1e-08	357.862	3	8590000	-0.16	TNRPPLSMR		FERRANTI_A_REP1_13LUGLIO23	20.999	2	57	65	27.8	3.1e-08	114	11	21332.4	WHEAT	Ribosomal protein L18
											[95]	Q5I7L0	7	28.7	3.56	3.1e-08	466.249	2	3230000	-1.1	IQEVPAMK	Oxidation@7	FERRANTI_A_REP1_13LUGLIO23	17.503	2	92	99	20.1	0.0013	70	7	21332.4	WHEAT	Ribosomal protein L18
											[95]	Q5I7L0	7	28.7	3.56	3.1e-08	752.398	2	1220000	3	NIAVVVGTITDDMR		FERRANTI_A_REP1_13LUGLIO23	59.915	1	78	91	18.9	0.0018	69	7	21332.4	WHEAT	Ribosomal protein L18
											[95]	Q5I7L0	7	28.7	3.56	3.1e-08	458.253	2	9290000	1.7	IQEVPAMK		FERRANTI_A_REP1_13LUGLIO23	26.807	1	92	99	22.4	0.0055	61	7	21332.4	WHEAT	Ribosomal protein L18
											[95]	Q5I7L0	7	28.7	3.56	3.1e-08	592.836	2	5180000	1.3	APTGENTILLR		FERRANTI_A_REP1_13LUGLIO23	35.799	1	130	140	23.1	0.006	60	7	21332.4	WHEAT	Ribosomal protein L18
											[95]	Q5I7L0	7	28.7	3.56	3.1e-08	370.194	2	9970000	-0.48	LSNFMK		FERRANTI_A_REP1_13LUGLIO23	25.91	1	67	72	15.4	0.0089	56	5	21332.4	WHEAT	Ribosomal protein L18
											[95]	Q5I7L0	7	28.7	3.56	3.1e-08	362.685	2	10700000	-0.16	FTETAR		FERRANTI_A_REP1_13LUGLIO23	8.64	2	105	110	18.8	0.018	55	27	21332.4	WHEAT	Ribosomal protein L18
											[75]	A0A1D5TPB6	8	35.9	2.13	3.9e-06	413.188	3	4620000	1	HMYHDMYLK		FERRANTI_A_REP1_13LUGLIO23	28.173	1	118	126	23.2	3.9e-06	90	38	24260.9	WHEAT	Ribosomal protein L19
											[75]	A0A1D5TPB6	8	35.9	2.13	3.9e-06	566.296	3	4190000	-2.5	DHAPAPAAAAPAQAAAAPK		FERRANTI_A_REP1_13LUGLIO23	24.493	2	187	205	24.9	1.1e-05	90	1	24260.9	WHEAT	Ribosomal protein L19
											[75]	A0A1D5TPB6	8	35.9	2.13	3.9e-06	987.474	2	495986	0.66	VWLDPNEVNEISMANSR		FERRANTI_A_REP1_13LUGLIO23	56.055	1	22	38	19	2.3e-05	86	42	24260.9	WHEAT	Ribosomal protein L19
											[75]	A0A1D5TPB6	8	35.9	2.13	3.9e-06	519.759	2	2700000	-0.11	TLSDQFEAK		FERRANTI_A_REP1_13LUGLIO23	29.157	2	154	162	19.6	6.2e-05	80	42	24260.9	WHEAT	Ribosomal protein L19
											[75]	A0A1D5TPB6	8	35.9	2.13	3.9e-06	995.471	2	458062	0.68	VWLDPNEVNEISMANSR	Oxidation@13	FERRANTI_A_REP1_13LUGLIO23	53.106	1	22	38	16.1	0.00027	75	42	24260.9	WHEAT	Ribosomal protein L19
											[75]	A0A1D5TPB6	8	35.9	2.13	3.9e-06	486.763	2	1480000	-0.29	VLMESIHK	Oxidation@3	FERRANTI_A_REP1_13LUGLIO23	15.927	2	137	144	19.9	0.0013	68	38	24260.9	WHEAT	Ribosomal protein L19
											[75]	A0A1D5TPB6	8	35.9	2.13	3.9e-06	359.229	2	4570000	-0.14	LASSVLK		FERRANTI_A_REP1_13LUGLIO23	22.027	2	10	16	17.8	0.0073	57	43	24260.9	WHEAT	Ribosomal protein L19
											[75]	A0A1D5TPB6	8	35.9	2.13	3.9e-06	360.705	2	1110000	-1.3	DGFIIR		FERRANTI_A_REP1_13LUGLIO23	41.331	1	47	52	24.1	0.01	58	41	24260.9	WHEAT	Ribosomal protein L19
											[18]	Q6V959	17	37.5	2.66	6.6e-06	650.633	3	638389	-0.12	VGQETHDASTEFDRTEK		FERRANTI_A_REP1_13LUGLIO23	21.301	2	291	307	25.5	6.6e-06	89	8	44592.5	WHEAT	Ribosomal protein L3
											[18]	Q6V959	17	37.5	2.66	6.6e-06	313.191	3	4610000	-0.26	VIAHTQIR		FERRANTI_A_REP1_13LUGLIO23	15.363	1	162	169	31.4	2e-05	80	32	44592.5	WHEAT	Ribosomal protein L3
											[18]	Q6V959	17	37.5	2.66	6.6e-06	392.197	2	4520000	-1.2	FVDTSSK		FERRANTI_A_REP1_13LUGLIO23	8.39	1	362	368	24.4	8.1e-05	78	11	44592.5	WHEAT	Ribosomal protein L3
											[18]	Q6V959	17	37.5	2.66	6.6e-06	440.73	2	8380000	0.059	GYEGVVTR		FERRANTI_A_REP1_13LUGLIO23	23.05	1	228	235	29.1	0.00011	78	32	44592.5	WHEAT	Ribosomal protein L3
											[18]	Q6V959	17	37.5	2.66	6.6e-06	492.275	2	3570000	1	HGSLGFLPR		FERRANTI_A_REP1_13LUGLIO23	36.432	1	11	19	26.9	0.00016	74	33	44592.5	WHEAT	Ribosomal protein L3
											[18]	Q6V959	17	37.5	2.66	6.6e-06	787.42	3	405742	1.2	EVPIDAVFQKDEMIDIIGVTK		FERRANTI_A_REP1_13LUGLIO23	65.667	2	205	225	18.5	0.00023	77	12	44592.5	WHEAT	Ribosomal protein L3
											[18]	Q6V959	17	37.5	2.66	6.6e-06	442.743	2	1770000	1.8	AGMTHIVR		FERRANTI_A_REP1_13LUGLIO23	18.141	2	51	58	24.3	0.00025	73	24	44592.5	WHEAT	Ribosomal protein L3
											[18]	Q6V959	17	37.5	2.66	6.6e-06	355.861	3	5660000	0.17	GKGYEGVVTR		FERRANTI_A_REP1_13LUGLIO23	19.276	1	226	235	17.4	0.0012	67	30	44592.5	WHEAT	Ribosomal protein L3
											[18]	Q6V959	17	37.5	2.66	6.6e-06	354.706	2	5800000	0.46	YATVVR		FERRANTI_A_REP1_13LUGLIO23	16.99	1	156	161	16.9	0.0031	62	14	44592.5	WHEAT	Ribosomal protein L3
											[18]	Q6V959	17	37.5	2.66	6.6e-06	571.295	3	1600000	2	AHLMEIQINGGTIADK	Deamidated@9=22	FERRANTI_A_REP1_13LUGLIO23	45.305	1	179	194	16.9	0.0056	63	29	44592.5	WHEAT	Ribosomal protein L3
											[18]	Q6V959	17	37.5	2.66	6.6e-06	573.313	2	1940000	-1.5	EVPIDAVFQK		FERRANTI_A_REP1_13LUGLIO23	42.904	2	205	214	21.1	0.0066	63	3	44592.5	WHEAT	Ribosomal protein L3
											[18]	Q6V959	17	37.5	2.66	6.6e-06	434.706	2	7950000	-0.42	FQTTDEK		FERRANTI_A_REP1_13LUGLIO23	8.239	1	374	380	15.6	0.0068	58	24	44592.5	WHEAT	Ribosomal protein L3
											[18]	Q6V959	17	37.5	2.66	6.6e-06	300.829	3	2340000	-0.62	AGMTHIVR	Oxidation@3	FERRANTI_A_REP1_13LUGLIO23	6.348	1	51	58	23.1	0.0079	59	24	44592.5	WHEAT	Ribosomal protein L3
											[18]	Q6V959	17	37.5	2.66	6.6e-06	539.941	3	2420000	-0.29	DITPMGGFPHYGVVK		FERRANTI_A_REP1_13LUGLIO23	48.422	1	308	322	18.2	0.0097	61	23	44592.5	WHEAT	Ribosomal protein L3
											[18]	Q6V959	17	37.5	2.66	6.6e-06	617.324	2	1540000	1.8	DEMIDIIGVTK		FERRANTI_A_REP1_13LUGLIO23	55.173	1	215	225	17.6	0.011	61	12	44592.5	WHEAT	Ribosomal protein L3
											[18]	Q6V959	17	37.5	2.66	6.6e-06	585.632	3	5150000	-0.66	TLNSVWAQHLSEDVR		FERRANTI_A_REP1_13LUGLIO23	46.096	1	101	115	15.8	0.014	59	30	44592.5	WHEAT	Ribosomal protein L3
											[18]	Q6V959	17	37.5	2.66	6.6e-06	427.228	2	4440000	0.17	ADYLMIK		FERRANTI_A_REP1_13LUGLIO23	38.633	1	323	329	16.2	0.021	53	10	44592.5	WHEAT	Ribosomal protein L3
											[389]	W5GTW2	2	11.9	0.4	0.0011	432.253	2	17800000	-0.33	VALVNYGK		FERRANTI_A_REP1_13LUGLIO23	28.735	1	12	19	20.9	0.0011	66	10	15418.5	WHEAT	Ribosomal_L14e domain-containing protein
											[389]	W5GTW2	2	11.9	0.4	0.0011	469.222	2	4870000	-0.79	ASLNDFDR		FERRANTI_A_REP1_13LUGLIO23	29.892	1	100	107	19.4	0.0033	63	8	15418.5	WHEAT	Ribosomal_L14e domain-containing protein
											[47]	A0A0C4BIR6	7	26.9	2.9	6.2e-06	335.531	3	8990000	-0.75	VHPFHVLR		FERRANTI_A_REP1_13LUGLIO23	30.679	1	91	98	33.7	6.2e-06	90	9	24731.2	WHEAT	Ribosomal_L16 domain-containing protein
											[47]	A0A0C4BIR6	7	26.9	2.9	6.2e-06	577.866	2	1690000	-0.025	VAIGQVLLSVR		FERRANTI_A_REP1_13LUGLIO23	54.375	2	129	139	16.1	2.8e-05	77	9	24731.2	WHEAT	Ribosomal_L16 domain-containing protein
											[47]	A0A0C4BIR6	7	26.9	2.9	6.2e-06	379.701	2	9640000	-0.23	DAFHLR		FERRANTI_A_REP1_13LUGLIO23	25.84	2	83	88	28.4	8.9e-05	76	20	24731.2	WHEAT	Ribosomal_L16 domain-containing protein
											[47]	A0A0C4BIR6	7	26.9	2.9	6.2e-06	638.312	2	454602	-1.1	ENVSSEALEAAR		FERRANTI_A_REP1_13LUGLIO23	31.789	1	58	69	22.1	0.00022	76	17	24731.2	WHEAT	Ribosomal_L16 domain-containing protein
											[47]	A0A0C4BIR6	7	26.9	2.9	6.2e-06	463.769	2	17800000	-0.094	ILPDGVNAK		FERRANTI_A_REP1_13LUGLIO23	26.242	1	190	198	20.6	0.0021	62	7	24731.2	WHEAT	Ribosomal_L16 domain-containing protein
											[47]	A0A0C4BIR6	7	26.9	2.9	6.2e-06	376.216	2	3340000	0.63	FKFPGR		FERRANTI_A_REP1_13LUGLIO23	27.79	1	157	162	17.5	0.0056	57	22	24731.2	WHEAT	Ribosomal_L16 domain-containing protein
											[47]	A0A0C4BIR6	7	26.9	2.9	6.2e-06	421.21	2	5400000	0.59	IYDVGMK	Oxidation@6	FERRANTI_A_REP1_13LUGLIO23	20.814	2	33	39	20.1	0.011	55	17	24731.2	WHEAT	Ribosomal_L16 domain-containing protein
											[10]	A0A3B6KM64	20	53.3	5.42	4e-11	476.896	3	4890000	-0.73	YIFGGHVADYMR		FERRANTI_A_REP1_13LUGLIO23	46.908	1	197	208	28.7	4e-11	142	10	34494.2	WHEAT	Ribosomal_L18_c domain-containing protein
											[10]	A0A3B6KM64	20	53.3	5.42	4e-11	1416.59	2	157342	5.9	DLDEEYEGNVEATGEDFSVEPSDER	Deamidated@9	FERRANTI_A_REP1_13LUGLIO23	53.711	1	114	138	30.9	8.2e-09	109	12	34494.2	WHEAT	Ribosomal_L18_c domain-containing protein
											[10]	A0A3B6KM64	20	53.3	5.42	4e-11	481.566	3	3070000	0.93	GISADDMEAVYKK	Oxidation@7	FERRANTI_A_REP1_13LUGLIO23	23.417	1	229	241	26.4	4.1e-06	93	10	34494.2	WHEAT	Ribosomal_L18_c domain-containing protein
											[10]	A0A3B6KM64	20	53.3	5.42	4e-11	485.569	3	2450000	-1	RGISADDMEAVYK		FERRANTI_A_REP1_13LUGLIO23	35.483	1	228	240	22.5	6.6e-06	90	10	34494.2	WHEAT	Ribosomal_L18_c domain-containing protein
											[10]	A0A3B6KM64	20	53.3	5.42	4e-11	433.884	3	2710000	0.039	FQTHFSEYIK		FERRANTI_A_REP1_13LUGLIO23	38.913	1	218	227	23.1	1.3e-05	87	9	34494.2	WHEAT	Ribosomal_L18_c domain-containing protein
											[10]	A0A3B6KM64	20	53.3	5.42	4e-11	657.798	2	710731	-0.068	GISADDMEAVYK	Oxidation@7	FERRANTI_A_REP1_13LUGLIO23	28.894	1	229	240	20.9	2e-05	83	10	34494.2	WHEAT	Ribosomal_L18_c domain-containing protein
											[10]	A0A3B6KM64	20	53.3	5.42	4e-11	1034.44	3	1140000	0.61	NRDLDEEYEGNVEATGEDFSVEPSDER		FERRANTI_A_REP1_13LUGLIO23	46.732	2	112	138	18.9	2.4e-05	76	12	34494.2	WHEAT	Ribosomal_L18_c domain-containing protein
											[10]	A0A3B6KM64	20	53.3	5.42	4e-11	1416.08	2	600228	-1.3	DLDEEYEGNVEATGEDFSVEPSDER		FERRANTI_A_REP1_13LUGLIO23	54.475	1	114	138	19	2.7e-05	73	12	34494.2	WHEAT	Ribosomal_L18_c domain-containing protein
											[10]	A0A3B6KM64	20	53.3	5.42	4e-11	517.602	3	32600000	-0.31	GALDGGLDIPHSDKR		FERRANTI_A_REP1_13LUGLIO23	31.996	1	164	178	26.3	5.1e-05	84	26	34494.2	WHEAT	Ribosomal_L18_c domain-containing protein
											[10]	A0A3B6KM64	20	53.3	5.42	4e-11	356.865	3	2870000	-0.59	SLDAEIHRK		FERRANTI_A_REP1_13LUGLIO23	15.422	2	188	196	24.4	0.00011	77	10	34494.2	WHEAT	Ribosomal_L18_c domain-containing protein
											[10]	A0A3B6KM64	20	53.3	5.42	4e-11	649.801	2	1020000	0.38	GISADDMEAVYK		FERRANTI_A_REP1_13LUGLIO23	40.684	2	229	240	19.5	0.00011	76	10	34494.2	WHEAT	Ribosomal_L18_c domain-containing protein
											[10]	A0A3B6KM64	20	53.3	5.42	4e-11	509.24	2	9810000	-0.039	SLADEEPEK		FERRANTI_A_REP1_13LUGLIO23	20.47	1	209	217	23.4	0.00019	73	24	34494.2	WHEAT	Ribosomal_L18_c domain-containing protein
											[10]	A0A3B6KM64	20	53.3	5.42	4e-11	964.494	3	365807	2	DVTAQIVYATIAGDIVMAAAYSHELPR	Oxidation@17	FERRANTI_A_REP1_13LUGLIO23	70.514	1	59	85	21.2	0.0003	77	27	34494.2	WHEAT	Ribosomal_L18_c domain-containing protein
											[10]	A0A3B6KM64	20	53.3	5.42	4e-11	842.189	4	2000000	3.9	FTNKDVTAQIVYATIAGDIVMAAAYSHELPR		FERRANTI_A_REP1_13LUGLIO23	70.352	1	55	85	20.1	0.0013	70	23	34494.2	WHEAT	Ribosomal_L18_c domain-containing protein
											[10]	A0A3B6KM64	20	53.3	5.42	4e-11	405.211	2	1940000	-0.24	LTYEQR		FERRANTI_A_REP1_13LUGLIO23	16.381	1	271	276	21.6	0.0018	65	26	34494.2	WHEAT	Ribosomal_L18_c domain-containing protein
											[10]	A0A3B6KM64	20	53.3	5.42	4e-11	314.166	3	4660000	0.17	SLDAEIHR		FERRANTI_A_REP1_13LUGLIO23	21.956	1	188	195	20.3	0.0027	64	10	34494.2	WHEAT	Ribosomal_L18_c domain-containing protein
											[10]	A0A3B6KM64	20	53.3	5.42	4e-11	333.706	2	1920000	-0.58	VHAAIR		FERRANTI_A_REP1_13LUGLIO23	4.272	1	242	247	21.1	0.0062	54	30	34494.2	WHEAT	Ribosomal_L18_c domain-containing protein
											[10]	A0A3B6KM64	20	53.3	5.42	4e-11	317.7	2	8300000	-0.8	VFGALK		FERRANTI_A_REP1_13LUGLIO23	27.526	1	158	163	18	0.011	57	51	34494.2	WHEAT	Ribosomal_L18_c domain-containing protein
											[10]	A0A3B6KM64	20	53.3	5.42	4e-11	367.181	2	1940000	-0.18	ADPTMAK		FERRANTI_A_REP1_13LUGLIO23	5.475	2	248	254	18.4	0.013	56	21	34494.2	WHEAT	Ribosomal_L18_c domain-containing protein
											[10]	A0A3B6KM64	20	53.3	5.42	4e-11	485.308	2	1660000	-0.25	ALLDVGLIR		FERRANTI_A_REP1_13LUGLIO23	53.633	1	143	151	26.8	0.022	49	28	34494.2	WHEAT	Ribosomal_L18_c domain-containing protein
											[140]	A0A3B6C571	4	33.8	1.91	2.6e-05	358.498	3	5440000	-1.3	GNAGGMHHHR		FERRANTI_A_REP1_13LUGLIO23	1.803	1	33	42	27.1	2.6e-05	80	8	15994	WHEAT	Ribosomal_L18e/L15P domain-containing protein
											[140]	A0A3B6C571	4	33.8	1.91	2.6e-05	484.735	2	12500000	-0.5	YHPGYFGK		FERRANTI_A_REP1_13LUGLIO23	23.915	1	48	55	19.9	0.00063	69	8	15994	WHEAT	Ribosomal_L18e/L15P domain-containing protein
											[140]	A0A3B6C571	4	33.8	1.91	2.6e-05	620.322	2	1650000	-0.61	FYTPTINVER		FERRANTI_A_REP1_13LUGLIO23	43.394	2	68	77	16.4	0.0049	63	2	15994	WHEAT	Ribosomal_L18e/L15P domain-containing protein
											[140]	A0A3B6C571	4	33.8	1.91	2.6e-05	719.361	3	2410000	0.55	AAEAGGDKAPVVDVSQFGYFK		FERRANTI_A_REP1_13LUGLIO23	50.646	1	87	107	16.5	0.0058	64	6	15994	WHEAT	Ribosomal_L18e/L15P domain-containing protein
											[49]	W5ECL2	6	23.4	3.74	1.3e-07	658.977	3	7300000	0.12	ASGDYAIVISHNPDNGTSR	Deamidated@15=11	FERRANTI_A_REP1_13LUGLIO23	35.339	1	129	147	27.3	1.3e-07	108	14	28191.6	WHEAT	Ribosomal_L2_C domain-containing protein
											[49]	W5ECL2	6	23.4	3.74	1.3e-07	422.226	3	5490000	-1.3	GVVTDVIHDPGR		FERRANTI_A_REP1_13LUGLIO23	33.987	1	43	54	32.9	3e-06	96	13	28191.6	WHEAT	Ribosomal_L2_C domain-containing protein
											[49]	W5ECL2	6	23.4	3.74	1.3e-07	348.537	3	4240000	0.19	LRGQAAASAAK		FERRANTI_A_REP1_13LUGLIO23	6.284	2	246	256	25.8	5.4e-05	81	12	28191.6	WHEAT	Ribosomal_L2_C domain-containing protein
											[49]	W5ECL2	6	23.4	3.74	1.3e-07	658.648	3	9250000	-0.87	ASGDYAIVISHNPDNGTSR		FERRANTI_A_REP1_13LUGLIO23	33.823	1	129	147	16.2	0.00068	71	14	28191.6	WHEAT	Ribosomal_L2_C domain-containing protein
											[49]	W5ECL2	6	23.4	3.74	1.3e-07	620.375	2	1480000	-0.054	ATLSVGNVLPLR		FERRANTI_A_REP1_13LUGLIO23	52.951	1	94	105	19.3	0.00079	65	15	28191.6	WHEAT	Ribosomal_L2_C domain-containing protein
											[49]	W5ECL2	6	23.4	3.74	1.3e-07	350.229	2	3680000	0.5	VGLIAAR		FERRANTI_A_REP1_13LUGLIO23	26.701	1	235	241	24.1	0.011	55	12	28191.6	WHEAT	Ribosomal_L2_C domain-containing protein
											[196]	A0A1D5UQZ5	3	19.7	2.39	3.8e-06	358.201	3	5450000	-0.37	TSVTFHRPK		FERRANTI_A_REP1_13LUGLIO23	16.881	1	38	46	27.4	3.8e-06	93	8	16881.2	WHEAT	Ribosomal_L23eN domain-containing protein
											[196]	A0A1D5UQZ5	3	19.7	2.39	3.8e-06	570.784	2	868510	0.36	YPLTTESAMK		FERRANTI_A_REP1_13LUGLIO23	30.96	1	75	84	17.8	0.015	56	8	16881.2	WHEAT	Ribosomal_L23eN domain-containing protein
											[196]	A0A1D5UQZ5	3	19.7	2.39	3.8e-06	414.251	3	7550000	0.2	KVNTLIRPDGK		FERRANTI_A_REP1_13LUGLIO23	20.068	1	119	129	18.3	0.019	51	8	16881.2	WHEAT	Ribosomal_L23eN domain-containing protein
											[252]	W5DEJ5	2	15.4	1.25	8.6e-05	522.291	2	625930	1.4	TVTVQPAAEK		FERRANTI_A_REP1_13LUGLIO23	17.629	1	56	65	23.4	8.6e-05	79	2	16259	WHEAT	Ribosomal_L28e domain-containing protein
											[252]	W5DEJ5	2	15.4	1.25	8.6e-05	493.239	3	2050000	-3.9	EPNNLYNVHSYK		FERRANTI_A_REP1_13LUGLIO23	27.964	1	36	47	22.6	0.00018	77	33	16259	WHEAT	Ribosomal_L28e domain-containing protein
											[112]	W5BFB7	4	21.4	2.33	2.7e-05	472.264	2	3900000	0.5	VVPAGTTGGGK		FERRANTI_A_REP1_13LUGLIO23	7.434	1	143	153	31.4	2.7e-05	84	2	17802.1	WHEAT	Ribosomal_S17_N domain-containing protein
											[112]	W5BFB7	4	21.4	2.33	2.7e-05	307.505	3	1650000	-0.02	NYLHFVK		FERRANTI_A_REP1_13LUGLIO23	32.364	1	90	96	15.4	0.00035	74	2	17802.1	WHEAT	Ribosomal_S17_N domain-containing protein
											[112]	W5BFB7	4	21.4	2.33	2.7e-05	347.71	2	7570000	-0.45	VFLSTK		FERRANTI_A_REP1_13LUGLIO23	24.475	1	15	20	23.6	0.00053	64	4	17802.1	WHEAT	Ribosomal_S17_N domain-containing protein
											[112]	W5BFB7	4	21.4	2.33	2.7e-05	562.777	2	3240000	-0.7	EAIDGTYIDK		FERRANTI_A_REP1_13LUGLIO23	31.257	1	48	57	17.4	0.035	53	2	17802.1	WHEAT	Ribosomal_S17_N domain-containing protein
											[60]	W5D067	7	26.5	3.33	3.5e-07	429.219	3	7720000	-0.49	HYTFLPHSAGR		FERRANTI_A_REP1_13LUGLIO23	29.313	1	41	51	31.2	3.5e-07	103	8	22316	WHEAT	Ribosomal_S7 domain-containing protein
											[60]	W5D067	7	26.5	3.33	3.5e-07	463.732	2	3040000	-0.32	GSSNSYAIK		FERRANTI_A_REP1_13LUGLIO23	15.008	2	179	187	22.4	2.7e-05	81	6	22316	WHEAT	Ribosomal_S7 domain-containing protein
											[60]	W5D067	7	26.5	3.33	3.5e-07	580.291	2	792310	2.9	LTNSLMMHGR		FERRANTI_A_REP1_13LUGLIO23	25.806	2	68	77	21.9	0.0013	67	8	22316	WHEAT	Ribosomal_S7 domain-containing protein
											[60]	W5D067	7	26.5	3.33	3.5e-07	525.97	3	1570000	-1.1	RVNQAIYLLTTGAR		FERRANTI_A_REP1_13LUGLIO23	46.672	1	142	155	18.4	0.0019	65	4	22316	WHEAT	Ribosomal_S7 domain-containing protein
											[60]	W5D067	7	26.5	3.33	3.5e-07	499.785	2	1820000	-1.1	QAVDISPLR		FERRANTI_A_REP1_13LUGLIO23	35.164	1	133	141	20.4	0.0026	62	6	22316	WHEAT	Ribosomal_S7 domain-containing protein
											[60]	W5D067	7	26.5	3.33	3.5e-07	710.4	2	13900000	-1.3	VNQAIYLLTTGAR		FERRANTI_A_REP1_13LUGLIO23	50.524	1	143	155	15.9	0.004	63	7	22316	WHEAT	Ribosomal_S7 domain-containing protein
											[60]	W5D067	7	26.5	3.33	3.5e-07	569.322	2	1140000	-0.94	QAVDISPLRR	Gln->pyro-Glu@1	FERRANTI_A_REP1_13LUGLIO23	39.912	1	133	142	15.8	0.01	56	6	22316	WHEAT	Ribosomal_S7 domain-containing protein
											[218]	A0A096USR9	3	5.2	1.29	7.2e-05	700.419	2	404437	-0.088	TAFPLALILSPTR		FERRANTI_A_REP1_13LUGLIO23	68.743	1	252	264	20.8	7.2e-05	78	28	67059.5	WHEAT	RNA helicase
											[218]	A0A096USR9	3	5.2	1.29	7.2e-05	549.319	2	1260000	-0.52	GVDILVATPGR		FERRANTI_A_REP1_13LUGLIO23	41.756	2	304	314	18.9	0.00015	74	9	67059.5	WHEAT	RNA helicase
											[218]	A0A096USR9	3	5.2	1.29	7.2e-05	372.549	3	5450000	-0.095	YVRPTPVQR		FERRANTI_A_REP1_13LUGLIO23	17.568	2	197	205	23.3	0.0022	66	36	67059.5	WHEAT	RNA helicase
											[17]	A0A3B6LV31	12	57.1	3.9	5.2e-08	529.627	3	4280000	-0.91	FQTVSGFVAGVLHPK		FERRANTI_A_REP1_13LUGLIO23	56.172	1	175	189	23.5	5.2e-08	113	6	29653.2	WHEAT	rRNA N-glycosidase
											[17]	A0A3B6LV31	12	57.1	3.9	5.2e-08	621.794	2	939434	0.92	ADNLYWEGFK		FERRANTI_A_REP1_13LUGLIO23	51.208	2	79	88	18.8	4.4e-07	101	18	29653.2	WHEAT	rRNA N-glycosidase
											[17]	A0A3B6LV31	12	57.1	3.9	5.2e-08	561.974	3	4890000	-1.2	EAVTTLLLMVHEATR		FERRANTI_A_REP1_13LUGLIO23	63.763	1	160	174	32.5	1.4e-06	98	18	29653.2	WHEAT	rRNA N-glycosidase
											[17]	A0A3B6LV31	12	57.1	3.9	5.2e-08	426.578	3	4440000	-0.67	TDAKPPPGKAPAK		FERRANTI_A_REP1_13LUGLIO23	3.068	1	217	229	22.1	3e-06	93	6	29653.2	WHEAT	rRNA N-glycosidase
											[17]	A0A3B6LV31	12	57.1	3.9	5.2e-08	712.355	2	452708	1.4	QQMADAVTALYGR		FERRANTI_A_REP1_13LUGLIO23	46.152	2	132	144	21.9	4.5e-05	84	11	29653.2	WHEAT	rRNA N-glycosidase
											[17]	A0A3B6LV31	12	57.1	3.9	5.2e-08	625.331	4	1820000	-0.22	NPGHSSHNRPVLPPIEPNVPPSR		FERRANTI_A_REP1_13LUGLIO23	34.323	1	36	58	21.1	0.00033	76	8	29653.2	WHEAT	rRNA N-glycosidase
											[17]	A0A3B6LV31	12	57.1	3.9	5.2e-08	304.171	3	8620000	-2	TDAKPPPGK		FERRANTI_A_REP1_13LUGLIO23	1.842	2	217	225	18.7	0.00056	68	12	29653.2	WHEAT	rRNA N-glycosidase
											[17]	A0A3B6LV31	12	57.1	3.9	5.2e-08	638.349	2	4220000	0.39	TSPASTGLTLATR		FERRANTI_A_REP1_13LUGLIO23	35.322	1	66	78	25.3	0.00079	71	12	29653.2	WHEAT	rRNA N-glycosidase
											[17]	A0A3B6LV31	12	57.1	3.9	5.2e-08	954.799	3	692651	-0.59	SSDGTWWELTPGLIPGATHVGFGGTYR		FERRANTI_A_REP1_13LUGLIO23	67.393	1	89	115	16.8	0.0011	71	6	29653.2	WHEAT	rRNA N-glycosidase
											[17]	A0A3B6LV31	12	57.1	3.9	5.2e-08	367.707	2	34300000	-1	FTPIEK		FERRANTI_A_REP1_13LUGLIO23	21.449	1	230	235	23	0.0015	66	23	29653.2	WHEAT	rRNA N-glycosidase
											[17]	A0A3B6LV31	12	57.1	3.9	5.2e-08	314.857	3	7800000	-0.7	WFHIVLK		FERRANTI_A_REP1_13LUGLIO23	47.33	1	59	65	24.6	0.0018	66	19	29653.2	WHEAT	rRNA N-glycosidase
											[17]	A0A3B6LV31	12	57.1	3.9	5.2e-08	836.44	2	2520000	1.3	AQVNGWQDLSEALLK		FERRANTI_A_REP1_13LUGLIO23	62.737	1	202	216	19.9	0.011	61	18	29653.2	WHEAT	rRNA N-glycosidase
											[221]	A0A446QH21	4	33.9	1.02	0.00012	605.351	3	1980000	-1.8	TFLNLPSEIVPNTLKK		FERRANTI_A_REP1_13LUGLIO23	56.032	2	78	93	18.1	0.00012	76	2	13708.8	TRITD	S10_plectin domain-containing protein
											[221]	A0A446QH21	4	33.9	1.02	0.00012	665.855	2	800290	-0.78	YLFQEGVLYAK		FERRANTI_A_REP1_13LUGLIO23	51.778	2	14	24	21.9	0.00013	80	6	13708.8	TRITD	S10_plectin domain-containing protein
											[221]	A0A446QH21	4	33.9	1.02	0.00012	843.478	2	436955	0.93	TFLNLPSEIVPNTLK		FERRANTI_A_REP1_13LUGLIO23	64.28	1	78	92	17.4	0.0012	68	2	13708.8	TRITD	S10_plectin domain-containing protein
											[221]	A0A446QH21	4	33.9	1.02	0.00012	483.928	3	2030000	0.38	HPQVDASNLEVIK		FERRANTI_A_REP1_13LUGLIO23	35.274	2	32	44	20.4	0.0029	66	1	13708.8	TRITD	S10_plectin domain-containing protein
											[91]	A0A077S4G0	7	21.9	2.08	1.2e-05	891.976	2	1280000	3	KVLQFAGIDDVFTSSR		FERRANTI_A_REP1_13LUGLIO23	54.902	1	199	214	21.3	1.2e-05	89	16	30355.5	WHEAT	S5 DRBM domain-containing protein
											[91]	A0A077S4G0	7	21.9	2.08	1.2e-05	827.926	2	9440000	0.15	VLQFAGIDDVFTSSR		FERRANTI_A_REP1_13LUGLIO23	61.48	1	200	214	27.1	6e-05	83	19	30355.5	WHEAT	S5 DRBM domain-containing protein
											[91]	A0A077S4G0	7	21.9	2.08	1.2e-05	537.779	2	3480000	-0.11	ALMLDAPAEK	Oxidation@3	FERRANTI_A_REP1_13LUGLIO23	30.942	1	266	275	23.1	0.00013	80	12	30355.5	WHEAT	S5 DRBM domain-containing protein
											[91]	A0A077S4G0	7	21.9	2.08	1.2e-05	861.462	2	702185	3	APYQEFTDILAKPTK		FERRANTI_A_REP1_13LUGLIO23	49.409	1	251	265	20.4	0.00023	77	12	30355.5	WHEAT	S5 DRBM domain-containing protein
											[91]	A0A077S4G0	7	21.9	2.08	1.2e-05	389.726	2	5900000	-0.55	TLGNFVK		FERRANTI_A_REP1_13LUGLIO23	29.717	1	219	225	20.5	0.002	63	16	30355.5	WHEAT	S5 DRBM domain-containing protein
											[91]	A0A077S4G0	7	21.9	2.08	1.2e-05	392.258	2	2850000	-0.3	LSIVPVR		FERRANTI_A_REP1_13LUGLIO23	35.835	1	147	153	17.4	0.017	48	17	30355.5	WHEAT	S5 DRBM domain-containing protein
											[91]	A0A077S4G0	7	21.9	2.08	1.2e-05	365.218	2	4590000	-0.76	WVPVTK		FERRANTI_A_REP1_13LUGLIO23	25.629	1	48	53	16.3	0.038	54	8	30355.5	WHEAT	S5 DRBM domain-containing protein
											[352]	W5GBW4	1	3.8	0.94	0.00027	485.257	3	958936	0.25	FVIGGPHGDAGLTGR		FERRANTI_A_REP1_13LUGLIO23	36.133	1	241	255	23	0.00027	76	50	43252.3	WHEAT	S-adenosylmethionine synthase
											[279]	Q9LLR4	1	2.1	1.88	1.2e-05	404.859	3	3760000	0.21	EQQMVMPGHR		FERRANTI_A_REP1_13LUGLIO23	21.326	1	397	406	25.1	1.2e-05	86	18	52226.8	WHEAT	Sec61p
											[168]	A0A3B5Y096	3	6.9	2.27	2.8e-07	688.8	2	760187	-3.2	VSSDTGYVDYDR		FERRANTI_A_REP1_13LUGLIO23	29.772	1	225	236	17.9	2.8e-07	99	10	58100	WHEAT	Serine hydroxymethyltransferase
											[168]	A0A3B5Y096	3	6.9	2.27	2.8e-07	759.388	2	465317	-1.9	NAVFGDSSALAPGGVR		FERRANTI_A_REP1_13LUGLIO23	43.749	1	437	452	20.1	8.9e-05	81	10	58100	WHEAT	Serine hydroxymethyltransferase
											[168]	A0A3B5Y096	3	6.9	2.27	2.8e-07	484.219	2	3660000	-0.028	YSEGMPGAR		FERRANTI_A_REP1_13LUGLIO23	22.265	1	123	131	19.1	0.00044	69	13	58100	WHEAT	Serine hydroxymethyltransferase
											[20]	Q41593	14	44.2	3.64	1.1e-07	309.178	3	12700000	-1	LSIAHQTR		FERRANTI_A_REP1_13LUGLIO23	14.16	1	11	18	31.6	1.1e-07	106	20	43118.7	WHEAT	Serpin-Z1A
											[20]	Q41593	14	44.2	3.64	1.1e-07	904.472	3	12100000	0.3	SAASNAAFSPVSLYSALSLLAAGAGSATR		FERRANTI_A_REP1_13LUGLIO23	70.54	1	33	61	30.9	1.2e-06	101	2	43118.7	WHEAT	Serpin-Z1A
											[20]	Q41593	14	44.2	3.64	1.1e-07	576.346	2	34100000	2.2	LVLANALYFK		FERRANTI_A_REP1_13LUGLIO23	55.188	1	172	181	23.8	3.4e-06	88	15	43118.7	WHEAT	Serpin-Z1A
											[20]	Q41593	14	44.2	3.64	1.1e-07	745.334	2	390972	0.8	GAWTEQFDSYGTK		FERRANTI_A_REP1_13LUGLIO23	44.232	1	182	194	22.8	1.8e-05	82	6	43118.7	WHEAT	Serpin-Z1A
											[20]	Q41593	14	44.2	3.64	1.1e-07	781.888	2	363964	-0.2	AAEVTTQVNSWVEK	Deamidated@7|9	FERRANTI_A_REP1_13LUGLIO23	44.471	1	138	151	16.5	2.6e-05	87	6	43118.7	WHEAT	Serpin-Z1A
											[20]	Q41593	14	44.2	3.64	1.1e-07	907.455	3	14200000	-0.92	VSSVFHQAFVEVNEQGTEAAASTAIK		FERRANTI_A_REP1_13LUGLIO23	54.124	1	328	353	26.2	0.00014	81	14	43118.7	WHEAT	Serpin-Z1A
											[20]	Q41593	14	44.2	3.64	1.1e-07	551.81	2	3640000	2.8	DQLVATLGTGK		FERRANTI_A_REP1_13LUGLIO23	35.871	2	62	72	24.4	0.0015	68	2	43118.7	WHEAT	Serpin-Z1A
											[20]	Q41593	14	44.2	3.64	1.1e-07	646.859	2	739304	1.3	ISFGIEASDLLK		FERRANTI_A_REP1_13LUGLIO23	58.996	1	289	300	17.8	0.0023	65	16	43118.7	WHEAT	Serpin-Z1A
											[20]	Q41593	14	44.2	3.64	1.1e-07	537.97	3	5020000	-0.81	IKDILPPGSIDNTTK		FERRANTI_A_REP1_13LUGLIO23	37.615	1	157	171	17.9	0.0062	61	5	43118.7	WHEAT	Serpin-Z1A
											[20]	Q41593	14	44.2	3.64	1.1e-07	552.298	2	5920000	-6	DQLVATLGTGK	Deamidated@2	FERRANTI_A_REP1_13LUGLIO23	36.415	1	62	72	21.9	0.0078	62	2	43118.7	WHEAT	Serpin-Z1A
											[20]	Q41593	14	44.2	3.64	1.1e-07	732.639	4	1850000	-2.3	MVLQQARPPSVMDFIADHPFLFLVR		FERRANTI_A_REP1_13LUGLIO23	70.124	1	354	378	21.6	0.009	61	5	43118.7	WHEAT	Serpin-Z1A
											[20]	Q41593	14	44.2	3.64	1.1e-07	781.888	2	497011	-0.51	AAEVTTQVNSWVEK	Deamidated@7|9	FERRANTI_A_REP1_13LUGLIO23	37.265	1	138	151	21.2	0.016	59	6	43118.7	WHEAT	Serpin-Z1A
											[20]	Q41593	14	44.2	3.64	1.1e-07	772.884	2	336943	1.3	YKAETQSVDFQTK		FERRANTI_A_REP1_13LUGLIO23	26.782	1	125	137	15.4	0.024	56	15	43118.7	WHEAT	Serpin-Z1A
											[20]	Q41593	14	44.2	3.64	1.1e-07	781.397	2	1480000	1.2	AAEVTTQVNSWVEK		FERRANTI_A_REP1_13LUGLIO23	42.123	1	138	151	18.9	0.05	54	6	43118.7	WHEAT	Serpin-Z1A
											[59]	A0A3B6B0K8	6	48.4	3.5	2e-07	623.817	2	5290000	-1.1	VVGIAGGDDSSAAK		FERRANTI_A_REP1_13LUGLIO23	23.366	1	185	198	31.6	2e-07	107	3	23940.3	WHEAT	SHSP domain-containing protein
											[59]	A0A3B6B0K8	6	48.4	3.5	2e-07	802.395	3	1280000	-0.83	ILEHVPFGFDRDDVAMVSMAR		FERRANTI_A_REP1_13LUGLIO23	57.115	2	62	82	19.3	1.2e-05	91	7	23940.3	WHEAT	SHSP domain-containing protein
											[59]	A0A3B6B0K8	6	48.4	3.5	2e-07	671.682	3	444058	0.56	DDAVASPLQDVALLADPFR		FERRANTI_A_REP1_13LUGLIO23	70.517	1	43	61	18.9	9.4e-05	82	6	23940.3	WHEAT	SHSP domain-containing protein
											[59]	A0A3B6B0K8	6	48.4	3.5	2e-07	444.557	3	1800000	0.31	KTIGDAGAAGGEER		FERRANTI_A_REP1_13LUGLIO23	10.139	2	199	212	16.1	0.0018	66	3	23940.3	WHEAT	SHSP domain-containing protein
											[59]	A0A3B6B0K8	6	48.4	3.5	2e-07	596.28	3	3990000	-0.31	ETSDSHEIVVDVPGMR	Oxidation@15	FERRANTI_A_REP1_13LUGLIO23	33.962	1	87	102	15.4	0.0045	62	5	23940.3	WHEAT	SHSP domain-containing protein
											[59]	A0A3B6B0K8	6	48.4	3.5	2e-07	1113.59	2	1720000	0.74	LPDNADLDSIAASLDAGVLTVR		FERRANTI_A_REP1_13LUGLIO23	70.031	1	150	171	17.2	0.0062	63	4	23940.3	WHEAT	SHSP domain-containing protein
											[52]	A0A3B6HNY3	8	34.7	2.42	5.2e-06	493.748	2	1020000	-0.34	SPAAASETPR		FERRANTI_A_REP1_13LUGLIO23	9.298	1	122	131	28.5	5.2e-06	90	12	26448.2	WHEAT	SHSP domain-containing protein
											[52]	A0A3B6HNY3	8	34.7	2.42	5.2e-06	376.519	3	3080000	0.025	DNSVDVHVSR		FERRANTI_A_REP1_13LUGLIO23	20.428	2	53	62	25.9	5.8e-06	90	4	26448.2	WHEAT	SHSP domain-containing protein
											[52]	A0A3B6HNY3	8	34.7	2.42	5.2e-06	513.813	2	3330000	-0.24	NGVLLVSVPK	Deamidated@1	FERRANTI_A_REP1_13LUGLIO23	51.651	1	217	226	19.4	6.6e-06	85	22	26448.2	WHEAT	SHSP domain-containing protein
											[52]	A0A3B6HNY3	8	34.7	2.42	5.2e-06	654.832	2	5720000	-0.8	LFDDAVGFPTAR		FERRANTI_A_REP1_13LUGLIO23	51.386	1	109	120	22.6	5.5e-05	82	20	26448.2	WHEAT	SHSP domain-containing protein
											[52]	A0A3B6HNY3	8	34.7	2.42	5.2e-06	513.321	2	4390000	-0.95	NGVLLVSVPK		FERRANTI_A_REP1_13LUGLIO23	43.119	1	217	226	18.9	7.5e-05	72	22	26448.2	WHEAT	SHSP domain-containing protein
											[52]	A0A3B6HNY3	8	34.7	2.42	5.2e-06	461.725	2	3110000	-2	FDMPGLSR		FERRANTI_A_REP1_13LUGLIO23	43.139	1	147	154	15	0.0048	61	25	26448.2	WHEAT	SHSP domain-containing protein
											[52]	A0A3B6HNY3	8	34.7	2.42	5.2e-06	692.002	3	677132	1	HAGFDISPFGLVDPMSPMR		FERRANTI_A_REP1_13LUGLIO23	66.26	1	79	97	16.9	0.0053	63	3	26448.2	WHEAT	SHSP domain-containing protein
											[52]	A0A3B6HNY3	8	34.7	2.42	5.2e-06	500.602	3	571097	-0.69	TRPLSVASAAQENR		FERRANTI_A_REP1_13LUGLIO23	24.272	1	39	52	15	0.021	57	20	26448.2	WHEAT	SHSP domain-containing protein
											[303]	A0A3B6HQA9	2	18.7	1.37	1.3e-05	815.408	2	463234	0.53	VEVDDGNVLQISGER		FERRANTI_A_REP1_13LUGLIO23	43.997	2	75	89	20	1.3e-05	89	8	17263.7	WHEAT	SHSP domain-containing protein
											[303]	A0A3B6HQA9	2	18.7	1.37	1.3e-05	715.882	2	724285	0.81	AAMENGVLTVTVPK	Deamidated@5	FERRANTI_A_REP1_13LUGLIO23	47.014	2	127	140	15.7	0.0017	69	10	17263.7	WHEAT	SHSP domain-containing protein
											[84]	M7Z267	5	17.1	2.95	2.8e-07	577.774	2	1200000	-2.2	TSSDTAAFAGAR		FERRANTI_A_REP1_13LUGLIO23	23.303	2	40	51	22.6	2.8e-07	103	11	27356.2	TRIUA	SHSP domain-containing protein
											[84]	M7Z267	5	17.1	2.95	2.8e-07	731.877	2	1030000	0.54	ASMENGVLTVTVPK	Oxidation@3;Deamidated@5	FERRANTI_A_REP1_13LUGLIO23	41.052	1	129	142	21.4	6.2e-06	93	17	27356.2	TRIUA	SHSP domain-containing protein
											[84]	M7Z267	5	17.1	2.95	2.8e-07	325.846	3	15300000	-1.2	FRLPENAK	Deamidated@6	FERRANTI_A_REP1_13LUGLIO23	27.369	1	116	123	26.9	0.00012	79	3	27356.2	TRIUA	SHSP domain-containing protein
											[84]	M7Z267	5	17.1	2.95	2.8e-07	325.519	3	5050000	-0.17	FRLPENAK		FERRANTI_A_REP1_13LUGLIO23	25.542	1	116	123	23	0.00037	74	23	27356.2	TRIUA	SHSP domain-containing protein
											[84]	M7Z267	5	17.1	2.95	2.8e-07	529.269	2	830107	-0.58	ETPEAHVFK		FERRANTI_A_REP1_13LUGLIO23	21.712	2	56	64	16.6	0.0028	63	51	27356.2	TRIUA	SHSP domain-containing protein
											[185]	M8ALK8	4	25.7	1.52	0.00012	325.846	3	15300000	-1.2	FRLPEDAK		FERRANTI_A_REP1_13LUGLIO23	27.369	1	103	110	26.9	0.00012	79	13	16132.5	TRIUA	SHSP domain-containing protein
											[185]	M8ALK8	4	25.7	1.52	0.00012	699.406	2	8980000	3.5	AGLENGVLTVTVPK		FERRANTI_A_REP1_13LUGLIO23	48.51	1	116	129	20.6	0.0008	68	38	16132.5	TRIUA	SHSP domain-containing protein
											[185]	M8ALK8	4	25.7	1.52	0.00012	800.916	2	259635	4.1	VEVEDGNVLVVSGER		FERRANTI_A_REP1_13LUGLIO23	42.606	1	71	85	15.5	0.011	61	37	16132.5	TRIUA	SHSP domain-containing protein
											[185]	M8ALK8	4	25.7	1.52	0.00012	699.894	2	715967	-2	AGLENGVLTVTVPK	Deamidated@5	FERRANTI_A_REP1_13LUGLIO23	50.027	1	116	129	15.1	0.014	57	38	16132.5	TRIUA	SHSP domain-containing protein
											[308]	A0A3B6KFJ8	3	8.5	0.71	0.00016	863.405	2	544155	1.4	SQQAASMTEFNWLGR		FERRANTI_A_REP1_13LUGLIO23	55.293	1	258	272	18.8	0.00016	77	16	68103.4	WHEAT	Signal recognition particle subunit SRP68
											[308]	A0A3B6KFJ8	3	8.5	0.71	0.00016	560.957	3	1530000	-0.071	SLADSALQELANSPHK		FERRANTI_A_REP1_13LUGLIO23	47.576	2	462	477	19.4	0.00023	77	16	68103.4	WHEAT	Signal recognition particle subunit SRP68
											[308]	A0A3B6KFJ8	3	8.5	0.71	0.00016	1119.09	2	1300000	0.29	LYDLLIQNTTDLTDLVSSGR		FERRANTI_A_REP1_13LUGLIO23	70.034	1	393	412	18.4	0.0018	69	18	68103.4	WHEAT	Signal recognition particle subunit SRP68
											[307]	A3F8A9	2	11.8	1.11	4.4e-05	668.835	2	558214	-0.99	QWSLADIDHLR	Gln->pyro-Glu@1	FERRANTI_A_REP1_13LUGLIO23	60.936	1	238	248	20.4	4.4e-05	84	12	29372.6	WHEAT	Starch branching enzyme I (Fragment)
											[307]	A3F8A9	2	11.8	1.11	4.4e-05	730.019	3	4530000	-1.6	NKDDLEWSMSGIAHTLTNR		FERRANTI_A_REP1_13LUGLIO23	54.202	1	121	139	20.2	0.001	70	14	29372.6	WHEAT	Starch branching enzyme I (Fragment)
											[160]	Q5NKR2	7	14.2	1.89	1.9e-06	682.994	3	502782	1.5	YDQYKDAWDTSVVSEIK		FERRANTI_A_REP1_13LUGLIO23	49.254	2	121	137	20.8	1.9e-06	97	47	66373	TRIMO	Starch synthase, chloroplastic/amyloplastic
											[160]	Q5NKR2	7	14.2	1.89	1.9e-06	734.038	3	1260000	0.095	FNAPLAHQMMAGADVLAVTSR		FERRANTI_A_REP1_13LUGLIO23	57.739	1	459	479	15.8	0.00061	74	50	66373	TRIMO	Starch synthase, chloroplastic/amyloplastic
											[160]	Q5NKR2	7	14.2	1.89	1.9e-06	739.369	3	636722	-1.3	FNAPLAHQMMAGADVLAVTSR	Oxidation@9|10	FERRANTI_A_REP1_13LUGLIO23	48.588	1	459	479	15.6	0.00067	73	26	66373	TRIMO	Starch synthase, chloroplastic/amyloplastic
											[160]	Q5NKR2	7	14.2	1.89	1.9e-06	611.288	3	2250000	-0.24	SSFDFIDGYDKPVEGR		FERRANTI_A_REP1_13LUGLIO23	46.101	1	283	298	18.4	0.00085	69	51	66373	TRIMO	Starch synthase, chloroplastic/amyloplastic
											[160]	Q5NKR2	7	14.2	1.89	1.9e-06	403.192	2	3870000	-1.4	TGFHMGR		FERRANTI_A_REP1_13LUGLIO23	17.842	2	514	520	18.3	0.0013	65	49	66373	TRIMO	Starch synthase, chloroplastic/amyloplastic
											[160]	Q5NKR2	7	14.2	1.89	1.9e-06	550.353	2	2480000	0.51	KVPLVAFIGR		FERRANTI_A_REP1_13LUGLIO23	46.521	1	394	403	16.5	0.0043	56	51	66373	TRIMO	Starch synthase, chloroplastic/amyloplastic
											[160]	Q5NKR2	7	14.2	1.89	1.9e-06	835.936	2	1020000	1.2	FLTVNYDVTTALEGK		FERRANTI_A_REP1_13LUGLIO23	57.739	2	362	376	17.2	0.0054	63	30	66373	TRIMO	Starch synthase, chloroplastic/amyloplastic
											[277]	O24398	2	6.3	1.02	6.1e-05	641.319	3	1270000	-0.21	LYDPVGGEHANYFAAGLK		FERRANTI_A_REP1_13LUGLIO23	48.282	1	196	213	18.6	6.1e-05	83	22	55673	WHEAT	Starch synthase, chloroplastic/amyloplastic (Fragment)
											[277]	O24398	2	6.3	1.02	6.1e-05	768.337	2	1150000	0.49	YGDYEEAYDVGVR		FERRANTI_A_REP1_13LUGLIO23	41.86	2	43	55	20.3	0.0001	74	19	55673	WHEAT	Starch synthase, chloroplastic/amyloplastic (Fragment)
											[243]	A0A3B6C2K4	3	8.2	1.39	2.2e-05	597.318	3	1320000	-1.9	ASVALDNLAFANGVALSR	Deamidated@12=34	FERRANTI_A_REP1_13LUGLIO23	58.324	1	193	210	21.5	2.2e-05	88	15	38995.8	WHEAT	Str_synth domain-containing protein
											[243]	A0A3B6C2K4	3	8.2	1.39	2.2e-05	894.981	2	919759	-3.5	ASVALDNLAFANGVALSR		FERRANTI_A_REP1_13LUGLIO23	58.254	2	193	210	21.1	0.00053	74	15	38995.8	WHEAT	Str_synth domain-containing protein
											[243]	A0A3B6C2K4	3	8.2	1.39	2.2e-05	668.384	2	1920000	-1.6	LPPNNLLQGLEK		FERRANTI_A_REP1_13LUGLIO23	50.238	1	40	51	21.5	0.0011	66	6	38995.8	WHEAT	Str_synth domain-containing protein
											[144]	A0A3B6KQV6	3	7.1	2.43	6.6e-06	585.328	3	1770000	0.34	VAEISKPGETQKPLEK		FERRANTI_A_REP1_13LUGLIO23	21.186	1	448	463	29.1	6.6e-06	90	8	68317.8	WHEAT	Succinate dehydrogenase [ubiquinone] flavoprotein subunit, mitochondrial
											[144]	A0A3B6KQV6	3	7.1	2.43	6.6e-06	737.424	2	1210000	-0.96	LGANSLLDIVVFGR		FERRANTI_A_REP1_13LUGLIO23	70.067	2	429	442	17.2	0.0032	63	22	68317.8	WHEAT	Succinate dehydrogenase [ubiquinone] flavoprotein subunit, mitochondrial
											[144]	A0A3B6KQV6	3	7.1	2.43	6.6e-06	804.426	2	773943	0.62	AVIELENYGLPFSR		FERRANTI_A_REP1_13LUGLIO23	60.595	1	124	137	18.1	0.0056	63	25	68317.8	WHEAT	Succinate dehydrogenase [ubiquinone] flavoprotein subunit, mitochondrial
											[195]	A0A3B6NLV6	2	6.1	1.94	5.6e-06	1003.97	2	1470000	0.62	ETADAITSANTTFYTWSK		FERRANTI_A_REP1_13LUGLIO23	53.229	1	91	108	23.9	5.6e-06	92	19	55765.8	WHEAT	Succinate-semialdehyde dehydrogenase
											[195]	A0A3B6NLV6	2	6.1	1.94	5.6e-06	771.932	2	184874	0.55	EEVFGPVAPLIPFK		FERRANTI_A_REP1_13LUGLIO23	65.6	2	427	440	15.3	8.4e-05	80	21	55765.8	WHEAT	Succinate-semialdehyde dehydrogenase
											[2]	A0A446M1Q6	36	40.7	3.85	3.7e-07	621.327	3	9470000	1.4	MFDLIEQYNLIGHIR		FERRANTI_A_REP1_13LUGLIO23	65.296	1	646	660	28.9	3.7e-07	106	24	94149.7	TRITD	Sucrose synthase
											[2]	A0A446M1Q6	36	40.7	3.85	3.7e-07	639.662	3	1390000	-0.051	IGDSLSAHTNELVAVFSR	Deamidated@10	FERRANTI_A_REP1_13LUGLIO23	53.104	2	34	51	30.8	9.8e-07	102	28	94149.7	TRITD	Sucrose synthase
											[2]	A0A446M1Q6	36	40.7	3.85	3.7e-07	506.516	4	641955	-2.2	LFHDKESMYPLLNFLR		FERRANTI_A_REP1_13LUGLIO23	69.327	1	187	202	25.8	2.8e-06	97	51	94149.7	TRITD	Sucrose synthase
											[2]	A0A446M1Q6	36	40.7	3.85	3.7e-07	584.324	2	747195	-0.6	ASALLVDFFGK		FERRANTI_A_REP1_13LUGLIO23	63.18	1	737	747	30.2	4e-06	92	23	94149.7	TRITD	Sucrose synthase
											[2]	A0A446M1Q6	36	40.7	3.85	3.7e-07	453.819	5	2020000	-0.37	AETHLSGLPADTPYSEFHHR		FERRANTI_A_REP1_13LUGLIO23	37.352	1	230	249	27.1	5.5e-06	93	34	94149.7	TRITD	Sucrose synthase
											[2]	A0A446M1Q6	36	40.7	3.85	3.7e-07	542.732	2	1050000	-1.8	GMTMMLNDR	Oxidation@5=23	FERRANTI_A_REP1_13LUGLIO23	30.401	2	208	216	16.4	7.9e-06	83	51	94149.7	TRITD	Sucrose synthase
											[2]	A0A446M1Q6	36	40.7	3.85	3.7e-07	562.267	2	1160000	-0.19	DKEEQAEFK		FERRANTI_A_REP1_13LUGLIO23	11.648	1	636	644	33.6	1e-05	88	48	94149.7	TRITD	Sucrose synthase
											[2]	A0A446M1Q6	36	40.7	3.85	3.7e-07	550.73	2	766508	-0.31	GMTMMLNDR	Oxidation@4=21;Oxidation@5=43	FERRANTI_A_REP1_13LUGLIO23	21.756	1	208	216	18.2	1.1e-05	81	51	94149.7	TRITD	Sucrose synthase
											[2]	A0A446M1Q6	36	40.7	3.85	3.7e-07	572.311	2	897272	2.7	YLEMLYALK		FERRANTI_A_REP1_13LUGLIO23	57.141	1	803	811	25.8	1.1e-05	89	38	94149.7	TRITD	Sucrose synthase
											[2]	A0A446M1Q6	36	40.7	3.85	3.7e-07	425.91	3	12900000	-0.13	VLGTEHTHILR		FERRANTI_A_REP1_13LUGLIO23	28.156	1	373	383	36.6	2.3e-05	85	51	94149.7	TRITD	Sucrose synthase
											[2]	A0A446M1Q6	36	40.7	3.85	3.7e-07	780.387	3	1640000	0.82	GMLQPHQITAEYNAAIPEAER		FERRANTI_A_REP1_13LUGLIO23	47.207	2	58	78	20.2	5.1e-05	84	31	94149.7	TRITD	Sucrose synthase
											[2]	A0A446M1Q6	36	40.7	3.85	3.7e-07	643.796	2	1770000	-0.93	NMTGLVEMYGR	Oxidation@8=49	FERRANTI_A_REP1_13LUGLIO23	42.919	1	603	613	17.3	6.9e-05	78	24	94149.7	TRITD	Sucrose synthase
											[2]	A0A446M1Q6	36	40.7	3.85	3.7e-07	785.719	3	4500000	1.2	GMLQPHQITAEYNAAIPEAER	Oxidation@2	FERRANTI_A_REP1_13LUGLIO23	42.159	1	58	78	18.7	0.00011	81	31	94149.7	TRITD	Sucrose synthase
											[2]	A0A446M1Q6	36	40.7	3.85	3.7e-07	626.658	3	1390000	1.1	MFDLIEQYNLIGHIR	Oxidation@1	FERRANTI_A_REP1_13LUGLIO23	60.968	1	646	660	16	0.00012	81	24	94149.7	TRITD	Sucrose synthase
											[2]	A0A446M1Q6	36	40.7	3.85	3.7e-07	701.363	2	7310000	-3.6	LMTLSGVYGFWK		FERRANTI_A_REP1_13LUGLIO23	64.552	1	779	790	20.3	0.00014	79	19	94149.7	TRITD	Sucrose synthase
											[2]	A0A446M1Q6	36	40.7	3.85	3.7e-07	479.439	5	7380000	1.6	KAETHLSGLPADTPYSEFHHR		FERRANTI_A_REP1_13LUGLIO23	35.905	1	229	249	22.5	0.00025	78	34	94149.7	TRITD	Sucrose synthase
											[2]	A0A446M1Q6	36	40.7	3.85	3.7e-07	1134.1	2	1450000	1.9	VNVSELGVEELSIAEYLQFK		FERRANTI_A_REP1_13LUGLIO23	70.26	1	119	138	20.2	0.00026	77	14	94149.7	TRITD	Sucrose synthase
											[2]	A0A446M1Q6	36	40.7	3.85	3.7e-07	397.574	3	6020000	-1.3	KKPIIFSMAR		FERRANTI_A_REP1_13LUGLIO23	33.863	1	588	597	21.6	0.00037	70	23	94149.7	TRITD	Sucrose synthase
											[2]	A0A446M1Q6	36	40.7	3.85	3.7e-07	440.909	3	1410000	-1.5	LKDTAFEDLLR		FERRANTI_A_REP1_13LUGLIO23	49.887	1	81	91	17.2	0.00079	71	31	94149.7	TRITD	Sucrose synthase
											[2]	A0A446M1Q6	36	40.7	3.85	3.7e-07	603.318	2	4860000	0.64	SIGNGVQFLNR	Deamidated@4=24	FERRANTI_A_REP1_13LUGLIO23	44.576	1	171	181	19.3	0.001	70	51	94149.7	TRITD	Sucrose synthase
											[2]	A0A446M1Q6	36	40.7	3.85	3.7e-07	420.228	3	2600000	-0.54	PRPGVWEYVR		FERRANTI_A_REP1_13LUGLIO23	39.282	1	109	118	25.4	0.001	70	51	94149.7	TRITD	Sucrose synthase
											[2]	A0A446M1Q6	36	40.7	3.85	3.7e-07	409.224	3	21200000	0.13	VVHGIDVFDPK		FERRANTI_A_REP1_13LUGLIO23	38.895	1	527	537	15.8	0.0012	68	51	94149.7	TRITD	Sucrose synthase
											[2]	A0A446M1Q6	36	40.7	3.85	3.7e-07	472.238	3	3440000	-0.24	TKYPNSDLYWK		FERRANTI_A_REP1_13LUGLIO23	35.162	1	460	470	17.4	0.0022	66	51	94149.7	TRITD	Sucrose synthase
											[2]	A0A446M1Q6	36	40.7	3.85	3.7e-07	563.635	3	1080000	1.3	KMAATVPLAVEGETSGK		FERRANTI_A_REP1_13LUGLIO23	34.831	2	814	830	17.1	0.0058	64	9	94149.7	TRITD	Sucrose synthase
											[2]	A0A446M1Q6	36	40.7	3.85	3.7e-07	540.272	2	606813	-0.0075	DTAFEDLLR		FERRANTI_A_REP1_13LUGLIO23	55.962	1	83	91	16.6	0.0059	62	31	94149.7	TRITD	Sucrose synthase
											[2]	A0A446M1Q6	36	40.7	3.85	3.7e-07	569.765	2	797775	0.45	AMENEMLLR	Oxidation@2;Oxidation@6	FERRANTI_A_REP1_13LUGLIO23	25.053	2	331	339	16.9	0.0075	59	51	94149.7	TRITD	Sucrose synthase
											[2]	A0A446M1Q6	36	40.7	3.85	3.7e-07	420.903	3	5510000	-0.51	VPFKTEDGIVR		FERRANTI_A_REP1_13LUGLIO23	31.467	1	384	394	19.9	0.0078	61	25	94149.7	TRITD	Sucrose synthase
											[2]	A0A446M1Q6	36	40.7	3.85	3.7e-07	639.334	3	1040000	0.57	IGDSLSAHTNELVAVFSR		FERRANTI_A_REP1_13LUGLIO23	55.697	1	34	51	19.3	0.013	60	28	94149.7	TRITD	Sucrose synthase
											[2]	A0A446M1Q6	36	40.7	3.85	3.7e-07	433.722	2	6860000	-0.37	YVSNLDR		FERRANTI_A_REP1_13LUGLIO23	19.516	1	791	797	23	0.019	55	21	94149.7	TRITD	Sucrose synthase
											[2]	A0A446M1Q6	36	40.7	3.85	3.7e-07	376.682	2	3800000	-0.78	NGELYR	Deamidated@1	FERRANTI_A_REP1_13LUGLIO23	19.86	1	671	676	20.7	0.024	54	51	94149.7	TRITD	Sucrose synthase
											[2]	A0A446M1Q6	36	40.7	3.85	3.7e-07	561.769	2	1820000	1.4	AMENEMLLR	Oxidation@2=28	FERRANTI_A_REP1_13LUGLIO23	32.525	2	331	339	17.8	0.032	53	51	94149.7	TRITD	Sucrose synthase
											[2]	A0A446M1Q6	36	40.7	3.85	3.7e-07	500.277	2	9100000	-0.081	QQGLDITPK		FERRANTI_A_REP1_13LUGLIO23	28.22	1	342	350	17.1	0.033	52	51	94149.7	TRITD	Sucrose synthase
											[2]	A0A446M1Q6	36	40.7	3.85	3.7e-07	414.247	3	3860000	0.91	IKQQGLDITPK		FERRANTI_A_REP1_13LUGLIO23	26.701	2	340	350	15.9	0.034	50	51	94149.7	TRITD	Sucrose synthase
											[2]	A0A446M1Q6	36	40.7	3.85	3.7e-07	395.209	2	6350000	-0.29	TEDGIVR		FERRANTI_A_REP1_13LUGLIO23	15.256	1	388	394	21.7	0.036	56	25	94149.7	TRITD	Sucrose synthase
											[2]	A0A446M1Q6	36	40.7	3.85	3.7e-07	797.761	3	7690000	0.95	ASETIHLLLDLLEAPDPSSLEK		FERRANTI_A_REP1_13LUGLIO23	70.243	1	266	287	15.3	0.047	54	32	94149.7	TRITD	Sucrose synthase
											[2]	A0A446M1Q6	36	40.7	3.85	3.7e-07	429.743	2	10500000	-0.42	ISQGGLQR		FERRANTI_A_REP1_13LUGLIO23	14.507	1	758	765	20.9	0.047	53	43	94149.7	TRITD	Sucrose synthase
											[22]	A0A446Y5L0	19	23.6	2.38	4e-06	474.596	3	5780000	-1.1	DLANLVIVAGDHGK		FERRANTI_A_REP1_13LUGLIO23	47.664	1	597	610	25.6	4e-06	94	51	92208.2	TRITD	Sucrose synthase
											[22]	A0A446Y5L0	19	23.6	2.38	4e-06	668.878	2	2480000	-2.4	ESLYPLLNFLK		FERRANTI_A_REP1_13LUGLIO23	69.829	1	170	180	24.8	8.6e-06	88	51	92208.2	TRITD	Sucrose synthase
											[22]	A0A446Y5L0	19	23.6	2.38	4e-06	420.228	3	5610000	-0.32	PRPGVWDYIR		FERRANTI_A_REP1_13LUGLIO23	43.661	1	87	96	18.6	2.1e-05	87	51	92208.2	TRITD	Sucrose synthase
											[22]	A0A446Y5L0	19	23.6	2.38	4e-06	621.914	5	441359	-0.86	LTAFHSEIEELLYSDVENDEHKFVLK		FERRANTI_A_REP1_13LUGLIO23	69.433	1	538	563	23.6	6.4e-05	84	50	92208.2	TRITD	Sucrose synthase
											[22]	A0A446Y5L0	19	23.6	2.38	4e-06	588.286	2	1460000	-0.36	MYSLIEEYK		FERRANTI_A_REP1_13LUGLIO23	46.681	1	624	632	17.4	0.00012	78	51	92208.2	TRITD	Sucrose synthase
											[22]	A0A446Y5L0	19	23.6	2.38	4e-06	622.288	2	604352	-0.32	NMTGLVEMYGK	Deamidated@1	FERRANTI_A_REP1_13LUGLIO23	57.414	2	581	591	17.1	0.00024	72	50	92208.2	TRITD	Sucrose synthase
											[22]	A0A446Y5L0	19	23.6	2.38	4e-06	392.889	3	1010000	-2.7	NKPIIFSMAR		FERRANTI_A_REP1_13LUGLIO23	37.24	1	566	575	22.9	0.00027	74	51	92208.2	TRITD	Sucrose synthase
											[22]	A0A446Y5L0	19	23.6	2.38	4e-06	656.698	3	3250000	-2.6	LFQDKESLYPLLNFLK		FERRANTI_A_REP1_13LUGLIO23	69.786	2	165	180	18.6	0.00039	73	51	92208.2	TRITD	Sucrose synthase
											[22]	A0A446Y5L0	19	23.6	2.38	4e-06	674.006	3	2510000	0.41	HQLLAEFDALFESDKEK		FERRANTI_A_REP1_13LUGLIO23	61.945	1	44	60	18.3	0.00042	75	30	92208.2	TRITD	Sucrose synthase
											[22]	A0A446Y5L0	19	23.6	2.38	4e-06	813.778	3	1190000	3	VHDTIHLLLDLLEAPDPASLEK		FERRANTI_A_REP1_13LUGLIO23	70.267	1	244	265	23.3	0.00067	72	51	92208.2	TRITD	Sucrose synthase
											[22]	A0A446Y5L0	19	23.6	2.38	4e-06	520.232	2	2250000	1.6	GTTMMLNDR	Deamidated@7	FERRANTI_A_REP1_13LUGLIO23	29.498	2	186	194	15.2	0.0008	65	51	92208.2	TRITD	Sucrose synthase
											[22]	A0A446Y5L0	19	23.6	2.38	4e-06	562.292	2	19600000	-1.4	YAPFEDILR		FERRANTI_A_REP1_13LUGLIO23	54.281	1	61	69	27.4	0.0018	67	51	92208.2	TRITD	Sucrose synthase
											[22]	A0A446Y5L0	19	23.6	2.38	4e-06	418.566	3	8080000	-1.9	VIGTEHTDILR		FERRANTI_A_REP1_13LUGLIO23	30.663	1	351	361	20.9	0.0019	66	51	92208.2	TRITD	Sucrose synthase
											[22]	A0A446Y5L0	19	23.6	2.38	4e-06	398.222	3	3190000	-0.14	NKPIIFSMAR	Oxidation@8	FERRANTI_A_REP1_13LUGLIO23	27.241	1	566	575	16.9	0.0019	67	51	92208.2	TRITD	Sucrose synthase
											[22]	A0A446Y5L0	19	23.6	2.38	4e-06	527.736	2	995899	-0.07	GTTMMLNDR	Oxidation@5=13	FERRANTI_A_REP1_13LUGLIO23	21.853	1	186	194	15.6	0.0038	59	51	92208.2	TRITD	Sucrose synthase
											[22]	A0A446Y5L0	19	23.6	2.38	4e-06	384.515	3	1600000	-0.64	DREEQAEFK		FERRANTI_A_REP1_13LUGLIO23	14.501	2	614	622	15.2	0.0048	61	51	92208.2	TRITD	Sucrose synthase
											[22]	A0A446Y5L0	19	23.6	2.38	4e-06	384.845	3	1820000	3.2	DREEQAEFK	Deamidated@5	FERRANTI_A_REP1_13LUGLIO23	15.137	2	614	622	17.9	0.007	58	51	92208.2	TRITD	Sucrose synthase
											[22]	A0A446Y5L0	19	23.6	2.38	4e-06	361.18	2	5360000	-1.8	MSEGGLK		FERRANTI_A_REP1_13LUGLIO23	10.222	2	736	742	17.8	0.014	56	51	92208.2	TRITD	Sucrose synthase
											[22]	A0A446Y5L0	19	23.6	2.38	4e-06	414.87	3	3900000	-0.35	EQLVDEHASSK		FERRANTI_A_REP1_13LUGLIO23	12.177	1	117	127	21.6	0.017	56	51	92208.2	TRITD	Sucrose synthase
											[269]	A0A3B6KAD3	1	2.5	2.05	2.6e-06	494.249	2	1950000	0.51	FDGAVPEPR		FERRANTI_A_REP1_13LUGLIO23	28.649	2	258	266	23.1	2.6e-06	93	12	38866.2	WHEAT	Sulfurtransferase
											[382]	A0A3B6ASA5	1	8.3	0.63	0.0011	432.558	3	6940000	-0.54	AVVVHGDADDLGK		FERRANTI_A_REP1_13LUGLIO23	23.416	1	120	132	23.2	0.0011	69	9	15701.6	WHEAT	Superoxide dismutase [Cu-Zn]
											[273]	A0A1D6CXJ5	2	4.7	1.63	2.1e-05	469.262	2	1280000	-1	NYILGMVK		FERRANTI_A_REP1_13LUGLIO23	43.747	1	277	284	23.8	2.1e-05	85	5	57467	WHEAT	T-complex protein 1 subunit delta
											[273]	A0A1D6CXJ5	2	4.7	1.63	2.1e-05	928.006	2	248387	3.1	AVQVLEGMAIPIELTDR		FERRANTI_A_REP1_13LUGLIO23	65.262	1	138	154	15.8	0.0047	63	4	57467	WHEAT	T-complex protein 1 subunit delta
											[280]	A0A446KHR2	4	3.7	0.99	0.00012	1136.11	2	707896	5.6	LTNIVLQQLEDASGDVSGLAVK	Deamidated@7|8	FERRANTI_A_REP1_13LUGLIO23	69.688	2	47	68	19.4	0.00012	80	26	127635	TRITD	TIP120 domain-containing protein
											[280]	A0A446KHR2	4	3.7	0.99	0.00012	438.743	2	745145	-3.8	TVDLGPFK		FERRANTI_A_REP1_13LUGLIO23	40.237	1	1006	1013	17	0.0013	68	40	127635	TRITD	TIP120 domain-containing protein
											[280]	A0A446KHR2	4	3.7	0.99	0.00012	742.87	2	585501	1.2	YMATSDLLSELNK		FERRANTI_A_REP1_13LUGLIO23	54.529	1	22	34	21.4	0.0015	68	51	127635	TRITD	TIP120 domain-containing protein
											[280]	A0A446KHR2	4	3.7	0.99	0.00012	757.411	3	2280000	-2.6	LTNIVLQQLEDASGDVSGLAVK		FERRANTI_A_REP1_13LUGLIO23	69.663	2	47	68	16.1	0.0058	63	51	127635	TRITD	TIP120 domain-containing protein
											[245]	Q6DL92	1	24.4	2.41	1.1e-06	966.98	2	583940	0.38	GSSAAEDEQSTAAVAVQLAK		FERRANTI_A_REP1_13LUGLIO23	43.944	1	19	38	24.8	1.1e-06	101	6	8716.3	WHEAT	TOM7-like protein
											[204]	A0A2X0TM85	4	5.3	1.91	2.5e-06	1086.47	2	270696	-2.8	AWEADPTSVDESWDNFFR		FERRANTI_A_REP1_13LUGLIO23	68.939	1	75	92	20.4	2.5e-06	89	30	115210	WHEAT	Transket_pyr domain-containing protein
											[204]	A0A2X0TM85	4	5.3	1.91	2.5e-06	608.28	2	1560000	0.63	VYYELDEER		FERRANTI_A_REP1_13LUGLIO23	34.674	2	897	905	20.2	0.00038	70	19	115210	WHEAT	Transket_pyr domain-containing protein
											[204]	A0A2X0TM85	4	5.3	1.91	2.5e-06	687.328	2	1330000	-2	DWLSAYWTGFK		FERRANTI_A_REP1_13LUGLIO23	69.875	1	566	576	18.6	0.00094	68	49	115210	WHEAT	Transket_pyr domain-containing protein
											[204]	A0A2X0TM85	4	5.3	1.91	2.5e-06	454.236	4	1700000	-1.7	VGEAMTTLPETFKPHR		FERRANTI_A_REP1_13LUGLIO23	38.282	1	597	612	21.6	0.0084	62	37	115210	WHEAT	Transket_pyr domain-containing protein
											[349]	W5CDW4	2	8	0.59	0.0019	368.68	2	2190000	-1.2	YFHNR		FERRANTI_A_REP1_13LUGLIO23	5.331	1	41	45	19	0.0019	64	7	18399.8	WHEAT	TRASH domain-containing protein
											[349]	W5CDW4	2	8	0.59	0.0019	427.722	2	1840000	-0.83	DIHAEAAK		FERRANTI_A_REP1_13LUGLIO23	4.012	1	64	71	24	0.0047	59	12	18399.8	WHEAT	TRASH domain-containing protein
											[181]	Q9FS79	5	23.7	1.22	5.9e-05	708.322	2	541753	0.32	SLMGESSEFVGEK	Oxidation@3	FERRANTI_A_REP1_13LUGLIO23	32.914	1	101	113	18.9	5.9e-05	79	17	26802.9	WHEAT	Triosephosphat-isomerase
											[181]	Q9FS79	5	23.7	1.22	5.9e-05	711.351	2	313315	0.0079	EAGSTMAVVAEQTK		FERRANTI_A_REP1_13LUGLIO23	31.542	2	136	149	20.1	9.9e-05	80	10	26802.9	WHEAT	Triosephosphat-isomerase
											[181]	Q9FS79	5	23.7	1.22	5.9e-05	645.32	2	1970000	-0.51	TNVSPEVAESTR		FERRANTI_A_REP1_13LUGLIO23	24.45	1	195	206	22.1	0.00068	71	9	26802.9	WHEAT	Triosephosphat-isomerase
											[181]	Q9FS79	5	23.7	1.22	5.9e-05	700.325	2	904441	0.95	SLMGESSEFVGEK		FERRANTI_A_REP1_13LUGLIO23	42.072	1	101	113	19.4	0.00091	68	17	26802.9	WHEAT	Triosephosphat-isomerase
											[181]	Q9FS79	5	23.7	1.22	5.9e-05	782.758	3	1030000	4.9	IKDWTNVVVAYEPVWAIGTGK		FERRANTI_A_REP1_13LUGLIO23	66.441	1	155	175	18.4	0.0096	61	12	26802.9	WHEAT	Triosephosphat-isomerase
											[319]	A0A3B6NRW7	2	2.6	0.99	2.3e-05	831.396	2	1770000	-1	AIENTASSISDAPEEK		FERRANTI_A_REP1_13LUGLIO23	30.386	1	577	592	17.4	2.3e-05	85	21	149261	WHEAT	Tripeptidyl-peptidase II
											[319]	A0A3B6NRW7	2	2.6	0.99	2.3e-05	994.508	2	2190000	-2	SSVLVPGEPEAFYVGPPSR		FERRANTI_A_REP1_13LUGLIO23	55.54	1	1046	1064	16.1	0.00034	76	32	149261	WHEAT	Tripeptidyl-peptidase II
											[35]	A0A446RFK0	17	22.1	2.99	2.9e-07	372.695	2	3510000	-0.85	FFAFGR		FERRANTI_A_REP1_13LUGLIO23	43.187	2	413	418	18.8	2.9e-07	99	51	96328.3	TRITD	Tr-type G domain-containing protein
											[35]	A0A446RFK0	17	22.1	2.99	2.9e-07	742.865	2	11000000	-0.27	PLEEGLAEAIDDGR		FERRANTI_A_REP1_13LUGLIO23	48.773	1	614	627	26.2	1.9e-05	87	51	96328.3	TRITD	Tr-type G domain-containing protein
											[35]	A0A446RFK0	17	22.1	2.99	2.9e-07	347.226	3	6950000	-0.36	IRPVLTVNK		FERRANTI_A_REP1_13LUGLIO23	26.096	1	172	180	20.6	0.00011	69	51	96328.3	TRITD	Tr-type G domain-containing protein
											[35]	A0A446RFK0	17	22.1	2.99	2.9e-07	980.876	3	4250000	1.8	LLEPVYLVEIQAPENALGGIYGVLNQK		FERRANTI_A_REP1_13LUGLIO23	70.401	1	746	772	21	0.00017	75	51	96328.3	TRITD	Tr-type G domain-containing protein
											[35]	A0A446RFK0	17	22.1	2.99	2.9e-07	596.316	3	462157	-2.1	AYLPVIESFGFSSTLR		FERRANTI_A_REP1_13LUGLIO23	67.857	1	792	807	15.7	0.00026	77	51	96328.3	TRITD	Tr-type G domain-containing protein
											[35]	A0A446RFK0	17	22.1	2.99	2.9e-07	383.192	2	5650000	-1.6	FGVDEAK		FERRANTI_A_REP1_13LUGLIO23	21.103	1	254	260	23.6	0.00053	71	51	96328.3	TRITD	Tr-type G domain-containing protein
											[35]	A0A446RFK0	17	22.1	2.99	2.9e-07	753.076	3	68372	4.4	STLTDSLVAAAGIIAQEVAGDVR		FERRANTI_A_REP1_13LUGLIO23	70.927	1	54	76	27.4	0.0012	70	51	96328.3	TRITD	Tr-type G domain-containing protein
											[35]	A0A446RFK0	17	22.1	2.99	2.9e-07	750.037	3	1100000	2.7	LYMEARPLEEGLAEAIDDGR		FERRANTI_A_REP1_13LUGLIO23	60.365	1	608	627	18.7	0.0013	70	51	96328.3	TRITD	Tr-type G domain-containing protein
											[35]	A0A446RFK0	17	22.1	2.99	2.9e-07	445.758	2	9920000	-0.75	FSVSPVVR		FERRANTI_A_REP1_13LUGLIO23	34.779	1	504	511	17.1	0.0014	66	51	96328.3	TRITD	Tr-type G domain-containing protein
											[35]	A0A446RFK0	17	22.1	2.99	2.9e-07	525.25	2	431109	-0.66	NDEKDLMGK		FERRANTI_A_REP1_13LUGLIO23	15.155	1	328	336	17.4	0.0021	65	51	96328.3	TRITD	Tr-type G domain-containing protein
											[35]	A0A446RFK0	17	22.1	2.99	2.9e-07	394.231	2	422989	0.71	LWPMLK		FERRANTI_A_REP1_13LUGLIO23	47.178	2	315	320	17.1	0.003	64	51	96328.3	TRITD	Tr-type G domain-containing protein
											[35]	A0A446RFK0	17	22.1	2.99	2.9e-07	795.4	3	3730000	-1.1	YRVENLYEGPLDDIYANAIR		FERRANTI_A_REP1_13LUGLIO23	61.375	1	370	389	18.1	0.0044	65	51	96328.3	TRITD	Tr-type G domain-containing protein
											[35]	A0A446RFK0	17	22.1	2.99	2.9e-07	449.597	3	1200000	-2.7	VIYASQLTAKPR		FERRANTI_A_REP1_13LUGLIO23	29.828	1	734	745	16.4	0.011	57	51	96328.3	TRITD	Tr-type G domain-containing protein
											[35]	A0A446RFK0	17	22.1	2.99	2.9e-07	391.697	2	3590000	-0.76	LYMEAR		FERRANTI_A_REP1_13LUGLIO23	23.198	1	608	613	15.7	0.018	53	51	96328.3	TRITD	Tr-type G domain-containing protein
											[35]	A0A446RFK0	17	22.1	2.99	2.9e-07	560.258	2	3890000	-0.96	EGALAEENMR		FERRANTI_A_REP1_13LUGLIO23	24.573	1	695	704	15.6	0.03	52	51	96328.3	TRITD	Tr-type G domain-containing protein
											[35]	A0A446RFK0	17	22.1	2.99	2.9e-07	712.847	2	4440000	1.1	LWGENFFDPATK		FERRANTI_A_REP1_13LUGLIO23	60.985	1	265	276	19.1	0.041	53	51	96328.3	TRITD	Tr-type G domain-containing protein
											[35]	A0A446RFK0	17	22.1	2.99	2.9e-07	324.691	2	5880000	-0.049	LGVTMK		FERRANTI_A_REP1_13LUGLIO23	22.211	2	322	327	16.4	0.044	51	51	96328.3	TRITD	Tr-type G domain-containing protein
											[384]	Q43691	1	7.4	0.63	0.0027	481.277	2	2440000	-0.00085	EFIAGIVGR		FERRANTI_A_REP1_13LUGLIO23	44.558	1	112	120	25.2	0.0027	64	9	13889.4	WHEAT	Trypsin/alpha-amylase inhibitor CMX2
											[215]	Q9ZRB7	4	16.9	1.78	1.1e-06	1204.59	2	272514	-3.1	FDGALNVDVNEFQTNLVPYPR		FERRANTI_A_REP1_13LUGLIO23	65.263	2	244	264	18.4	1.1e-06	101	51	49743.5	WHEAT	Tubulin alpha chain
											[215]	Q9ZRB7	4	16.9	1.78	1.1e-06	790.064	3	511201	3.8	QLFHPEQLISGKEDAANNFAR	Gln->pyro-Glu@1	FERRANTI_A_REP1_13LUGLIO23	54.673	2	85	105	18.4	0.00014	80	51	49743.5	WHEAT	Tubulin alpha chain
											[215]	Q9ZRB7	4	16.9	1.78	1.1e-06	737.436	2	1050000	0.61	LVSQVISSLTASLR		FERRANTI_A_REP1_13LUGLIO23	67.234	2	230	243	16.9	0.00026	72	51	49743.5	WHEAT	Tubulin alpha chain
											[215]	Q9ZRB7	4	16.9	1.78	1.1e-06	989.444	2	1830000	-0.75	TVGGGDDAFNTFFSETGAGK		FERRANTI_A_REP1_13LUGLIO23	57.333	1	41	60	18.1	0.0019	63	51	49743.5	WHEAT	Tubulin alpha chain
											[109]	Q9ZRA9	6	16	2.13	1.5e-05	570.35	2	447478	-1.4	LAVNLIPFPR		FERRANTI_A_REP1_13LUGLIO23	58.118	2	253	262	28.1	1.5e-05	82	51	49985.8	WHEAT	Tubulin beta-4 chain
											[109]	Q9ZRA9	6	16	2.13	1.5e-05	658.338	3	228757	0.52	GHYTEGAELIDSVLDVVR		FERRANTI_A_REP1_13LUGLIO23	68.243	1	104	121	19.2	4.7e-05	85	51	49985.8	WHEAT	Tubulin beta-4 chain
											[109]	Q9ZRA9	6	16	2.13	1.5e-05	573.799	2	2850000	0.74	FPGQLNSDLR		FERRANTI_A_REP1_13LUGLIO23	38.301	2	242	251	17.1	0.0038	65	51	49985.8	WHEAT	Tubulin beta-4 chain
											[109]	Q9ZRA9	6	16	2.13	1.5e-05	608.295	2	2360000	0.16	VSEQFTAMFR		FERRANTI_A_REP1_13LUGLIO23	48.199	2	381	390	16.1	0.0072	59	51	49985.8	WHEAT	Tubulin beta-4 chain
											[109]	Q9ZRA9	6	16	2.13	1.5e-05	633.802	2	2670000	-0.25	YAGDSDLQLER		FERRANTI_A_REP1_13LUGLIO23	33	1	36	46	15.9	0.015	56	50	49985.8	WHEAT	Tubulin beta-4 chain
											[109]	Q9ZRA9	6	16	2.13	1.5e-05	723.848	2	1380000	0.0045	EVDEQMLNVQNK		FERRANTI_A_REP1_13LUGLIO23	34.325	1	325	336	16.9	0.017	57	51	49985.8	WHEAT	Tubulin beta-4 chain
											[126]	W5A9E1	4	20.6	2.5	2.3e-06	356.545	3	1460000	-0.8	ESTLHLVLR		FERRANTI_A_REP1_13LUGLIO23	35.803	1	64	72	27.4	2.3e-06	92	30	17654.7	WHEAT	Ubiquitin
											[126]	W5A9E1	4	20.6	2.5	2.3e-06	520.261	2	1510000	-1.1	EGIPPDQQR		FERRANTI_A_REP1_13LUGLIO23	16.165	1	34	42	19.4	0.00082	68	30	17654.7	WHEAT	Ubiquitin
											[126]	W5A9E1	4	20.6	2.5	2.3e-06	383.22	2	6800000	-0.99	MQIFVK		FERRANTI_A_REP1_13LUGLIO23	34.322	1	1	6	17.9	0.0012	65	51	17654.7	WHEAT	Ubiquitin
											[126]	W5A9E1	4	20.6	2.5	2.3e-06	491.292	2	6110000	-0.54	LAVLQFYK		FERRANTI_A_REP1_13LUGLIO23	50.061	1	100	107	17.4	0.011	56	5	17654.7	WHEAT	Ubiquitin
											[358]	P20973	1	1.3	0.83	0.0003	687.377	2	847434	1.1	STVAATAAMVINPK		FERRANTI_A_REP1_13LUGLIO23	43.609	2	523	536	22.1	0.0003	76	17	117009	WHEAT	Ubiquitin-activating enzyme E1 1
											[333]	Q9ZR33	3	10.9	0.94	6.9e-05	1052.52	2	283253	0.77	QLIGPAMYFGLMGDGQPIGR	Gln->pyro-Glu@1	FERRANTI_A_REP1_13LUGLIO23	70.794	2	224	243	19.7	6.9e-05	83	13	41499.2	WHEAT	UDP-arabinopyranose mutase
											[333]	Q9ZR33	3	10.9	0.94	6.9e-05	401.217	3	2750000	-1	TGLPYLWHSK		FERRANTI_A_REP1_13LUGLIO23	42.301	1	266	275	16.6	0.002	67	26	41499.2	WHEAT	UDP-arabinopyranose mutase
											[333]	Q9ZR33	3	10.9	0.94	6.9e-05	559.826	2	1300000	-0.27	YVDAVLTIPK		FERRANTI_A_REP1_13LUGLIO23	45.445	2	199	208	18.9	0.0023	63	18	41499.2	WHEAT	UDP-arabinopyranose mutase
											[267]	A0A3B6KMX7	2	4.4	1.18	5.9e-05	628.321	2	1310000	-0.66	VVSSMFNTVSGK		FERRANTI_A_REP1_13LUGLIO23	37.948	2	314	325	21.6	5.9e-05	81	24	52594	WHEAT	UDP-glucose 6-dehydrogenase
											[267]	A0A3B6KMX7	2	4.4	1.18	5.9e-05	483.295	2	311292	1	IAVLGFAFK		FERRANTI_A_REP1_13LUGLIO23	58.739	2	327	335	21.8	0.00018	72	16	52594	WHEAT	UDP-glucose 6-dehydrogenase
											[261]	A0A077RRU0	1	3.3	2.18	3.6e-05	672.865	2	1940000	-5.1	LLLQNQAEMLR	Oxidation@9	FERRANTI_A_REP1_13LUGLIO23	40.911	1	56	66	30.6	3.6e-05	85	8	36639.6	WHEAT	Uncharacterized protein
											[165]	A0A077RY90	6	22.8	1.13	0.00017	708.361	3	775829	4.4	SVSPGGSGWLGSQLFSAMVVR	Deamidated@13	FERRANTI_A_REP1_13LUGLIO23	69.865	1	115	135	18.1	0.00017	79	2	36137.9	WHEAT	Uncharacterized protein
											[165]	A0A077RY90	6	22.8	1.13	0.00017	1054.51	2	301714	-2.8	TGMEALDTNVSEDAIVGLTR	Oxidation@3	FERRANTI_A_REP1_13LUGLIO23	54.395	1	262	281	21.6	0.00038	75	2	36137.9	WHEAT	Uncharacterized protein
											[165]	A0A077RY90	6	22.8	1.13	0.00017	716.408	2	2730000	-0.93	LFNGVVVEDLVVK	Deamidated@3	FERRANTI_A_REP1_13LUGLIO23	62.364	1	180	192	23.8	0.00083	69	2	36137.9	WHEAT	Uncharacterized protein
											[165]	A0A077RY90	6	22.8	1.13	0.00017	1046.51	2	2180000	-1.7	TGMEALDTNVSEDAIVGLTR		FERRANTI_A_REP1_13LUGLIO23	59.295	1	262	281	18.4	0.0029	67	2	36137.9	WHEAT	Uncharacterized protein
											[165]	A0A077RY90	6	22.8	1.13	0.00017	613.347	2	2130000	-2	DPSVNIAIIQR		FERRANTI_A_REP1_13LUGLIO23	46.027	2	104	114	18.6	0.0049	60	2	36137.9	WHEAT	Uncharacterized protein
											[165]	A0A077RY90	6	22.8	1.13	0.00017	434.911	3	1440000	0.55	HAALFTSTVLSR		FERRANTI_A_REP1_13LUGLIO23	40.736	2	160	171	20.6	0.014	58	2	36137.9	WHEAT	Uncharacterized protein
											[386]	A0A077RZ13	2	12.4	0.56	0.0002	405.548	3	3810000	1.3	TFDLGGHQIAR		FERRANTI_A_REP1_13LUGLIO23	33.143	1	68	78	18.4	0.0002	77	7	21941.5	WHEAT	Uncharacterized protein
											[386]	A0A077RZ13	2	12.4	0.56	0.0002	728.39	2	519791	2.5	IDIPIAASEEELR		FERRANTI_A_REP1_13LUGLIO23	51.179	1	131	143	16.6	0.0018	67	10	21941.5	WHEAT	Uncharacterized protein
											[234]	A0A077S347	3	14.5	1.35	2.7e-05	818.448	2	436310	0.0037	LPLGAPALMVSPQGER		FERRANTI_A_REP1_13LUGLIO23	52.006	2	166	181	18.1	2.7e-05	85	5	27715.7	WHEAT	Uncharacterized protein
											[234]	A0A077S347	3	14.5	1.35	2.7e-05	574.838	2	1110000	0.84	LIGVEYIVSR		FERRANTI_A_REP1_13LUGLIO23	50.46	2	95	104	21.4	0.00012	75	5	27715.7	WHEAT	Uncharacterized protein
											[234]	A0A077S347	3	14.5	1.35	2.7e-05	413.535	3	4460000	-1.4	QVETHHYVSR	Gln->pyro-Glu@1	FERRANTI_A_REP1_13LUGLIO23	19.44	1	66	75	21.6	0.0023	65	5	27715.7	WHEAT	Uncharacterized protein
											[133]	A0A1D5UPC7	3	9.1	3.13	9.2e-08	904.457	2	777799	1.9	AIMQNAGSSLMGIGTATGK		FERRANTI_A_REP1_13LUGLIO23	48.563	2	315	333	26.1	9.2e-08	112	11	48766.5	WHEAT	Uncharacterized protein
											[133]	A0A1D5UPC7	3	9.1	3.13	9.2e-08	621.844	2	993266	0.044	AVQAQEGISALR		FERRANTI_A_REP1_13LUGLIO23	32.794	2	243	254	19.4	0.00066	70	11	48766.5	WHEAT	Uncharacterized protein
											[133]	A0A1D5UPC7	3	9.1	3.13	9.2e-08	621.792	2	794797	4.1	GEQNDEAINPR		FERRANTI_A_REP1_13LUGLIO23	18.329	2	75	85	16.3	0.0049	60	11	48766.5	WHEAT	Uncharacterized protein
											[152]	A0A1D5UU14	3	13.2	3.15	4.5e-08	444.216	2	8310000	0.032	YSLAYDR		FERRANTI_A_REP1_13LUGLIO23	29.56	1	275	281	24.6	4.5e-08	109	6	33693.7	WHEAT	Uncharacterized protein
											[152]	A0A1D5UU14	3	13.2	3.15	4.5e-08	1254.28	3	1440000	-3	YSLAYDRTPEEILGIVYGTGSPAQAGGFFPQGADGR		FERRANTI_A_REP1_13LUGLIO23	69.856	1	275	310	17.3	0.00072	72	6	33693.7	WHEAT	Uncharacterized protein
											[152]	A0A1D5UU14	3	13.2	3.15	4.5e-08	382.719	2	11400000	0.019	ALLYER		FERRANTI_A_REP1_13LUGLIO23	28.069	1	212	217	18.2	0.029	53	12	33693.7	WHEAT	Uncharacterized protein
											[276]	A0A1D5UV55	3	11.4	1.29	2.8e-05	665.324	2	1860000	-1.4	YGGGANTLAAGYSK		FERRANTI_A_REP1_13LUGLIO23	29.51	1	159	172	21.1	2.8e-05	84	15	30372.6	WHEAT	Uncharacterized protein
											[276]	A0A1D5UV55	3	11.4	1.29	2.8e-05	544.779	2	2290000	-1.8	AFQSAYFVR		FERRANTI_A_REP1_13LUGLIO23	40.421	2	150	158	17.9	0.0015	68	15	30372.6	WHEAT	Uncharacterized protein
											[276]	A0A1D5UV55	3	11.4	1.29	2.8e-05	518.295	2	3740000	0.0069	SLGAAVIYNK		FERRANTI_A_REP1_13LUGLIO23	33.582	1	237	246	19.4	0.0019	65	41	30372.6	WHEAT	Uncharacterized protein
											[393]	A0A1D5W6Q2	1	18.8	0.53	0.0014	522.959	3	1410000	-1.7	QIHEIKDFLLTAR	Gln->pyro-Glu@1	FERRANTI_A_REP1_13LUGLIO23	59.526	1	4	16	22.6	0.0014	67	2	8096.6	WHEAT	Uncharacterized protein
											[411]	A0A1D5ZW25	2	11.2	0.18	0.0012	660.382	2	380013	0.02	GAVGALLVYDITK		FERRANTI_A_REP1_13LUGLIO23	58.468	1	84	96	15.6	0.0012	65	11	23640.9	WHEAT	Uncharacterized protein
											[411]	A0A1D5ZW25	2	11.2	0.18	0.0012	529.316	2	2640000	0.32	IVLIGDSGVGK		FERRANTI_A_REP1_13LUGLIO23	38.073	2	15	25	18.9	0.0017	65	6	23640.9	WHEAT	Uncharacterized protein
											[266]	A0A1D6BRH1	2	6.1	1.1	0.0001	449.753	2	1240000	-0.55	VQVVGPDGK		FERRANTI_A_REP1_13LUGLIO23	19.469	2	261	269	22.3	0.0001	76	8	38107.1	WHEAT	Uncharacterized protein
											[266]	A0A1D6BRH1	2	6.1	1.1	0.0001	690.435	2	760648	0.66	VVVLNTANLPLVK		FERRANTI_A_REP1_13LUGLIO23	53.175	1	210	222	15.3	0.00016	67	19	38107.1	WHEAT	Uncharacterized protein
											[90]	A0A1D6DJ20	7	21.8	2.44	4.5e-07	566.767	2	367482	-0.85	GYSFTTTAER		FERRANTI_A_REP1_13LUGLIO23	30.231	1	199	208	22.9	4.5e-07	100	51	41793.2	WHEAT	Uncharacterized protein
											[90]	A0A1D6DJ20	7	21.8	2.44	4.5e-07	580.782	2	1690000	0.75	HTGVMVGMGQK	Oxidation@8=31	FERRANTI_A_REP1_13LUGLIO23	10.017	1	42	52	21.9	1.2e-05	87	51	41793.2	WHEAT	Uncharacterized protein
											[90]	A0A1D6DJ20	7	21.8	2.44	4.5e-07	874.45	2	622893	3.7	SYELPDGQVITIGAER		FERRANTI_A_REP1_13LUGLIO23	54.617	1	241	256	19.2	2.9e-05	87	51	41793.2	WHEAT	Uncharacterized protein
											[90]	A0A1D6DJ20	7	21.8	2.44	4.5e-07	384.224	2	5080000	-0.55	VVAPPER		FERRANTI_A_REP1_13LUGLIO23	15.584	1	331	337	21.9	0.00015	72	51	41793.2	WHEAT	Uncharacterized protein
											[90]	A0A1D6DJ20	7	21.8	2.44	4.5e-07	1085.21	3	391896	-0.04	MTQIMFETFNTPAMYVAIQAVLSLYASGR		FERRANTI_A_REP1_13LUGLIO23	71.207	1	121	149	18.7	0.00022	79	19	41793.2	WHEAT	Uncharacterized protein
											[90]	A0A1D6DJ20	7	21.8	2.44	4.5e-07	473.278	2	2540000	-2.2	AVFPSIVGR		FERRANTI_A_REP1_13LUGLIO23	43.695	1	31	39	22.5	0.0032	63	51	41793.2	WHEAT	Uncharacterized protein
											[90]	A0A1D6DJ20	7	21.8	2.44	4.5e-07	382.191	3	11800000	-0.72	HTGVMVGMGQK		FERRANTI_A_REP1_13LUGLIO23	22.299	1	42	52	16.8	0.0039	62	51	41793.2	WHEAT	Uncharacterized protein
											[115]	A0A1D6DKF8	4	23.9	3.1	1.3e-07	750.879	2	423307	1.6	VLAPAPGGDTAASAMR	Oxidation@15	FERRANTI_A_REP1_13LUGLIO23	27.022	2	129	144	26.6	1.3e-07	109	4	19518.7	WHEAT	Uncharacterized protein
											[115]	A0A1D6DKF8	4	23.9	3.1	1.3e-07	742.881	2	432728	1.9	VLAPAPGGDTAASAMR		FERRANTI_A_REP1_13LUGLIO23	33.707	2	129	144	21.9	7.8e-05	81	4	19518.7	WHEAT	Uncharacterized protein
											[115]	A0A1D6DKF8	4	23.9	3.1	1.3e-07	569.337	2	942272	0.85	YVLVLFQQK		FERRANTI_A_REP1_13LUGLIO23	52.807	1	118	126	17.4	0.00085	66	5	19518.7	WHEAT	Uncharacterized protein
											[115]	A0A1D6DKF8	4	23.9	3.1	1.3e-07	988.026	2	1160000	2.5	VIGDVVDMFVPTMPVTVR		FERRANTI_A_REP1_13LUGLIO23	69.983	1	13	30	16	0.0098	61	7	19518.7	WHEAT	Uncharacterized protein
											[213]	A0A2X0SD86	1	2.4	3.02	9.9e-07	583.773	2	1150000	-1.3	APEYLAMDEK		FERRANTI_A_REP1_13LUGLIO23	34.06	1	91	100	30.6	9.9e-07	98	16	43607.7	WHEAT	Uncharacterized protein
											[254]	A0A2X0ST42	3	1.8	1.43	3.8e-05	669.332	2	2770000	-1.1	LAEEQVASYEAK		FERRANTI_A_REP1_13LUGLIO23	30.418	1	995	1006	23.2	3.8e-05	84	37	200822	WHEAT	Uncharacterized protein
											[254]	A0A2X0ST42	3	1.8	1.43	3.8e-05	580.798	2	3390000	-1.7	GIELQSAAESR		FERRANTI_A_REP1_13LUGLIO23	28.951	1	1115	1125	20.4	0.00083	71	36	200822	WHEAT	Uncharacterized protein
											[254]	A0A2X0ST42	3	1.8	1.43	3.8e-05	547.79	2	1030000	0.54	LQLTEFESK		FERRANTI_A_REP1_13LUGLIO23	40.824	2	798	806	16.4	0.0076	60	38	200822	WHEAT	Uncharacterized protein
											[135]	A0A341T1J6	2	16.8	2.86	1.7e-07	793.386	2	421471	1.2	AGGAYTMNTASAVTVR	Oxidation@7	FERRANTI_A_REP1_13LUGLIO23	29.282	2	68	83	24.8	1.7e-07	107	8	10559.5	WHEAT	Uncharacterized protein
											[135]	A0A341T1J6	2	16.8	2.86	1.7e-07	785.391	2	375146	3.9	AGGAYTMNTASAVTVR		FERRANTI_A_REP1_13LUGLIO23	36.1	2	68	83	19.8	1.8e-05	88	8	10559.5	WHEAT	Uncharacterized protein
											[19]	A0A3B5XV32	13	25.7	3.29	3.3e-07	561.602	3	2070000	-0.0051	HIQGEQPQMGQSQAK	Oxidation@9	FERRANTI_A_REP1_13LUGLIO23	7.456	1	312	326	29.1	3.3e-07	104	3	63867.8	WHEAT	Uncharacterized protein
											[19]	A0A3B5XV32	13	25.7	3.29	3.3e-07	1031.95	2	379228	-0.063	SQAGLTEYFDEENEQFR		FERRANTI_A_REP1_13LUGLIO23	53.052	1	61	77	22.8	9.4e-07	95	7	63867.8	WHEAT	Uncharacterized protein
											[19]	A0A3B5XV32	13	25.7	3.29	3.3e-07	556.27	3	839565	-0.29	HIQGEQPQMGQSQAK		FERRANTI_A_REP1_13LUGLIO23	18.235	1	312	326	27.7	1.4e-06	98	3	63867.8	WHEAT	Uncharacterized protein
											[19]	A0A3B5XV32	13	25.7	3.29	3.3e-07	812.389	2	1870000	-1.1	YGQAQSVQGQSQSQK		FERRANTI_A_REP1_13LUGLIO23	14.03	1	132	146	30.7	2.7e-06	95	4	63867.8	WHEAT	Uncharacterized protein
											[19]	A0A3B5XV32	13	25.7	3.29	3.3e-07	919.069	3	603942	-1.5	HSQEEQPQMGQSQGEQPQTGQSQGK	Oxidation@9	FERRANTI_A_REP1_13LUGLIO23	14.509	1	287	311	15.6	5.5e-06	86	3	63867.8	WHEAT	Uncharacterized protein
											[19]	A0A3B5XV32	13	25.7	3.29	3.3e-07	813.369	2	2190000	-5.7	YGQAQSVQGQSQSQK	Deamidated@5=9;Deamidated@8=9	FERRANTI_A_REP1_13LUGLIO23	13.839	2	132	146	19.9	7e-05	78	4	63867.8	WHEAT	Uncharacterized protein
											[19]	A0A3B5XV32	13	25.7	3.29	3.3e-07	461.238	3	2360000	-0.7	HKEFLFAGNYR		FERRANTI_A_REP1_13LUGLIO23	37.156	1	200	210	18.8	0.0003	76	8	63867.8	WHEAT	Uncharacterized protein
											[19]	A0A3B5XV32	13	25.7	3.29	3.3e-07	421.911	3	4270000	-1	FLKPVFTQQR		FERRANTI_A_REP1_13LUGLIO23	34.744	1	259	268	22.8	0.00074	68	8	63867.8	WHEAT	Uncharacterized protein
											[19]	A0A3B5XV32	13	25.7	3.29	3.3e-07	1009.05	2	182273	-0.35	SSILGALPVDVIANAYGISR	Deamidated@14	FERRANTI_A_REP1_13LUGLIO23	68.94	2	511	530	15.3	0.00092	71	4	63867.8	WHEAT	Uncharacterized protein
											[19]	A0A3B5XV32	13	25.7	3.29	3.3e-07	559.789	2	471893	-0.97	EEELGVFAPK		FERRANTI_A_REP1_13LUGLIO23	41.163	2	541	550	17.6	0.0015	68	8	63867.8	WHEAT	Uncharacterized protein
											[19]	A0A3B5XV32	13	25.7	3.29	3.3e-07	359.716	2	6560000	0.65	GYLLPR		FERRANTI_A_REP1_13LUGLIO23	33.052	1	92	97	19	0.01	59	10	63867.8	WHEAT	Uncharacterized protein
											[19]	A0A3B5XV32	13	25.7	3.29	3.3e-07	558.288	2	10600000	0.27	LSVNIDDPSR		FERRANTI_A_REP1_13LUGLIO23	34.444	1	383	392	17.8	0.017	56	7	63867.8	WHEAT	Uncharacterized protein
											[19]	A0A3B5XV32	13	25.7	3.29	3.3e-07	424.717	2	6390000	-0.29	ADIYNPR		FERRANTI_A_REP1_13LUGLIO23	22.159	2	393	399	16	0.036	54	7	63867.8	WHEAT	Uncharacterized protein
											[292]	A0A3B5XVF8	1	10.1	1.77	2.3e-05	777.356	2	211366	-2.4	YDAGGNGIAGSAAEATK	Deamidated@6	FERRANTI_A_REP1_13LUGLIO23	30.83	2	116	132	25.4	2.3e-05	84	4	17219.3	WHEAT	Uncharacterized protein
											[357]	A0A3B5XWY1	1	5.6	0.84	0.00041	492.267	2	2670000	-0.44	AVGGVDAAPAR		FERRANTI_A_REP1_13LUGLIO23	19.876	2	16	26	22.9	0.00041	72	2	19207.6	WHEAT	Uncharacterized protein
											[202]	A0A3B5XXQ5	4	18.7	1.48	2e-05	486.2	2	445478	0.59	MSAMDSSSR		FERRANTI_A_REP1_13LUGLIO23	11.146	1	281	289	15.3	2e-05	75	10	35516.3	WHEAT	Uncharacterized protein
											[202]	A0A3B5XXQ5	4	18.7	1.48	2e-05	987.496	2	421020	-3	QASITTELTEIISGASALEG	Gln->pyro-Glu@1	FERRANTI_A_REP1_13LUGLIO23	71.666	1	307	326	18.8	0.00046	75	9	35516.3	WHEAT	Uncharacterized protein
											[202]	A0A3B5XXQ5	4	18.7	1.48	2e-05	812.888	2	2100000	-0.87	VGQLDSYEIEGGETK		FERRANTI_A_REP1_13LUGLIO23	37.806	1	235	249	21.9	0.0012	69	12	35516.3	WHEAT	Uncharacterized protein
											[202]	A0A3B5XXQ5	4	18.7	1.48	2e-05	944.014	2	6940000	-1	NPINYTQVAVLADDILK		FERRANTI_A_REP1_13LUGLIO23	69.89	1	176	192	22.2	0.0018	68	12	35516.3	WHEAT	Uncharacterized protein
											[111]	A0A3B5XY60	6	42	1.91	0.0001	378.202	3	5850000	-0.66	VAGFTTHLMR		FERRANTI_A_REP1_13LUGLIO23	34.874	1	50	59	30.3	0.0001	81	6	16448.2	WHEAT	Uncharacterized protein
											[111]	A0A3B5XY60	6	42	1.91	0.0001	369.515	3	2750000	0.35	MTLDFHTNK		FERRANTI_A_REP1_13LUGLIO23	30.156	1	24	32	16.9	0.0021	66	9	16448.2	WHEAT	Uncharacterized protein
											[111]	A0A3B5XY60	6	42	1.91	0.0001	818.729	3	426471	0.09	VDKETMDMLAFLGMADLPGVER	Oxidation@14=17	FERRANTI_A_REP1_13LUGLIO23	69.274	1	98	119	17.3	0.0041	65	9	16448.2	WHEAT	Uncharacterized protein
											[111]	A0A3B5XY60	6	42	1.91	0.0001	813.399	3	6860000	2.1	VDKETMDMLAFLGMADLPGVER		FERRANTI_A_REP1_13LUGLIO23	70.189	1	98	119	22.1	0.0043	65	9	16448.2	WHEAT	Uncharacterized protein
											[111]	A0A3B5XY60	6	42	1.91	0.0001	433.21	2	2320000	1.3	MDFVPEK		FERRANTI_A_REP1_13LUGLIO23	32.613	1	82	88	15.2	0.025	54	9	16448.2	WHEAT	Uncharacterized protein
											[111]	A0A3B5XY60	6	42	1.91	0.0001	602.802	2	585795	0.48	APEATSAAAPYR		FERRANTI_A_REP1_13LUGLIO23	23.132	1	120	131	19.1	0.028	56	4	16448.2	WHEAT	Uncharacterized protein
											[78]	A0A3B5XZJ3	4	19.4	3.89	7.1e-08	621.291	2	9280000	-1	SEDATHPDTIR		FERRANTI_A_REP1_13LUGLIO23	15.177	1	18	28	33.1	7.1e-08	109	6	27550.3	WHEAT	Uncharacterized protein
											[78]	A0A3B5XZJ3	4	19.4	3.89	7.1e-08	334.663	2	9870000	-0.51	GFTMGR		FERRANTI_A_REP1_13LUGLIO23	23.039	1	12	17	21.5	2e-05	81	25	27550.3	WHEAT	Uncharacterized protein
											[78]	A0A3B5XZJ3	4	19.4	3.89	7.1e-08	1077.91	3	1500000	-1.3	GHVGTIGPLAVGFLLGANILAGGPFDGAAMNPAR		FERRANTI_A_REP1_13LUGLIO23	70.56	1	175	208	17.6	0.00018	78	6	27550.3	WHEAT	Uncharacterized protein
											[78]	A0A3B5XZJ3	4	19.4	3.89	7.1e-08	342.66	2	5840000	0.021	GFTMGR	Oxidation@4	FERRANTI_A_REP1_13LUGLIO23	9.381	1	12	17	15.4	0.027	48	25	27550.3	WHEAT	Uncharacterized protein
											[246]	A0A3B5Y081	1	2.1	2.41	2.1e-05	362.861	3	2960000	-0.58	LAGTVGFHER		FERRANTI_A_REP1_13LUGLIO23	24.299	1	84	93	31.6	2.1e-05	85	13	50680.9	WHEAT	Uncharacterized protein
											[271]	A0A3B5Y0E0	3	1.1	0.87	0.00011	1073.05	2	213324	-3.2	SGQALQNAAVDLDDVTLSLSK		FERRANTI_A_REP1_13LUGLIO23	63.679	2	275	295	18	0.00011	81	10	469026	WHEAT	Uncharacterized protein
											[271]	A0A3B5Y0E0	3	1.1	0.87	0.00011	670.84	2	733416	-0.48	VSFLYSEVGPDK		FERRANTI_A_REP1_13LUGLIO23	46.065	2	3234	3245	17.8	0.00015	78	17	469026	WHEAT	Uncharacterized protein
											[271]	A0A3B5Y0E0	3	1.1	0.87	0.00011	717.887	2	3870000	0.62	MLEDQVAFLLQK		FERRANTI_A_REP1_13LUGLIO23	59.899	2	1	12	20.2	0.0011	70	8	469026	WHEAT	Uncharacterized protein
											[233]	A0A3B5Y1S1	2	22.8	2.07	3.5e-06	794.052	3	1590000	-1.2	GFGFISPEDGSEDLFVHQSAIK		FERRANTI_A_REP1_13LUGLIO23	58.289	1	17	38	24.1	3.5e-06	95	19	19194.4	WHEAT	Uncharacterized protein
											[233]	A0A3B5Y1S1	2	22.8	2.07	3.5e-06	713.679	3	848680	2.6	AADVTAPGGGALAGGSRPGDGGGDR		FERRANTI_A_REP1_13LUGLIO23	28.54	1	65	89	21.7	0.0021	68	2	19194.4	WHEAT	Uncharacterized protein
											[404]	A0A3B5Y1Z9	2	4.8	0.29	0.001	662.841	2	631305	0.45	AEAPAAVAAAEEPK		FERRANTI_A_REP1_13LUGLIO23	29.499	1	197	210	19.6	0.001	69	7	66197.9	WHEAT	Uncharacterized protein
											[404]	A0A3B5Y1Z9	2	4.8	0.29	0.001	834.933	2	581155	-0.34	EELIWGVPLVGGDER		FERRANTI_A_REP1_13LUGLIO23	63.57	1	265	279	17.9	0.0022	67	10	66197.9	WHEAT	Uncharacterized protein
											[325]	A0A3B5Y6J0	1	3.4	1.31	0.00011	498.814	2	1660000	0.75	SLAVGIIPAR		FERRANTI_A_REP1_13LUGLIO23	42.466	1	46	55	24.6	0.00011	71	4	32142.4	WHEAT	Uncharacterized protein
											[368]	A0A3B5YRG3	3	16.7	0.43	0.00038	375.211	4	1660000	-0.55	LYHLQVALEHFK		FERRANTI_A_REP1_13LUGLIO23	46.926	1	185	196	18.6	0.00038	73	11	26360.5	WHEAT	Uncharacterized protein
											[368]	A0A3B5YRG3	3	16.7	0.43	0.00038	946.987	2	2020000	1.1	YPTPSLVTPPEYASVGSK		FERRANTI_A_REP1_13LUGLIO23	49.798	1	112	129	18.6	0.00068	73	3	26360.5	WHEAT	Uncharacterized protein
											[368]	A0A3B5YRG3	3	16.7	0.43	0.00038	503.746	2	2790000	0.1	VPVYNGGDGK	Deamidated@5	FERRANTI_A_REP1_13LUGLIO23	21.043	1	87	96	16.8	0.0022	65	9	26360.5	WHEAT	Uncharacterized protein
											[15]	A0A3B5YTY7	15	42.8	3.81	8.6e-08	571.279	3	4770000	-1.3	GHEDKDAEETLQALR		FERRANTI_A_REP1_13LUGLIO23	34.233	1	129	143	32.7	8.6e-08	111	4	37746.4	WHEAT	Uncharacterized protein
											[15]	A0A3B5YTY7	15	42.8	3.81	8.6e-08	675.844	2	160592	3.1	TNIFSYFLMAK	Oxidation@9	FERRANTI_A_REP1_13LUGLIO23	68.3	1	212	222	21.9	4.8e-06	93	4	37746.4	WHEAT	Uncharacterized protein
											[15]	A0A3B5YTY7	15	42.8	3.81	8.6e-08	619.318	2	3070000	-0.13	VVEEVANAHGGR		FERRANTI_A_REP1_13LUGLIO23	15.617	2	170	181	29.1	1.1e-05	89	3	37746.4	WHEAT	Uncharacterized protein
											[15]	A0A3B5YTY7	15	42.8	3.81	8.6e-08	465.248	3	4460000	0.8	RVVEEVANAHGGR		FERRANTI_A_REP1_13LUGLIO23	18.676	1	169	181	25.7	1.6e-05	88	3	37746.4	WHEAT	Uncharacterized protein
											[15]	A0A3B5YTY7	15	42.8	3.81	8.6e-08	1301.97	3	2200000	0.52	AGQPSEVAPSFVFLASEQDSSYISGQILHPNGGTIVNS		FERRANTI_A_REP1_13LUGLIO23	70.013	1	311	348	20.1	7.3e-05	82	3	37746.4	WHEAT	Uncharacterized protein
											[15]	A0A3B5YTY7	15	42.8	3.81	8.6e-08	511.752	2	24500000	-1.4	QFGSEVPMK		FERRANTI_A_REP1_13LUGLIO23	30.731	1	301	309	18.9	0.00018	76	4	37746.4	WHEAT	Uncharacterized protein
											[15]	A0A3B5YTY7	15	42.8	3.81	8.6e-08	667.843	2	1030000	-2	TNIFSYFLMAK		FERRANTI_A_REP1_13LUGLIO23	69.592	1	212	222	22.1	0.00019	78	4	37746.4	WHEAT	Uncharacterized protein
											[15]	A0A3B5YTY7	15	42.8	3.81	8.6e-08	589.287	2	3440000	-0.93	QFGSEVPMKR	Gln->pyro-Glu@1;Oxidation@8	FERRANTI_A_REP1_13LUGLIO23	30.766	1	301	310	18.8	0.0002	76	4	37746.4	WHEAT	Uncharacterized protein
											[15]	A0A3B5YTY7	15	42.8	3.81	8.6e-08	601.33	2	1640000	-1.1	VALVTGGDSGIGR		FERRANTI_A_REP1_13LUGLIO23	33.935	2	97	109	27	0.00031	75	4	37746.4	WHEAT	Uncharacterized protein
											[15]	A0A3B5YTY7	15	42.8	3.81	8.6e-08	634.331	2	10800000	0.74	GNATLLDYTATK		FERRANTI_A_REP1_13LUGLIO23	39.018	1	245	256	23.7	0.00074	70	4	37746.4	WHEAT	Uncharacterized protein
											[15]	A0A3B5YTY7	15	42.8	3.81	8.6e-08	417.225	3	3220000	0.3	VKQFGSEVPMK		FERRANTI_A_REP1_13LUGLIO23	27.266	2	299	309	19.6	0.0056	63	4	37746.4	WHEAT	Uncharacterized protein
											[15]	A0A3B5YTY7	15	42.8	3.81	8.6e-08	626.314	3	1530000	2.4	HMGPGSSIINTTSVNAYK		FERRANTI_A_REP1_13LUGLIO23	39.106	1	227	244	17.1	0.0069	63	3	37746.4	WHEAT	Uncharacterized protein
											[15]	A0A3B5YTY7	15	42.8	3.81	8.6e-08	417.745	2	2620000	-1.3	GAIVAFTR		FERRANTI_A_REP1_13LUGLIO23	34.462	2	257	264	23.6	0.0071	58	4	37746.4	WHEAT	Uncharacterized protein
											[15]	A0A3B5YTY7	15	42.8	3.81	8.6e-08	581.289	2	1790000	-0.36	QFGSEVPMKR	Gln->pyro-Glu@1	FERRANTI_A_REP1_13LUGLIO23	37.174	1	301	310	16.5	0.023	56	4	37746.4	WHEAT	Uncharacterized protein
											[15]	A0A3B5YTY7	15	42.8	3.81	8.6e-08	503.766	2	8260000	0.23	ALSMQLAEK	Oxidation@4	FERRANTI_A_REP1_13LUGLIO23	22.06	1	265	273	20.6	0.025	56	4	37746.4	WHEAT	Uncharacterized protein
											[6]	A0A3B5Z3G6	28	41.2	3.53	6e-07	831.376	3	1660000	-0.9	DAGAHGAQATAEGTEEATATAAEYAK		FERRANTI_A_REP1_13LUGLIO23	41.096	2	291	316	19.3	6e-07	99	1	74276.2	WHEAT	Uncharacterized protein
											[6]	A0A3B5Z3G6	28	41.2	3.53	6e-07	561.271	3	5040000	-0.85	AAHGQGANAPAGGTTASSR		FERRANTI_A_REP1_13LUGLIO23	6.122	1	94	112	33.8	1.7e-06	97	1	74276.2	WHEAT	Uncharacterized protein
											[6]	A0A3B5Z3G6	28	41.2	3.53	6e-07	607.791	2	2100000	-1.1	GSAAVTHATEDR		FERRANTI_A_REP1_13LUGLIO23	7.913	1	198	209	34.5	2.3e-06	94	6	74276.2	WHEAT	Uncharacterized protein
											[6]	A0A3B5Z3G6	28	41.2	3.53	6e-07	574.282	2	7560000	-2.1	DSVTGAAGGAVDK		FERRANTI_A_REP1_13LUGLIO23	22.444	1	628	640	29	4.9e-06	92	1	74276.2	WHEAT	Uncharacterized protein
											[6]	A0A3B5Z3G6	28	41.2	3.53	6e-07	575.272	2	1880000	-0.75	DSVTGAAGGTADK		FERRANTI_A_REP1_13LUGLIO23	15.448	1	566	578	22.4	5.4e-05	81	1	74276.2	WHEAT	Uncharacterized protein
											[6]	A0A3B5Z3G6	28	41.2	3.53	6e-07	446.732	2	5750000	0.43	TGSMAAQVK		FERRANTI_A_REP1_13LUGLIO23	10.281	1	539	547	26.2	5.4e-05	82	6	74276.2	WHEAT	Uncharacterized protein
											[6]	A0A3B5Z3G6	28	41.2	3.53	6e-07	519.73	2	2030000	0.083	DTTEQTMGR		FERRANTI_A_REP1_13LUGLIO23	12.187	1	581	589	23.1	6.6e-05	77	6	74276.2	WHEAT	Uncharacterized protein
											[6]	A0A3B5Z3G6	28	41.2	3.53	6e-07	552.28	3	9290000	-0.97	GKDVTVSTGGTAAEYAK		FERRANTI_A_REP1_13LUGLIO23	25.222	1	388	404	26.7	7.4e-05	82	5	74276.2	WHEAT	Uncharacterized protein
											[6]	A0A3B5Z3G6	28	41.2	3.53	6e-07	655.832	2	1550000	-1.4	TTAEYTQQAAVK		FERRANTI_A_REP1_13LUGLIO23	22.375	1	376	387	19.8	9.7e-05	79	5	74276.2	WHEAT	Uncharacterized protein
											[6]	A0A3B5Z3G6	28	41.2	3.53	6e-07	527.727	2	218816	-0.75	DTTEQTMGR	Oxidation@7	FERRANTI_A_REP1_13LUGLIO23	2.459	1	581	589	16.6	0.00016	71	6	74276.2	WHEAT	Uncharacterized protein
											[6]	A0A3B5Z3G6	28	41.2	3.53	6e-07	526.266	3	4920000	0.093	FRAEAQQNSADAIR		FERRANTI_A_REP1_13LUGLIO23	23.453	2	31	44	19.4	0.00032	76	5	74276.2	WHEAT	Uncharacterized protein
											[6]	A0A3B5Z3G6	28	41.2	3.53	6e-07	467.714	2	715120	-1.4	EGDSAAASAR		FERRANTI_A_REP1_13LUGLIO23	2.472	1	212	221	20.6	0.00048	68	1	74276.2	WHEAT	Uncharacterized protein
											[6]	A0A3B5Z3G6	28	41.2	3.53	6e-07	513.77	2	6030000	-0.59	ALPEGAQQGR		FERRANTI_A_REP1_13LUGLIO23	16.1	1	84	93	25	0.00065	70	5	74276.2	WHEAT	Uncharacterized protein
											[6]	A0A3B5Z3G6	28	41.2	3.53	6e-07	822.395	2	2150000	-0.31	EVTLTTGEMTAEYAK		FERRANTI_A_REP1_13LUGLIO23	42.796	1	324	338	24.8	0.00087	70	6	74276.2	WHEAT	Uncharacterized protein
											[6]	A0A3B5Z3G6	28	41.2	3.53	6e-07	577.788	2	1720000	0.01	TLGSTGDYAAAK		FERRANTI_A_REP1_13LUGLIO23	24.107	1	274	285	16.4	0.0013	67	2	74276.2	WHEAT	Uncharacterized protein
											[6]	A0A3B5Z3G6	28	41.2	3.53	6e-07	477.251	2	5970000	0.17	ATDTAAYIK		FERRANTI_A_REP1_13LUGLIO23	23.126	1	557	565	20.9	0.0018	66	1	74276.2	WHEAT	Uncharacterized protein
											[6]	A0A3B5Z3G6	28	41.2	3.53	6e-07	473.764	2	1230000	0.18	EVTAVTAQK		FERRANTI_A_REP1_13LUGLIO23	12.178	1	449	457	22	0.002	67	6	74276.2	WHEAT	Uncharacterized protein
											[6]	A0A3B5Z3G6	28	41.2	3.53	6e-07	648.825	2	1830000	0.43	TTADYTQQAAVK		FERRANTI_A_REP1_13LUGLIO23	22.498	1	420	431	16.6	0.0032	64	5	74276.2	WHEAT	Uncharacterized protein
											[6]	A0A3B5Z3G6	28	41.2	3.53	6e-07	571.626	3	6430000	0.16	DAAMHALGITGEQTVAK		FERRANTI_A_REP1_13LUGLIO23	38.167	2	225	241	19.2	0.0036	65	1	74276.2	WHEAT	Uncharacterized protein
											[6]	A0A3B5Z3G6	28	41.2	3.53	6e-07	474.244	2	3750000	0.63	DATSQVAQK		FERRANTI_A_REP1_13LUGLIO23	7.512	1	643	651	29.6	0.0067	62	6	74276.2	WHEAT	Uncharacterized protein
											[6]	A0A3B5Z3G6	28	41.2	3.53	6e-07	460.729	2	2830000	1.2	DATGAMVQK		FERRANTI_A_REP1_13LUGLIO23	16.881	2	610	618	18.7	0.0068	61	1	74276.2	WHEAT	Uncharacterized protein
											[6]	A0A3B5Z3G6	28	41.2	3.53	6e-07	839.373	2	279347	0.29	EMAEQGNATAAQAEEK		FERRANTI_A_REP1_13LUGLIO23	21.454	2	464	479	16.1	0.0081	56	1	74276.2	WHEAT	Uncharacterized protein
											[6]	A0A3B5Z3G6	28	41.2	3.53	6e-07	637.309	2	2430000	-1.3	AEAQQNSADAIR		FERRANTI_A_REP1_13LUGLIO23	16.602	1	33	44	23.8	0.012	58	5	74276.2	WHEAT	Uncharacterized protein
											[6]	A0A3B5Z3G6	28	41.2	3.53	6e-07	511.614	3	12700000	0.08	TKDVTLSTAAQAAQK		FERRANTI_A_REP1_13LUGLIO23	25.596	1	432	446	18.9	0.016	58	6	74276.2	WHEAT	Uncharacterized protein
											[6]	A0A3B5Z3G6	28	41.2	3.53	6e-07	614.977	3	2480000	0.73	AKEVTLTTGEMTAEYAK		FERRANTI_A_REP1_13LUGLIO23	36.59	1	322	338	16.9	0.016	59	6	74276.2	WHEAT	Uncharacterized protein
											[6]	A0A3B5Z3G6	28	41.2	3.53	6e-07	548.944	3	1300000	-0.4	REEGGQGGVSLEEIGK		FERRANTI_A_REP1_13LUGLIO23	31.856	1	15	30	18.5	0.018	58	5	74276.2	WHEAT	Uncharacterized protein
											[6]	A0A3B5Z3G6	28	41.2	3.53	6e-07	526.593	3	1110000	-0.41	FRAEAQQNSADAIR	Deamidated@8=10	FERRANTI_A_REP1_13LUGLIO23	24.46	1	31	44	15.7	0.018	58	5	74276.2	WHEAT	Uncharacterized protein
											[6]	A0A3B5Z3G6	28	41.2	3.53	6e-07	576.957	3	2110000	-0.27	DAAMHALGITGEQTVAK	Oxidation@4	FERRANTI_A_REP1_13LUGLIO23	32.322	2	225	241	17.9	0.027	56	1	74276.2	WHEAT	Uncharacterized protein
											[149]	A0A3B5ZRV3	8	18.5	1.1	0.0002	715.871	2	571793	2.9	GYISPYFITNQK		FERRANTI_A_REP1_13LUGLIO23	48.441	2	229	240	23.2	0.0002	78	29	61122.9	WHEAT	Uncharacterized protein
											[149]	A0A3B5ZRV3	8	18.5	1.1	0.0002	588.79	2	1800000	-1.7	IGGASEAEVSEK		FERRANTI_A_REP1_13LUGLIO23	21.031	2	412	423	23.8	0.00028	75	11	61122.9	WHEAT	Uncharacterized protein
											[149]	A0A3B5ZRV3	8	18.5	1.1	0.0002	951.023	2	210649	0.74	AAVEEGIVPGGGVALLYASK		FERRANTI_A_REP1_13LUGLIO23	57.526	2	436	455	16.2	0.0016	68	25	61122.9	WHEAT	Uncharacterized protein
											[149]	A0A3B5ZRV3	8	18.5	1.1	0.0002	840.411	2	226734	1.7	LLEQENTDLGYDAAK		FERRANTI_A_REP1_13LUGLIO23	38.757	1	500	514	16.2	0.0031	66	16	61122.9	WHEAT	Uncharacterized protein
											[149]	A0A3B5ZRV3	8	18.5	1.1	0.0002	424.206	2	4590000	-0.62	APGFGENR		FERRANTI_A_REP1_13LUGLIO23	17.995	1	309	316	17.8	0.0037	61	39	61122.9	WHEAT	Uncharacterized protein
											[149]	A0A3B5ZRV3	8	18.5	1.1	0.0002	470.726	2	5520000	0.18	GEYVDMVK		FERRANTI_A_REP1_13LUGLIO23	30.644	1	515	522	15.2	0.0052	58	26	61122.9	WHEAT	Uncharacterized protein
											[149]	A0A3B5ZRV3	8	18.5	1.1	0.0002	832.084	3	2120000	0.018	EGVITIADGNTLYNELEVVEGMK		FERRANTI_A_REP1_13LUGLIO23	70.066	1	203	225	15.7	0.013	61	21	61122.9	WHEAT	Uncharacterized protein
											[149]	A0A3B5ZRV3	8	18.5	1.1	0.0002	427.77	2	2040000	-1.8	VGIIDPLK		FERRANTI_A_REP1_13LUGLIO23	42.874	2	523	530	17.1	0.019	48	11	61122.9	WHEAT	Uncharacterized protein
											[177]	A0A3B6A374	2	13.2	2.68	2e-05	314.506	3	16800000	-1	LADTASHVK		FERRANTI_A_REP1_13LUGLIO23	6.082	1	137	145	34.3	2e-05	84	5	17496.3	WHEAT	Uncharacterized protein
											[177]	A0A3B6A374	2	13.2	2.68	2e-05	737.874	2	990879	1	TDLDDPSTTLLQR		FERRANTI_A_REP1_13LUGLIO23	44.629	1	19	31	15.8	0.046	54	2	17496.3	WHEAT	Uncharacterized protein
											[293]	A0A3B6ASV4	4	22.9	0.86	0.0015	422.238	2	1150000	1.8	GAAAAAAAAAK		FERRANTI_A_REP1_13LUGLIO23	11.267	1	4	14	26.1	0.0015	66	1	15524	WHEAT	Uncharacterized protein
											[293]	A0A3B6ASV4	4	22.9	0.86	0.0015	525.281	2	2390000	0.38	IMEIASLEK	Oxidation@2	FERRANTI_A_REP1_13LUGLIO23	32.283	1	35	43	18.4	0.006	62	14	15524	WHEAT	Uncharacterized protein
											[293]	A0A3B6ASV4	4	22.9	0.86	0.0015	517.284	2	2610000	1.4	IMEIASLEK		FERRANTI_A_REP1_13LUGLIO23	40.947	2	35	43	18.9	0.018	57	14	15524	WHEAT	Uncharacterized protein
											[293]	A0A3B6ASV4	4	22.9	0.86	0.0015	595.312	2	3800000	-0.71	AGNLGDSVTVTR		FERRANTI_A_REP1_13LUGLIO23	28.033	1	56	67	16.9	0.037	55	7	15524	WHEAT	Uncharacterized protein
											[294]	A0A3B6ATG5	2	8.3	1.43	3.9e-05	601.29	3	686272	-0.39	SPDAKPTGLDAQTSEER		FERRANTI_A_REP1_13LUGLIO23	22.324	2	237	253	23.3	3.9e-05	84	13	35802.5	WHEAT	Uncharacterized protein
											[294]	A0A3B6ATG5	2	8.3	1.43	3.9e-05	413.554	3	5130000	-0.065	KVDDAVHELGR		FERRANTI_A_REP1_13LUGLIO23	22.255	1	80	90	18.3	0.005	62	5	35802.5	WHEAT	Uncharacterized protein
											[125]	A0A3B6AYN4	5	16	2.06	1.5e-06	856.448	2	388000	-0.37	LTASFLGSVFPDSVSGK		FERRANTI_A_REP1_13LUGLIO23	61.845	1	88	104	20.6	1.5e-06	99	12	45277.9	WHEAT	Uncharacterized protein
											[125]	A0A3B6AYN4	5	16	2.06	1.5e-06	538.638	3	1230000	0.36	ITEIVPGVVESEITK		FERRANTI_A_REP1_13LUGLIO23	53.337	2	277	291	18.3	5.9e-06	91	15	45277.9	WHEAT	Uncharacterized protein
											[125]	A0A3B6AYN4	5	16	2.06	1.5e-06	627.827	2	2420000	-0.53	AAALNFYDTLR		FERRANTI_A_REP1_13LUGLIO23	50.407	1	258	268	18.8	7e-05	80	13	45277.9	WHEAT	Uncharacterized protein
											[125]	A0A3B6AYN4	5	16	2.06	1.5e-06	806.939	2	2060000	0.73	IVGVTSNSSYIFIGR		FERRANTI_A_REP1_13LUGLIO23	52.751	2	235	249	17.8	0.0031	65	9	45277.9	WHEAT	Uncharacterized protein
											[125]	A0A3B6AYN4	5	16	2.06	1.5e-06	400.718	2	7510000	3.3	SPEIQAR		FERRANTI_A_REP1_13LUGLIO23	10.268	1	400	406	21.9	0.0054	60	11	45277.9	WHEAT	Uncharacterized protein
											[237]	A0A3B6AZE6	2	7.5	1.94	2.6e-05	333.859	3	1120000	-0.73	LAFPSLHSK		FERRANTI_A_REP1_13LUGLIO23	35.005	1	75	83	27.4	2.6e-05	84	6	30760	WHEAT	Uncharacterized protein
											[237]	A0A3B6AZE6	2	7.5	1.94	2.6e-05	603.778	2	4440000	0.6	DLSSLDDDGAAK		FERRANTI_A_REP1_13LUGLIO23	31.802	1	261	272	16.3	0.0062	59	5	30760	WHEAT	Uncharacterized protein
											[408]	A0A3B6B1D5	1	1.3	0.37	0.0022	486.762	2	1450000	-4.6	VIRDENAR		FERRANTI_A_REP1_13LUGLIO23	16.53	1	364	371	22.1	0.0022	66	6	67048	WHEAT	Uncharacterized protein
											[62]	A0A3B6B3B0	6	19.4	4.41	3e-09	755.005	3	480739	0.45	VGTESTAEEHSTWDDVEAATK		FERRANTI_A_REP1_13LUGLIO23	39.005	1	278	298	30.9	3e-09	121	4	34095.1	WHEAT	Uncharacterized protein
											[62]	A0A3B6B3B0	6	19.4	4.41	3e-09	572.274	2	5780000	-1.3	QAAQGAWEATK	Gln->pyro-Glu@1	FERRANTI_A_REP1_13LUGLIO23	34.744	2	258	268	21.2	0.00014	75	7	34095.1	WHEAT	Uncharacterized protein
											[62]	A0A3B6B3B0	6	19.4	4.41	3e-09	460.719	2	921267	-1.9	ETASQAADK		FERRANTI_A_REP1_13LUGLIO23	1.91	1	127	135	24.6	0.00019	75	7	34095.1	WHEAT	Uncharacterized protein
											[62]	A0A3B6B3B0	6	19.4	4.41	3e-09	460.222	3	1470000	-0.65	EKTAEVAEGAMDK		FERRANTI_A_REP1_13LUGLIO23	21.415	1	203	215	18.7	0.0026	65	7	34095.1	WHEAT	Uncharacterized protein
											[62]	A0A3B6B3B0	6	19.4	4.41	3e-09	339.678	2	763098	-1.4	VAEMTK		FERRANTI_A_REP1_13LUGLIO23	4.181	1	234	239	16.2	0.004	61	7	34095.1	WHEAT	Uncharacterized protein
											[62]	A0A3B6B3B0	6	19.4	4.41	3e-09	630.792	4	1910000	3.6	EKVGTESTAEEHSTWDDVEAATK		FERRANTI_A_REP1_13LUGLIO23	36.402	1	276	298	16.1	0.0074	59	4	34095.1	WHEAT	Uncharacterized protein
											[413]	A0A3B6B8M9	1	1.7	0.26	0.0045	372.721	2	9890000	-0.83	GLGTIAGR		FERRANTI_A_REP1_13LUGLIO23	20.085	1	35	42	22.7	0.0045	63	1	51202	WHEAT	Uncharacterized protein
											[131]	A0A3B6B8S2	4	18.3	2.65	9.8e-07	777.387	3	2440000	0.97	GIFEGMSSLVDAGGAHGAAAEAIAK		FERRANTI_A_REP1_13LUGLIO23	57.578	1	179	203	26.8	9.8e-07	101	2	38878.2	WHEAT	Uncharacterized protein
											[131]	A0A3B6B8S2	4	18.3	2.65	9.8e-07	681.846	2	728808	-0.81	GGAATLSEVATETR		FERRANTI_A_REP1_13LUGLIO23	35.252	1	38	51	17.4	0.0012	70	3	38878.2	WHEAT	Uncharacterized protein
											[131]	A0A3B6B8S2	4	18.3	2.65	9.8e-07	619.295	2	1300000	0.87	GEYNVGVAADSR		FERRANTI_A_REP1_13LUGLIO23	27.862	1	156	167	16.9	0.0023	65	5	38878.2	WHEAT	Uncharacterized protein
											[131]	A0A3B6B8S2	4	18.3	2.65	9.8e-07	737.407	2	1640000	-0.049	LLVGDYNQSPIVR		FERRANTI_A_REP1_13LUGLIO23	45.267	1	96	108	18.2	0.018	58	3	38878.2	WHEAT	Uncharacterized protein
											[87]	A0A3B6C021	7	27.7	1.89	5.8e-06	633.302	3	1260000	1.4	MVNNIYLNFDAFHGDK		FERRANTI_A_REP1_13LUGLIO23	53.495	2	303	318	22	5.8e-06	92	15	38823.1	WHEAT	Uncharacterized protein
											[87]	A0A3B6C021	7	27.7	1.89	5.8e-06	349.849	3	1640000	-1.4	HSTGQGHPVK		FERRANTI_A_REP1_13LUGLIO23	1.821	1	264	273	21.4	2.4e-05	86	16	38823.1	WHEAT	Uncharacterized protein
											[87]	A0A3B6C021	7	27.7	1.89	5.8e-06	363.865	3	7260000	-0.35	HSIGQSHPVK		FERRANTI_A_REP1_13LUGLIO23	3.667	1	87	96	23.2	6.5e-05	82	46	38823.1	WHEAT	Uncharacterized protein
											[87]	A0A3B6C021	7	27.7	1.89	5.8e-06	541.759	2	2980000	-0.49	AGEDYSLTAR		FERRANTI_A_REP1_13LUGLIO23	27.911	2	205	214	23.4	0.00012	77	29	38823.1	WHEAT	Uncharacterized protein
											[87]	A0A3B6C021	7	27.7	1.89	5.8e-06	1083.54	2	681119	0.23	LVPFNPAYEDASVLWTESK		FERRANTI_A_REP1_13LUGLIO23	64.846	2	97	115	15.8	0.00015	80	27	38823.1	WHEAT	Uncharacterized protein
											[87]	A0A3B6C021	7	27.7	1.89	5.8e-06	1134.05	2	579637	-0.62	LVPYNPAYQDESVLWTESR		FERRANTI_A_REP1_13LUGLIO23	57.317	1	274	292	17.2	0.0007	73	16	38823.1	WHEAT	Uncharacterized protein
											[87]	A0A3B6C021	7	27.7	1.89	5.8e-06	619.343	2	3570000	-0.61	DGEVVLAPVNPK		FERRANTI_A_REP1_13LUGLIO23	38.299	1	38	49	16.6	0.0011	68	29	38823.1	WHEAT	Uncharacterized protein
											[392]	A0A3B6CHK3	1	0.8	0.53	0.0012	354.201	2	1350000	-1.1	PAGIHGR		FERRANTI_A_REP1_13LUGLIO23	4.074	1	105	111	22.4	0.0012	63	1	99525.9	WHEAT	Uncharacterized protein
											[220]	A0A3B6ECX9	1	6.2	2.8	1.9e-06	647.829	2	336817	-1.1	EAFELVSGEVSK		FERRANTI_A_REP1_13LUGLIO23	43.05	1	74	85	29.9	1.9e-06	97	11	20667.3	WHEAT	Uncharacterized protein
											[232]	A0A3B6ED17	2	7.8	1.67	2.6e-05	530.258	3	2400000	-1.6	HGGNVGDTWAPGPAPR		FERRANTI_A_REP1_13LUGLIO23	29.869	1	279	294	24.2	2.6e-05	85	2	34139.9	WHEAT	Uncharacterized protein
											[232]	A0A3B6ED17	2	7.8	1.67	2.6e-05	513.303	2	5240000	-0.52	VPLILEEGR		FERRANTI_A_REP1_13LUGLIO23	41.629	1	267	275	24.8	0.00046	67	8	34139.9	WHEAT	Uncharacterized protein
											[114]	A0A3B6EE47	3	12.2	3.17	2.2e-06	755.082	3	2920000	0.69	VLVPVAAGTEPVEAAATADVLNR		FERRANTI_A_REP1_13LUGLIO23	58.499	1	34	56	34	2.2e-06	96	6	44939.7	WHEAT	Uncharacterized protein
											[114]	A0A3B6EE47	3	12.2	3.17	2.2e-06	759.414	2	1100000	0.47	APGTATEFALAIVEK		FERRANTI_A_REP1_13LUGLIO23	58.065	1	394	408	20.4	0.0017	68	9	44939.7	WHEAT	Uncharacterized protein
											[114]	A0A3B6EE47	3	12.2	3.17	2.2e-06	514.269	3	3310000	-1.6	ATAFPPMAHLLTDR		FERRANTI_A_REP1_13LUGLIO23	50.937	2	363	376	18.2	0.004	64	3	44939.7	WHEAT	Uncharacterized protein
											[309]	A0A3B6EEQ6	2	3.6	1.08	1.6e-05	535.303	2	1180000	-1.2	GVDVVVATPGR		FERRANTI_A_REP1_13LUGLIO23	32.704	2	249	259	16.9	1.6e-05	84	17	87193.8	WHEAT	Uncharacterized protein
											[309]	A0A3B6EEQ6	2	3.6	1.08	1.6e-05	675	3	1520000	-2.8	VVINYDFPTGVEDYVHR		FERRANTI_A_REP1_13LUGLIO23	54.202	2	442	458	17.7	0.00033	76	17	87193.8	WHEAT	Uncharacterized protein
											[97]	A0A3B6EFK5	10	28.3	2.24	2.7e-06	584.597	3	1020000	0.69	AEEGKESASEMADAAAGK		FERRANTI_A_REP1_13LUGLIO23	24.947	2	98	115	25.1	2.7e-06	91	3	42151.6	WHEAT	Uncharacterized protein
											[97]	A0A3B6EFK5	10	28.3	2.24	2.7e-06	667.621	3	1590000	-0.52	DTTTAHDSYSTGAMGTAGEK		FERRANTI_A_REP1_13LUGLIO23	24.719	1	67	86	19.9	6.4e-05	74	3	42151.6	WHEAT	Uncharacterized protein
											[97]	A0A3B6EFK5	10	28.3	2.24	2.7e-06	596.76	2	1770000	-2.1	ADDEEDVMLR		FERRANTI_A_REP1_13LUGLIO23	33.891	2	352	361	17.9	0.00027	69	9	42151.6	WHEAT	Uncharacterized protein
											[97]	A0A3B6EFK5	10	28.3	2.24	2.7e-06	374.843	3	2060000	-1.5	THQPPEEER		FERRANTI_A_REP1_13LUGLIO23	4.591	1	255	263	19.4	0.0012	66	7	42151.6	WHEAT	Uncharacterized protein
											[97]	A0A3B6EFK5	10	28.3	2.24	2.7e-06	419.706	2	5960000	0.21	DTFSGGVR		FERRANTI_A_REP1_13LUGLIO23	21.583	2	59	66	21.9	0.0022	63	8	42151.6	WHEAT	Uncharacterized protein
											[97]	A0A3B6EFK5	10	28.3	2.24	2.7e-06	948.989	2	416663	0.46	LATENIFGSAQGLTEAFK		FERRANTI_A_REP1_13LUGLIO23	62.81	2	266	283	15.8	0.0042	65	4	42151.6	WHEAT	Uncharacterized protein
											[97]	A0A3B6EFK5	10	28.3	2.24	2.7e-06	619.271	2	901816	-0.78	ESASEMADAAAGK		FERRANTI_A_REP1_13LUGLIO23	26.936	1	103	115	15.3	0.0043	58	3	42151.6	WHEAT	Uncharacterized protein
											[97]	A0A3B6EFK5	10	28.3	2.24	2.7e-06	432.199	2	3320000	-1.4	EMADAAAGK		FERRANTI_A_REP1_13LUGLIO23	7.84	1	129	137	17.6	0.0055	59	9	42151.6	WHEAT	Uncharacterized protein
											[97]	A0A3B6EFK5	10	28.3	2.24	2.7e-06	444.233	2	4910000	-0.33	AADELAAAR		FERRANTI_A_REP1_13LUGLIO23	19.232	1	19	27	20.4	0.02	55	7	42151.6	WHEAT	Uncharacterized protein
											[97]	A0A3B6EFK5	10	28.3	2.24	2.7e-06	652.306	2	1130000	1	ESAWQQGQDVR		FERRANTI_A_REP1_13LUGLIO23	26.843	1	231	241	16.1	0.03	53	4	42151.6	WHEAT	Uncharacterized protein
											[76]	A0A3B6EM13	3	19.5	4.54	4.5e-08	526.605	3	2180000	-0.84	VASPAQAQEVHDGLR		FERRANTI_A_REP1_13LUGLIO23	26.112	1	177	191	38.5	4.5e-08	115	5	27298.4	WHEAT	Uncharacterized protein
											[76]	A0A3B6EM13	3	19.5	4.54	4.5e-08	1154.09	2	2180000	0.84	TSDWTNVVLAYEPVWAIGTGK		FERRANTI_A_REP1_13LUGLIO23	70.21	1	156	176	17.6	8.7e-05	83	5	27298.4	WHEAT	Uncharacterized protein
											[76]	A0A3B6EM13	3	19.5	4.54	4.5e-08	726.355	2	1400000	-0.9	EAGTTMEVVSAQTK		FERRANTI_A_REP1_13LUGLIO23	30.033	1	137	150	18.4	0.00064	72	5	27298.4	WHEAT	Uncharacterized protein
											[311]	A0A3B6FJZ5	1	6.9	1.45	5.1e-05	576.271	2	1050000	-1.3	LDQVSQMSSR	Deamidated@6=37	FERRANTI_A_REP1_13LUGLIO23	24.934	1	90	99	24.1	5.1e-05	81	2	16959.9	WHEAT	Uncharacterized protein
											[229]	A0A3B6HMZ7	3	8.4	1.59	6e-05	578.773	2	1550000	0.64	GAFGSDAAAYAR		FERRANTI_A_REP1_13LUGLIO23	32.877	1	229	240	23.4	6e-05	79	8	51723.9	WHEAT	Uncharacterized protein
											[229]	A0A3B6HMZ7	3	8.4	1.59	6e-05	1108.05	2	454250	-2.4	VVYFVNSGTEANELAMLMAR		FERRANTI_A_REP1_13LUGLIO23	67.712	1	159	178	25.9	0.0012	71	12	51723.9	WHEAT	Uncharacterized protein
											[229]	A0A3B6HMZ7	3	8.4	1.59	6e-05	469.757	2	6120000	0.54	HEIIGDVR		FERRANTI_A_REP1_13LUGLIO23	22.271	2	397	404	16.2	0.023	53	8	51723.9	WHEAT	Uncharacterized protein
											[72]	A0A3B6HP31	8	21.7	3.31	1.1e-07	676.674	3	1860000	-0.91	VAINEIAESIMAFNTNYK		FERRANTI_A_REP1_13LUGLIO23	69.93	1	340	357	28.4	1.1e-07	111	16	53883.6	WHEAT	Uncharacterized protein
											[72]	A0A3B6HP31	8	21.7	3.31	1.1e-07	527.27	2	1280000	-0.22	HDDIVQQAK		FERRANTI_A_REP1_13LUGLIO23	9.688	2	288	296	23.4	0.00011	78	26	53883.6	WHEAT	Uncharacterized protein
											[72]	A0A3B6HP31	8	21.7	3.31	1.1e-07	620.831	2	6250000	-1.9	DTGLFGVYAVAK		FERRANTI_A_REP1_13LUGLIO23	53.896	2	358	369	22.1	0.0011	68	26	53883.6	WHEAT	Uncharacterized protein
											[72]	A0A3B6HP31	8	21.7	3.31	1.1e-07	552.766	4	278348	0.25	YETEEAAGVAHFVEHMLFK		FERRANTI_A_REP1_13LUGLIO23	68.568	1	130	148	17.1	0.0015	68	16	53883.6	WHEAT	Uncharacterized protein
											[72]	A0A3B6HP31	8	21.7	3.31	1.1e-07	576.3	4	6750000	-1.8	YASPVPVHVDHTAILEAPETR		FERRANTI_A_REP1_13LUGLIO23	42.972	1	77	97	15.3	0.0032	67	9	53883.6	WHEAT	Uncharacterized protein
											[72]	A0A3B6HP31	8	21.7	3.31	1.1e-07	314.519	3	3810000	-0.26	VLDKDVPR		FERRANTI_A_REP1_13LUGLIO23	19.294	1	184	191	20.2	0.0034	61	27	53883.6	WHEAT	Uncharacterized protein
											[72]	A0A3B6HP31	8	21.7	3.31	1.1e-07	518.766	2	1780000	-2	VATESSLSSR		FERRANTI_A_REP1_13LUGLIO23	16.622	1	107	116	15	0.016	57	15	53883.6	WHEAT	Uncharacterized protein
											[72]	A0A3B6HP31	8	21.7	3.31	1.1e-07	495.268	2	2030000	1.7	VTTLDNGLR	Deamidated@6	FERRANTI_A_REP1_13LUGLIO23	30.347	2	98	106	18.1	0.019	57	15	53883.6	WHEAT	Uncharacterized protein
											[21]	A0A3B6HPE1	12	22.2	3.04	4.9e-06	616.298	2	2100000	-1.6	EAAEQAATGAANK		FERRANTI_A_REP1_13LUGLIO23	14.888	1	122	134	34.5	4.9e-06	92	2	48139.4	WHEAT	Uncharacterized protein
											[21]	A0A3B6HPE1	12	22.2	3.04	4.9e-06	611.773	2	493077	0.76	EEESWTGWAK		FERRANTI_A_REP1_13LUGLIO23	42.063	1	51	60	19.2	6e-06	88	2	48139.4	WHEAT	Uncharacterized protein
											[21]	A0A3B6HPE1	12	22.2	3.04	4.9e-06	439.213	3	7040000	0.61	ETVQHTASETGR		FERRANTI_A_REP1_13LUGLIO23	6.954	1	100	111	33.5	9.8e-06	88	2	48139.4	WHEAT	Uncharacterized protein
											[21]	A0A3B6HPE1	12	22.2	3.04	4.9e-06	516.769	2	1120000	-0.9	DKVTGAAADGK		FERRANTI_A_REP1_13LUGLIO23	2.803	1	457	467	33.8	0.0002	77	2	48139.4	WHEAT	Uncharacterized protein
											[21]	A0A3B6HPE1	12	22.2	3.04	4.9e-06	459.73	2	1090000	-0.27	EAAEAASAAK		FERRANTI_A_REP1_13LUGLIO23	3.72	1	29	38	32.6	0.00021	76	1	48139.4	WHEAT	Uncharacterized protein
											[21]	A0A3B6HPE1	12	22.2	3.04	4.9e-06	388.838	3	7120000	-1.8	HHADEEEAAR		FERRANTI_A_REP1_13LUGLIO23	2.108	1	80	89	22.9	0.00022	70	2	48139.4	WHEAT	Uncharacterized protein
											[21]	A0A3B6HPE1	12	22.2	3.04	4.9e-06	538.754	2	4530000	0.62	DATWQAQEK		FERRANTI_A_REP1_13LUGLIO23	21.391	2	326	334	23.4	0.0011	67	2	48139.4	WHEAT	Uncharacterized protein
											[21]	A0A3B6HPE1	12	22.2	3.04	4.9e-06	581.771	2	453854	-1.7	DAAWETAEAAK		FERRANTI_A_REP1_13LUGLIO23	31.331	1	417	427	21.8	0.0011	67	2	48139.4	WHEAT	Uncharacterized protein
											[21]	A0A3B6HPE1	12	22.2	3.04	4.9e-06	483.748	2	7100000	0.38	AGQGYETLK		FERRANTI_A_REP1_13LUGLIO23	21.383	1	197	205	19.8	0.0053	61	2	48139.4	WHEAT	Uncharacterized protein
											[21]	A0A3B6HPE1	12	22.2	3.04	4.9e-06	527.245	2	1600000	-0.92	QYNDVASEK		FERRANTI_A_REP1_13LUGLIO23	14.101	1	337	345	26.2	0.0057	59	2	48139.4	WHEAT	Uncharacterized protein
											[21]	A0A3B6HPE1	12	22.2	3.04	4.9e-06	432.226	3	7330000	0.92	LKQYNDVASEK		FERRANTI_A_REP1_13LUGLIO23	18.2	1	335	345	25.4	0.011	60	2	48139.4	WHEAT	Uncharacterized protein
											[21]	A0A3B6HPE1	12	22.2	3.04	4.9e-06	527.737	2	976919	-1.1	QYNDVASEK	Deamidated@3=10	FERRANTI_A_REP1_13LUGLIO23	15.887	1	337	345	18.6	0.023	51	2	48139.4	WHEAT	Uncharacterized protein
											[211]	A0A3B6HPQ4	1	1.9	3.05	7.6e-08	580.261	2	1040000	-0.91	DAMAPAAGDGGAR		FERRANTI_A_REP1_13LUGLIO23	19.736	2	10	22	24.8	7.6e-08	105	5	77002	WHEAT	Uncharacterized protein
											[9]	A0A3B6HR26	20	45.9	4.85	4e-09	815.356	3	2360000	-1	TYQAADATGNTMGEYKDYTAEK	Oxidation@12	FERRANTI_A_REP1_13LUGLIO23	30.524	1	102	123	35.9	4e-09	117	4	37341.2	WHEAT	Uncharacterized protein
											[9]	A0A3B6HR26	20	45.9	4.85	4e-09	445.198	3	9950000	-0.12	SMATTQTHDADR		FERRANTI_A_REP1_13LUGLIO23	6.829	2	241	252	22	7.7e-07	95	4	37341.2	WHEAT	Uncharacterized protein
											[9]	A0A3B6HR26	20	45.9	4.85	4e-09	525.739	2	828740	0.14	VMQAEMDAR		FERRANTI_A_REP1_13LUGLIO23	22.532	2	31	39	23.9	2.9e-06	92	8	37341.2	WHEAT	Uncharacterized protein
											[9]	A0A3B6HR26	20	45.9	4.85	4e-09	868.877	2	261299	2.1	TYQAADATGNTMGEYK	Oxidation@12	FERRANTI_A_REP1_13LUGLIO23	24.811	2	102	117	19.6	6.4e-06	85	4	37341.2	WHEAT	Uncharacterized protein
											[9]	A0A3B6HR26	20	45.9	4.85	4e-09	478.222	2	588022	-0.7	AGEYTDATK		FERRANTI_A_REP1_13LUGLIO23	10.514	1	223	231	23.2	9.6e-06	86	8	37341.2	WHEAT	Uncharacterized protein
											[9]	A0A3B6HR26	20	45.9	4.85	4e-09	775.012	3	540322	7.7	DTAADKTYQAADATGNTMGEYK	Deamidated@9=15	FERRANTI_A_REP1_13LUGLIO23	36.134	1	96	117	17.6	0.00013	74	4	37341.2	WHEAT	Uncharacterized protein
											[9]	A0A3B6HR26	20	45.9	4.85	4e-09	762.088	4	742221	1.3	DTAADKTYQAADATGNTMGEYKDYTAEK	Oxidation@18	FERRANTI_A_REP1_13LUGLIO23	33.354	1	96	123	21.5	0.00056	67	4	37341.2	WHEAT	Uncharacterized protein
											[9]	A0A3B6HR26	20	45.9	4.85	4e-09	533.736	2	643931	-0.17	VMQAEMDAR	Oxidation@6=41	FERRANTI_A_REP1_13LUGLIO23	11.392	1	31	39	18.7	0.00062	68	8	37341.2	WHEAT	Uncharacterized protein
											[9]	A0A3B6HR26	20	45.9	4.85	4e-09	533.736	2	1850000	-0.31	VMQAEMDAR	Oxidation@2=44	FERRANTI_A_REP1_13LUGLIO23	15.484	1	31	39	21.2	0.00071	67	8	37341.2	WHEAT	Uncharacterized protein
											[9]	A0A3B6HR26	20	45.9	4.85	4e-09	678.567	4	2500000	-0.36	EHGALGGGAYAEHPSGGGGILGSMQEGAK	Oxidation@24	FERRANTI_A_REP1_13LUGLIO23	33.425	1	53	81	19.9	0.00072	70	3	37341.2	WHEAT	Uncharacterized protein
											[9]	A0A3B6HR26	20	45.9	4.85	4e-09	483.231	2	2220000	0.37	TSETAEATR		FERRANTI_A_REP1_13LUGLIO23	3.75	1	135	143	26.2	0.0018	66	9	37341.2	WHEAT	Uncharacterized protein
											[9]	A0A3B6HR26	20	45.9	4.85	4e-09	438.882	3	3220000	-0.057	AASVYFEEKDR		FERRANTI_A_REP1_13LUGLIO23	25.91	2	308	318	18.9	0.0036	63	6	37341.2	WHEAT	Uncharacterized protein
											[9]	A0A3B6HR26	20	45.9	4.85	4e-09	674.569	4	4380000	0.87	EHGALGGGAYAEHPSGGGGILGSMQEGAK		FERRANTI_A_REP1_13LUGLIO23	39.756	1	53	81	20.3	0.0037	64	3	37341.2	WHEAT	Uncharacterized protein
											[9]	A0A3B6HR26	20	45.9	4.85	4e-09	774.678	3	3250000	0.78	DTAADKTYQAADATGNTMGEYK		FERRANTI_A_REP1_13LUGLIO23	36.257	1	96	117	16.5	0.0038	59	4	37341.2	WHEAT	Uncharacterized protein
											[9]	A0A3B6HR26	20	45.9	4.85	4e-09	380.72	2	3240000	1	SLASAVGR		FERRANTI_A_REP1_13LUGLIO23	21.921	1	82	89	23.6	0.004	65	9	37341.2	WHEAT	Uncharacterized protein
											[9]	A0A3B6HR26	20	45.9	4.85	4e-09	512.763	4	3890000	1.3	EKLTVGSGTQQHDAGGHGLR		FERRANTI_A_REP1_13LUGLIO23	20.942	2	272	291	19.4	0.0055	64	3	37341.2	WHEAT	Uncharacterized protein
											[9]	A0A3B6HR26	20	45.9	4.85	4e-09	522.256	2	3900000	-0.52	AASVYFEEK		FERRANTI_A_REP1_13LUGLIO23	30.487	2	308	316	21.2	0.0073	58	6	37341.2	WHEAT	Uncharacterized protein
											[9]	A0A3B6HR26	20	45.9	4.85	4e-09	910.97	2	643626	-0.15	GQQGTGLFGALGNMTGAIK		FERRANTI_A_REP1_13LUGLIO23	62.296	2	253	271	18.1	0.0092	62	5	37341.2	WHEAT	Uncharacterized protein
											[9]	A0A3B6HR26	20	45.9	4.85	4e-09	541.734	2	464720	0.57	VMQAEMDAR	Oxidation@2;Oxidation@6	FERRANTI_A_REP1_13LUGLIO23	5.391	1	31	39	15.2	0.014	52	8	37341.2	WHEAT	Uncharacterized protein
											[9]	A0A3B6HR26	20	45.9	4.85	4e-09	373.195	2	10800000	-0.79	AADEIAR		FERRANTI_A_REP1_13LUGLIO23	8.891	1	19	25	22.4	0.036	54	9	37341.2	WHEAT	Uncharacterized protein
											[343]	A0A3B6HR35	1	5.6	1.09	0.00023	848.909	2	797254	0.14	DLLNDVEQSMIEYK		FERRANTI_A_REP1_13LUGLIO23	69.612	1	135	148	24.1	0.00023	76	19	28059.3	WHEAT	Uncharacterized protein
											[189]	A0A3B6HR50	5	20.8	0.91	0.00033	620.308	3	1090000	1.5	ILPWGEEAYAGGSANAPR		FERRANTI_A_REP1_13LUGLIO23	48.018	1	134	151	22.2	0.00033	76	32	34328.5	WHEAT	Uncharacterized protein
											[189]	A0A3B6HR50	5	20.8	0.91	0.00033	565.299	3	1840000	1.8	IKDEEGYPAFALVNK		FERRANTI_A_REP1_13LUGLIO23	44.753	1	202	216	23.1	0.00055	73	43	34328.5	WHEAT	Uncharacterized protein
											[189]	A0A3B6HR50	5	20.8	0.91	0.00033	605.334	2	703092	1.2	NGAVVLAPTNPR	Deamidated@1=50	FERRANTI_A_REP1_13LUGLIO23	36.223	1	175	186	16.9	0.0013	67	18	34328.5	WHEAT	Uncharacterized protein
											[189]	A0A3B6HR50	5	20.8	0.91	0.00033	519.746	2	7370000	-0.94	ADDGFSATVR		FERRANTI_A_REP1_13LUGLIO23	27.51	1	165	174	18.4	0.0014	65	32	34328.5	WHEAT	Uncharacterized protein
											[189]	A0A3B6HR50	5	20.8	0.91	0.00033	509.781	2	1060000	-2.6	DGTSLVLWK		FERRANTI_A_REP1_13LUGLIO23	50.397	2	285	293	15.9	0.0021	67	32	34328.5	WHEAT	Uncharacterized protein
											[118]	A0A3B6HRB1	2	7.3	4.87	8.6e-11	845.869	2	376079	-0.4	FDDEDDNAAAAAAPAAR		FERRANTI_A_REP1_13LUGLIO23	30.685	2	152	168	27.2	8.6e-11	134	3	42691.2	WHEAT	Uncharacterized protein
											[118]	A0A3B6HRB1	2	7.3	4.87	8.6e-11	609.784	2	1290000	1.5	SVEDLGEQADR		FERRANTI_A_REP1_13LUGLIO23	27.003	1	354	364	16.2	0.0019	64	8	42691.2	WHEAT	Uncharacterized protein
											[3]	A0A3B6HSA4	29	36.3	4.81	4e-09	411.178	3	12200000	-0.4	GDDPREEEER		FERRANTI_A_REP1_13LUGLIO23	7.957	1	623	632	35.6	4e-09	115	6	76938	WHEAT	Uncharacterized protein
											[3]	A0A3B6HSA4	29	36.3	4.81	4e-09	605.92	3	1040000	-1	REEEEGGGGQGGGGGDDPR		FERRANTI_A_REP1_13LUGLIO23	5.913	1	584	602	22.9	6.5e-09	111	4	76938	WHEAT	Uncharacterized protein
											[3]	A0A3B6HSA4	29	36.3	4.81	4e-09	982.879	2	250741	-0.95	GGDDPWEEEEGDWGGSSR		FERRANTI_A_REP1_13LUGLIO23	47.529	1	647	664	15.9	2.9e-08	97	1	76938	WHEAT	Uncharacterized protein
											[3]	A0A3B6HSA4	29	36.3	4.81	4e-09	491.897	3	5480000	-2.5	RREEEEGGGGQGGR		FERRANTI_A_REP1_13LUGLIO23	1.857	2	609	622	22.8	1.3e-06	96	6	76938	WHEAT	Uncharacterized protein
											[3]	A0A3B6HSA4	29	36.3	4.81	4e-09	581.241	2	912268	-2.2	EEEEGGGGQGGR		FERRANTI_A_REP1_13LUGLIO23	1.909	2	611	622	18.8	3.3e-06	83	6	76938	WHEAT	Uncharacterized protein
											[3]	A0A3B6HSA4	29	36.3	4.81	4e-09	622.76	4	6030000	-1.2	REEEEGGGGQGGGGGDDPREEEER		FERRANTI_A_REP1_13LUGLIO23	15.304	1	584	607	23.1	4.6e-06	82	4	76938	WHEAT	Uncharacterized protein
											[3]	A0A3B6HSA4	29	36.3	4.81	4e-09	549.912	3	4390000	0.046	EREQEEEEERER		FERRANTI_A_REP1_13LUGLIO23	5.276	1	503	514	26.7	1.3e-05	83	2	76938	WHEAT	Uncharacterized protein
											[3]	A0A3B6HSA4	29	36.3	4.81	4e-09	322.635	4	195784	-0.87	GGGDHGHHDEGGR		FERRANTI_A_REP1_13LUGLIO23	1.575	1	352	364	27.8	1.7e-05	76	5	76938	WHEAT	Uncharacterized protein
											[3]	A0A3B6HSA4	29	36.3	4.81	4e-09	722.876	2	462701	1.6	QGFGVSAEVVEAIR	Gln->pyro-Glu@1	FERRANTI_A_REP1_13LUGLIO23	66.133	1	185	198	21.9	2.4e-05	87	3	76938	WHEAT	Uncharacterized protein
											[3]	A0A3B6HSA4	29	36.3	4.81	4e-09	525.584	3	1440000	-1.6	KAEQEEQEGGKGER		FERRANTI_A_REP1_13LUGLIO23	1.822	1	489	502	33.8	3.1e-05	84	4	76938	WHEAT	Uncharacterized protein
											[3]	A0A3B6HSA4	29	36.3	4.81	4e-09	540.263	3	5610000	0.49	SETFNFYSGKPDVK		FERRANTI_A_REP1_13LUGLIO23	38.352	1	259	272	21.1	3.8e-05	84	7	76938	WHEAT	Uncharacterized protein
											[3]	A0A3B6HSA4	29	36.3	4.81	4e-09	454.864	3	1100000	-0.19	EQEEEEERER		FERRANTI_A_REP1_13LUGLIO23	5.015	1	505	514	27.8	9e-05	72	2	76938	WHEAT	Uncharacterized protein
											[3]	A0A3B6HSA4	29	36.3	4.81	4e-09	479.715	2	2960000	0.42	QREEEER	Gln->pyro-Glu@1	FERRANTI_A_REP1_13LUGLIO23	5.389	1	516	522	29.5	9.5e-05	75	7	76938	WHEAT	Uncharacterized protein
											[3]	A0A3B6HSA4	29	36.3	4.81	4e-09	521.318	2	46700000	-1.5	EIVALALGQK		FERRANTI_A_REP1_13LUGLIO23	43.57	1	450	459	32.3	9.9e-05	75	7	76938	WHEAT	Uncharacterized protein
											[3]	A0A3B6HSA4	29	36.3	4.81	4e-09	669.009	3	1480000	-6.4	SPQSIITYNPDQKKEEK		FERRANTI_A_REP1_13LUGLIO23	42.902	1	202	218	19.2	0.00011	81	3	76938	WHEAT	Uncharacterized protein
											[3]	A0A3B6HSA4	29	36.3	4.81	4e-09	622.76	4	2660000	-0.86	EEEEGGGGQGGGGGDDPREEEERR		FERRANTI_A_REP1_13LUGLIO23	16.706	1	585	608	19.4	0.00016	66	4	76938	WHEAT	Uncharacterized protein
											[3]	A0A3B6HSA4	29	36.3	4.81	4e-09	1123.88	3	959379	-1.5	IYAIFTSNAINSDDPSHPTSEAYSSVSNLLR		FERRANTI_A_REP1_13LUGLIO23	63.644	1	146	176	17.8	0.0002	78	3	76938	WHEAT	Uncharacterized protein
											[3]	A0A3B6HSA4	29	36.3	4.81	4e-09	745.878	2	15800000	0.6	SPQSIITYNPDQK		FERRANTI_A_REP1_13LUGLIO23	36.944	1	202	214	19.9	0.0003	76	3	76938	WHEAT	Uncharacterized protein
											[3]	A0A3B6HSA4	29	36.3	4.81	4e-09	493.717	4	1540000	-1.2	RREEEEGGGGQGGGGGDDPR		FERRANTI_A_REP1_13LUGLIO23	5.961	1	583	602	19.1	0.00044	67	4	76938	WHEAT	Uncharacterized protein
											[3]	A0A3B6HSA4	29	36.3	4.81	4e-09	509.273	2	3980000	2.3	EGDVFVVPR		FERRANTI_A_REP1_13LUGLIO23	39.791	2	398	406	18.3	0.0016	69	7	76938	WHEAT	Uncharacterized protein
											[3]	A0A3B6HSA4	29	36.3	4.81	4e-09	731.389	2	3110000	0.1	QGFGVSAEVVEAIR		FERRANTI_A_REP1_13LUGLIO23	54.124	2	185	198	20.1	0.0022	68	3	76938	WHEAT	Uncharacterized protein
											[3]	A0A3B6HSA4	29	36.3	4.81	4e-09	543.301	2	3890000	-0.5	AGAAVGGQVVEK		FERRANTI_A_REP1_13LUGLIO23	21.041	2	31	42	23.8	0.0032	63	7	76938	WHEAT	Uncharacterized protein
											[3]	A0A3B6HSA4	29	36.3	4.81	4e-09	991.986	2	456315	-0.98	VTYIQEGGSETSSLEVQR		FERRANTI_A_REP1_13LUGLIO23	39.897	1	102	119	19.1	0.0051	64	6	76938	WHEAT	Uncharacterized protein
											[3]	A0A3B6HSA4	29	36.3	4.81	4e-09	482.886	3	2240000	-1.4	AEQEEQEGGKGER		FERRANTI_A_REP1_13LUGLIO23	1.894	1	490	502	22.1	0.0061	57	4	76938	WHEAT	Uncharacterized protein
											[3]	A0A3B6HSA4	29	36.3	4.81	4e-09	723.366	3	754172	0.79	GKVTYIQEGGSETSSLEVQR		FERRANTI_A_REP1_13LUGLIO23	35.745	1	100	119	17.6	0.0074	63	6	76938	WHEAT	Uncharacterized protein
											[3]	A0A3B6HSA4	29	36.3	4.81	4e-09	454.864	3	1500000	0.17	EREQEEEEER		FERRANTI_A_REP1_13LUGLIO23	3.507	1	503	512	18.2	0.013	50	2	76938	WHEAT	Uncharacterized protein
											[3]	A0A3B6HSA4	29	36.3	4.81	4e-09	633.276	4	1560000	0.87	REEEEGGGGQGGRGDDPREEEER		FERRANTI_A_REP1_13LUGLIO23	9.67	2	610	632	17.1	0.015	50	6	76938	WHEAT	Uncharacterized protein
											[3]	A0A3B6HSA4	29	36.3	4.81	4e-09	415.571	3	75600000	-1.5	VKEGDVFVVPR		FERRANTI_A_REP1_13LUGLIO23	35.154	1	396	406	19.6	0.029	55	7	76938	WHEAT	Uncharacterized protein
											[3]	A0A3B6HSA4	29	36.3	4.81	4e-09	417.184	2	523607	-2.6	EEEEAAR		FERRANTI_A_REP1_13LUGLIO23	1.9	2	566	572	18.4	0.038	48	9	76938	WHEAT	Uncharacterized protein
											[388]	A0A3B6HSU5	2	8	0.44	0.00076	876.408	2	308955	-0.3	LVESSDDWETASVTGR		FERRANTI_A_REP1_13LUGLIO23	41.654	2	278	293	20.4	0.00076	70	5	35219.2	WHEAT	Uncharacterized protein
											[388]	A0A3B6HSU5	2	8	0.44	0.00076	541.322	2	2650000	-0.68	VALGLAVDAPR		FERRANTI_A_REP1_13LUGLIO23	42.037	1	109	119	16.8	0.0029	59	2	35219.2	WHEAT	Uncharacterized protein
											[344]	A0A3B6HUP0	2	8	0.56	0.00032	744.374	2	566101	1.5	DVTSSVGYDYILR		FERRANTI_A_REP1_13LUGLIO23	53.212	2	273	285	18.8	0.00032	75	7	37008.5	WHEAT	Uncharacterized protein
											[344]	A0A3B6HUP0	2	8	0.56	0.00032	557.925	3	1250000	-0.57	VSLATDFMYNHMSR		FERRANTI_A_REP1_13LUGLIO23	46.9	2	259	272	19.5	0.00038	72	5	37008.5	WHEAT	Uncharacterized protein
											[132]	A0A3B6HY51	5	2.9	2.36	2.8e-07	931.922	2	436805	0.14	AILEGGSDDEGASTEAQGR		FERRANTI_A_REP1_13LUGLIO23	29.009	1	1807	1825	21	2.8e-07	102	25	286673	WHEAT	Uncharacterized protein
											[132]	A0A3B6HY51	5	2.9	2.36	2.8e-07	724.903	2	559253	-1.3	QSSVELLGDLLFK		FERRANTI_A_REP1_13LUGLIO23	69.691	1	1787	1799	17.4	6.4e-05	81	25	286673	WHEAT	Uncharacterized protein
											[132]	A0A3B6HY51	5	2.9	2.36	2.8e-07	663.342	2	834127	0.57	TFAATLVQSMEK		FERRANTI_A_REP1_13LUGLIO23	52.839	2	88	99	15.6	0.00025	75	23	286673	WHEAT	Uncharacterized protein
											[132]	A0A3B6HY51	5	2.9	2.36	2.8e-07	848.486	2	1190000	0.02	SAGLQAIDEIVPTLLR		FERRANTI_A_REP1_13LUGLIO23	69.89	2	1989	2004	16.6	0.0007	69	22	286673	WHEAT	Uncharacterized protein
											[132]	A0A3B6HY51	5	2.9	2.36	2.8e-07	833.878	2	1150000	0.6	AMEDDETSATALDGLK		FERRANTI_A_REP1_13LUGLIO23	41.76	1	2005	2020	18.1	0.0052	60	22	286673	WHEAT	Uncharacterized protein
											[206]	A0A3B6HYA0	3	5.7	1.64	5.8e-06	658.373	2	572610	1.3	ADVFLLVGTQPR		FERRANTI_A_REP1_13LUGLIO23	53.591	2	436	447	20.3	5.8e-06	92	5	80226.9	WHEAT	Uncharacterized protein
											[206]	A0A3B6HYA0	3	5.7	1.64	5.8e-06	770.887	2	552410	-0.71	SNYLMNTSIAGLEK		FERRANTI_A_REP1_13LUGLIO23	49.765	1	422	435	20.2	2.7e-05	86	4	80226.9	WHEAT	Uncharacterized protein
											[206]	A0A3B6HYA0	3	5.7	1.64	5.8e-06	825.421	2	2570000	1.6	FASEVAGVQDLGMLGR		FERRANTI_A_REP1_13LUGLIO23	55.558	1	226	241	20.9	0.0024	67	5	80226.9	WHEAT	Uncharacterized protein
											[272]	A0A3B6HYH4	1	5	2	6.9e-06	656.325	2	974978	-0.18	VATTFDLSDQSK		FERRANTI_A_REP1_13LUGLIO23	35.095	1	217	228	24.9	6.9e-06	90	6	25274.8	WHEAT	Uncharacterized protein
											[281]	A0A3B6HYS0	1	4.8	1.85	1e-05	549.289	3	1990000	-1.5	IEEAVGFGKPSADVAR		FERRANTI_A_REP1_13LUGLIO23	33.373	2	61	76	24.4	1e-05	91	11	36961.4	WHEAT	Uncharacterized protein
											[194]	A0A3B6I2A6	3	6	2.31	4.3e-06	655.383	2	507510	-0.13	VIAAGANPVQITR		FERRANTI_A_REP1_13LUGLIO23	35.347	1	159	171	21.2	4.3e-06	89	30	62336.2	WHEAT	Uncharacterized protein
											[194]	A0A3B6I2A6	3	6	2.31	4.3e-06	517.278	2	865180	-4.2	ADSTVLGTAAK		FERRANTI_A_REP1_13LUGLIO23	22.533	1	364	374	16.9	0.0084	61	16	62336.2	WHEAT	Uncharacterized protein
											[194]	A0A3B6I2A6	3	6	2.31	4.3e-06	642.863	2	970240	2.2	DLINVLEEAIR		FERRANTI_A_REP1_13LUGLIO23	70.331	1	284	294	26.9	0.013	57	36	62336.2	WHEAT	Uncharacterized protein
											[182]	A0A3B6INH0	2	9.2	3	2.3e-07	551.265	3	2960000	1.8	HDTTGTGVHDAGGLGTR		FERRANTI_A_REP1_13LUGLIO23	18.414	2	119	135	27	2.3e-07	106	4	43892.3	WHEAT	Uncharacterized protein
											[182]	A0A3B6INH0	2	9.2	3	2.3e-07	764.365	3	1690000	0.52	QVGFGATGTGTHDAGGYGGSGIAPR		FERRANTI_A_REP1_13LUGLIO23	36.151	2	94	118	19.6	0.0087	61	4	43892.3	WHEAT	Uncharacterized protein
											[11]	A0A3B6IQY2	15	33.4	3.99	5.6e-07	451.909	3	50100000	-0.65	VVESEGGSVHVVR		FERRANTI_A_REP1_13LUGLIO23	21.696	1	70	82	39	5.6e-07	102	7	56119.2	WHEAT	Uncharacterized protein
											[11]	A0A3B6IQY2	15	33.4	3.99	5.6e-07	722.739	3	4450000	2.4	TLFVPQYIDSNLILFVQR		FERRANTI_A_REP1_13LUGLIO23	70.312	1	124	141	26.9	5e-06	91	8	56119.2	WHEAT	Uncharacterized protein
											[11]	A0A3B6IQY2	15	33.4	3.99	5.6e-07	928.471	2	2020000	3	MMLGPELAAGLGVPENEK		FERRANTI_A_REP1_13LUGLIO23	58.713	1	459	476	20.4	1.2e-05	91	3	56119.2	WHEAT	Uncharacterized protein
											[11]	A0A3B6IQY2	15	33.4	3.99	5.6e-07	1082.99	2	485440	2.5	MGDVLQMDAGSTFYMVNTGK		FERRANTI_A_REP1_13LUGLIO23	60.116	1	161	180	25.1	2.4e-05	83	3	56119.2	WHEAT	Uncharacterized protein
											[11]	A0A3B6IQY2	15	33.4	3.99	5.6e-07	606.953	3	21500000	-0.33	APEPYNLFDHEPSFR		FERRANTI_A_REP1_13LUGLIO23	50.449	1	324	338	23.1	4.3e-05	82	8	56119.2	WHEAT	Uncharacterized protein
											[11]	A0A3B6IQY2	15	33.4	3.99	5.6e-07	816.382	2	1760000	0.78	TGGPFVSYTTESGSGGK		FERRANTI_A_REP1_13LUGLIO23	35.764	1	243	259	18.1	0.00018	75	3	56119.2	WHEAT	Uncharacterized protein
											[11]	A0A3B6IQY2	15	33.4	3.99	5.6e-07	531.291	3	3860000	-1.1	NKPQFLTGPTSVFR		FERRANTI_A_REP1_13LUGLIO23	45.302	1	445	458	22	0.00033	75	3	56119.2	WHEAT	Uncharacterized protein
											[11]	A0A3B6IQY2	15	33.4	3.99	5.6e-07	1090.99	2	329224	-1.3	MGDVLQMDAGSTFYMVNTGK	Oxidation@7=12	FERRANTI_A_REP1_13LUGLIO23	55.268	2	161	180	15	0.00048	69	3	56119.2	WHEAT	Uncharacterized protein
											[11]	A0A3B6IQY2	15	33.4	3.99	5.6e-07	530.782	2	2410000	-0.29	AGDVFWIPR		FERRANTI_A_REP1_13LUGLIO23	53.156	1	411	419	21.6	0.0018	69	8	56119.2	WHEAT	Uncharacterized protein
											[11]	A0A3B6IQY2	15	33.4	3.99	5.6e-07	540.27	3	1590000	-1.2	EGLMHIGFITMEPK	Oxidation@11=42	FERRANTI_A_REP1_13LUGLIO23	49.037	1	110	123	18.1	0.0032	66	7	56119.2	WHEAT	Uncharacterized protein
											[11]	A0A3B6IQY2	15	33.4	3.99	5.6e-07	534.94	3	3730000	1.5	EGLMHIGFITMEPK		FERRANTI_A_REP1_13LUGLIO23	54.74	2	110	123	18.2	0.016	59	7	56119.2	WHEAT	Uncharacterized protein
											[11]	A0A3B6IQY2	15	33.4	3.99	5.6e-07	745.875	2	2070000	-0.31	GGPFVFFGFTTSAR		FERRANTI_A_REP1_13LUGLIO23	65.539	1	430	443	15.1	0.018	58	8	56119.2	WHEAT	Uncharacterized protein
											[11]	A0A3B6IQY2	15	33.4	3.99	5.6e-07	581.347	2	1140000	-0.4	GLFLLDKVEK		FERRANTI_A_REP1_13LUGLIO23	46.961	1	60	69	18.8	0.027	50	7	56119.2	WHEAT	Uncharacterized protein
											[11]	A0A3B6IQY2	15	33.4	3.99	5.6e-07	594.319	2	6780000	-0.57	HFPFVQVASR		FERRANTI_A_REP1_13LUGLIO23	40.193	1	420	429	16.9	0.027	56	4	56119.2	WHEAT	Uncharacterized protein
											[11]	A0A3B6IQY2	15	33.4	3.99	5.6e-07	403.244	2	768821	-1.8	GLFLLDK		FERRANTI_A_REP1_13LUGLIO23	50.203	1	60	66	19.1	0.034	49	17	56119.2	WHEAT	Uncharacterized protein
											[169]	A0A3B6ISY7	2	4.3	3.42	3.3e-09	926.44	2	282139	0.87	IAETQENAEEVATYQR		FERRANTI_A_REP1_13LUGLIO23	32.827	1	333	348	21.2	3.3e-09	125	16	68127.3	WHEAT	Uncharacterized protein
											[169]	A0A3B6ISY7	2	4.3	3.42	3.3e-09	607.794	2	725581	0.19	GSELQNYFTR		FERRANTI_A_REP1_13LUGLIO23	42.539	1	149	158	15.3	0.0022	64	40	68127.3	WHEAT	Uncharacterized protein
											[365]	A0A3B6IW10	1	1.9	0.75	0.00045	829.392	2	998079	-7.9	GFGFVTMNTVQEAEK		FERRANTI_A_REP1_13LUGLIO23	56.066	1	612	626	22.2	0.00045	72	2	84379.8	WHEAT	Uncharacterized protein
											[210]	A0A3B6KBG8	4	25.4	1.56	5.4e-05	446.565	3	3750000	-2.7	YHLGLSNFTTGK		FERRANTI_A_REP1_13LUGLIO23	41.401	1	144	155	20.8	5.4e-05	83	16	22043.7	WHEAT	Uncharacterized protein
											[210]	A0A3B6KBG8	4	25.4	1.56	5.4e-05	395.543	3	1710000	-1.4	AFDLGGHQIAR		FERRANTI_A_REP1_13LUGLIO23	33.146	2	68	78	25.4	0.0022	65	20	22043.7	WHEAT	Uncharacterized protein
											[210]	A0A3B6KBG8	4	25.4	1.56	5.4e-05	719.038	3	2210000	-1.8	LVQHQPTQYPTSEELSIGK		FERRANTI_A_REP1_13LUGLIO23	36.979	2	45	63	20.8	0.0062	64	12	22043.7	WHEAT	Uncharacterized protein
											[210]	A0A3B6KBG8	4	25.4	1.56	5.4e-05	478.239	2	1590000	-0.13	WMSQYIK		FERRANTI_A_REP1_13LUGLIO23	38.196	2	187	193	16.1	0.0093	57	25	22043.7	WHEAT	Uncharacterized protein
											[402]	A0A3B6KCZ1	1	6.8	0.41	0.0025	680.851	2	889460	0.062	LDVSQDAVTPSTK		FERRANTI_A_REP1_13LUGLIO23	30.883	1	49	61	22.9	0.0025	66	7	20678.5	WHEAT	Uncharacterized protein
											[332]	A0A3B6KG21	1	9.8	1.21	0.00011	879.144	3	1190000	0.84	TAGGILLPTTAQSRPQAGEVVAVGEGR		FERRANTI_A_REP1_13LUGLIO23	46.697	1	63	89	23.4	0.00011	79	8	29641.2	WHEAT	Uncharacterized protein
											[205]	A0A3B6KHQ2	3	6	2.26	1.4e-06	838.868	2	344508	-0.13	AAVDADDDAYEAEPPK		FERRANTI_A_REP1_13LUGLIO23	30.83	1	435	450	19.8	1.4e-06	93	16	69827.6	WHEAT	Uncharacterized protein
											[205]	A0A3B6KHQ2	3	6	2.26	1.4e-06	697.347	2	461345	1.1	VADEEVTLFQDK		FERRANTI_A_REP1_13LUGLIO23	43.307	2	17	28	23.8	0.00088	71	16	69827.6	WHEAT	Uncharacterized protein
											[205]	A0A3B6KHQ2	3	6	2.26	1.4e-06	541.279	2	5990000	-1.2	AYESLTELR		FERRANTI_A_REP1_13LUGLIO23	37.387	1	290	298	16.2	0.012	57	16	69827.6	WHEAT	Uncharacterized protein
											[418]	A0A3B6KMA3	1	3.1	0.18	0.0065	412.219	2	4000000	-1	TAVVYDR		FERRANTI_A_REP1_13LUGLIO23	17.856	2	97	103	22.8	0.0065	60	4	23500.4	WHEAT	Uncharacterized protein
											[340]	A0A3B6LKJ0	2	7.8	0.56	0.00024	971.506	2	1550000	-0.85	DSGAFAWEIVPIEVPVGR		FERRANTI_A_REP1_13LUGLIO23	70.144	1	195	212	18.9	0.00024	77	7	40849.4	WHEAT	Uncharacterized protein
											[340]	A0A3B6LKJ0	2	7.8	0.56	0.00024	769.84	2	491942	-0.0014	EDQDAYAIQSNER		FERRANTI_A_REP1_13LUGLIO23	26.983	1	177	189	15.9	0.00025	71	12	40849.4	WHEAT	Uncharacterized protein
											[239]	A0A3B6LKR3	4	25	1.33	8.4e-05	433.559	3	2390000	0.14	AAGVEASMRPPGR		FERRANTI_A_REP1_13LUGLIO23	24.196	2	25	37	24.1	8.4e-05	80	4	12708.6	WHEAT	Uncharacterized protein
											[239]	A0A3B6LKR3	4	25	1.33	8.4e-05	438.891	3	1780000	-0.73	AAGVEASMRPPGR	Oxidation@8	FERRANTI_A_REP1_13LUGLIO23	15.778	2	25	37	19.6	0.00079	70	4	12708.6	WHEAT	Uncharacterized protein
											[239]	A0A3B6LKR3	4	25	1.33	8.4e-05	424.202	2	2440000	-2.1	MSPEEVR		FERRANTI_A_REP1_13LUGLIO23	19.128	2	18	24	18.3	0.0068	59	4	12708.6	WHEAT	Uncharacterized protein
											[239]	A0A3B6LKR3	4	25	1.33	8.4e-05	512.271	2	683511	1.3	GGAGEVLHQR		FERRANTI_A_REP1_13LUGLIO23	15.379	1	38	47	17	0.015	56	3	12708.6	WHEAT	Uncharacterized protein
											[380]	A0A3B6LLE1	1	4.9	0.64	0.0024	393.861	3	4280000	-3.9	NSQGPGGGRGHR		FERRANTI_A_REP1_13LUGLIO23	2.225	1	230	241	25.1	0.0024	65	1	28344.7	WHEAT	Uncharacterized protein
											[24]	A0A3B6NJT9	16	22.9	2.64	7.2e-06	442.202	3	3380000	-0.087	EAEEFAEEDKK		FERRANTI_A_REP1_13LUGLIO23	16.897	1	550	560	31.4	7.2e-06	88	22	73200.5	WHEAT	Uncharacterized protein
											[24]	A0A3B6NJT9	16	22.9	2.64	7.2e-06	351.525	3	5940000	-0.1	ALSNQHQVR		FERRANTI_A_REP1_13LUGLIO23	5.085	1	302	310	27.1	1.3e-05	87	41	73200.5	WHEAT	Uncharacterized protein
											[24]	A0A3B6NJT9	16	22.9	2.64	7.2e-06	465.243	2	8290000	-0.85	IMDYFIK		FERRANTI_A_REP1_13LUGLIO23	46.149	1	266	272	21.2	2.4e-05	84	40	73200.5	WHEAT	Uncharacterized protein
											[24]	A0A3B6NJT9	16	22.9	2.64	7.2e-06	1028	2	148739	2.7	VEIESLFDGTDFSEPLTR		FERRANTI_A_REP1_13LUGLIO23	66.278	1	311	328	18.4	0.00017	79	27	73200.5	WHEAT	Uncharacterized protein
											[24]	A0A3B6NJT9	16	22.9	2.64	7.2e-06	404.856	3	6240000	-0.83	DYFDGKEPNK		FERRANTI_A_REP1_13LUGLIO23	24.621	2	381	390	20.2	0.00054	69	29	73200.5	WHEAT	Uncharacterized protein
											[24]	A0A3B6NJT9	16	22.9	2.64	7.2e-06	598.752	2	2870000	0.93	EAEEFAEEDK		FERRANTI_A_REP1_13LUGLIO23	22.796	1	550	559	24.1	0.002	58	22	73200.5	WHEAT	Uncharacterized protein
											[24]	A0A3B6NJT9	16	22.9	2.64	7.2e-06	946.977	2	445866	-1.9	INDAVVTVPAYFNDAQR		FERRANTI_A_REP1_13LUGLIO23	53.016	1	169	185	17.5	0.0026	68	21	73200.5	WHEAT	Uncharacterized protein
											[24]	A0A3B6NJT9	16	22.9	2.64	7.2e-06	674.354	3	1690000	1.6	KINDAVVTVPAYFNDAQR		FERRANTI_A_REP1_13LUGLIO23	47.427	1	168	185	17.1	0.0047	65	21	73200.5	WHEAT	Uncharacterized protein
											[24]	A0A3B6NJT9	16	22.9	2.64	7.2e-06	508.592	3	1540000	1.4	ARFEELNNDLFR		FERRANTI_A_REP1_13LUGLIO23	46.612	2	329	340	18.8	0.006	63	36	73200.5	WHEAT	Uncharacterized protein
											[24]	A0A3B6NJT9	16	22.9	2.64	7.2e-06	769.372	2	2600000	0.69	NGHVEIIANDQGNR	Deamidated@1=42	FERRANTI_A_REP1_13LUGLIO23	27.183	2	52	65	15.9	0.0061	62	23	73200.5	WHEAT	Uncharacterized protein
											[24]	A0A3B6NJT9	16	22.9	2.64	7.2e-06	732.859	2	538066	-1.1	ITPSWVGFTDGER		FERRANTI_A_REP1_13LUGLIO23	50.045	2	66	78	16.8	0.0065	62	23	73200.5	WHEAT	Uncharacterized protein
											[24]	A0A3B6NJT9	16	22.9	2.64	7.2e-06	585.319	2	5490000	-0.61	FDLSGIPPAPR		FERRANTI_A_REP1_13LUGLIO23	47.506	1	488	498	16.8	0.011	58	31	73200.5	WHEAT	Uncharacterized protein
											[24]	A0A3B6NJT9	16	22.9	2.64	7.2e-06	491.248	2	1780000	-0.42	ETAEAYLGK		FERRANTI_A_REP1_13LUGLIO23	27.238	2	159	167	15.4	0.013	57	40	73200.5	WHEAT	Uncharacterized protein
											[24]	A0A3B6NJT9	16	22.9	2.64	7.2e-06	649.307	2	1900000	1.3	FEELNNDLFR	Deamidated@5=10	FERRANTI_A_REP1_13LUGLIO23	51.934	1	331	340	16.6	0.013	57	36	73200.5	WHEAT	Uncharacterized protein
											[24]	A0A3B6NJT9	16	22.9	2.64	7.2e-06	354.7	2	9270000	-0.23	TVFDVK		FERRANTI_A_REP1_13LUGLIO23	27.946	1	95	100	18.4	0.022	52	26	73200.5	WHEAT	Uncharacterized protein
											[24]	A0A3B6NJT9	16	22.9	2.64	7.2e-06	760.904	2	736751	-1.2	VFSPEEISAMILGK		FERRANTI_A_REP1_13LUGLIO23	69.738	1	143	156	21.6	0.038	55	24	73200.5	WHEAT	Uncharacterized protein
											[348]	A0A3B6NKC9	2	9.8	0.84	0.00011	748.847	2	788235	0.33	SALDEVTDTGAFDR		FERRANTI_A_REP1_13LUGLIO23	46.327	1	45	58	19.8	0.00011	77	14	40714.3	WHEAT	Uncharacterized protein
											[348]	A0A3B6NKC9	2	9.8	0.84	0.00011	837.434	3	1090000	2.6	DLYEIASTNYTGKPTVPVLWDK		FERRANTI_A_REP1_13LUGLIO23	60.614	1	155	176	16.1	0.0019	69	8	40714.3	WHEAT	Uncharacterized protein
											[48]	A0A3B6NKH5	10	29.2	2.69	1.4e-06	500.226	4	1820000	-1.8	GRDHTVSATHGDMDQNTR		FERRANTI_A_REP1_13LUGLIO23	14.82	1	330	347	24.1	1.4e-06	94	20	50029	WHEAT	Uncharacterized protein
											[48]	A0A3B6NKH5	10	29.2	2.69	1.4e-06	638.012	3	2460000	-0.18	GFKDQIYDIFQLLPSK		FERRANTI_A_REP1_13LUGLIO23	69.908	1	227	242	25.1	1.5e-05	89	12	50029	WHEAT	Uncharacterized protein
											[48]	A0A3B6NKH5	10	29.2	2.69	1.4e-06	487.956	3	1800000	0.34	ILASGVHVVVGTPGR		FERRANTI_A_REP1_13LUGLIO23	36.945	1	183	197	17.9	7.9e-05	76	18	50029	WHEAT	Uncharacterized protein
											[48]	A0A3B6NKH5	10	29.2	2.69	1.4e-06	701.37	2	9100000	-0.23	GLDVIQQAQSGTGK		FERRANTI_A_REP1_13LUGLIO23	34.901	2	106	119	28.2	8.5e-05	81	17	50029	WHEAT	Uncharacterized protein
											[48]	A0A3B6NKH5	10	29.2	2.69	1.4e-06	778.361	2	639058	0.62	MFVLDEADEMLSR		FERRANTI_A_REP1_13LUGLIO23	63.928	1	214	226	16.5	0.00021	75	19	50029	WHEAT	Uncharacterized protein
											[48]	A0A3B6NKH5	10	29.2	2.69	1.4e-06	368.889	3	1460000	-0.91	KGVAINFVTR		FERRANTI_A_REP1_13LUGLIO23	33.444	1	405	414	18.8	0.00053	68	22	50029	WHEAT	Uncharacterized protein
											[48]	A0A3B6NKH5	10	29.2	2.69	1.4e-06	1360.94	3	896616	-3.2	MTELLNQGDTGEFFTSYDEVHESFDDMGLQENLLR		FERRANTI_A_REP1_13LUGLIO23	69.864	2	48	82	18.4	0.00093	64	9	50029	WHEAT	Uncharacterized protein
											[48]	A0A3B6NKH5	10	29.2	2.69	1.4e-06	790.421	2	3150000	-1.8	DQIYDIFQLLPSK		FERRANTI_A_REP1_13LUGLIO23	70.124	2	230	242	18.5	0.013	59	12	50029	WHEAT	Uncharacterized protein
											[48]	A0A3B6NKH5	10	29.2	2.69	1.4e-06	488.781	2	2790000	-1.7	GVAINFVTR		FERRANTI_A_REP1_13LUGLIO23	40.597	2	406	414	20.6	0.014	56	22	50029	WHEAT	Uncharacterized protein
											[48]	A0A3B6NKH5	10	29.2	2.69	1.4e-06	479.763	2	3450000	-1.1	ELAQQIEK		FERRANTI_A_REP1_13LUGLIO23	22.316	2	148	155	26.8	0.038	53	17	50029	WHEAT	Uncharacterized protein
											[166]	A0A3B6NMA6	5	11.3	1.74	9.1e-06	445.938	3	5580000	-0.54	KPVAPVKPAAETK		FERRANTI_A_REP1_13LUGLIO23	9.793	1	485	497	23	9.1e-06	83	7	59210.4	WHEAT	Uncharacterized protein
											[166]	A0A3B6NMA6	5	11.3	1.74	9.1e-06	830.904	2	1120000	-1.6	AEEAAAGASEGLSEIQK		FERRANTI_A_REP1_13LUGLIO23	35.203	2	409	425	17.4	0.00014	78	10	59210.4	WHEAT	Uncharacterized protein
											[166]	A0A3B6NMA6	5	11.3	1.74	9.1e-06	464.507	4	3840000	-0.59	LSHVYTAILKPDNEVR		FERRANTI_A_REP1_13LUGLIO23	37.782	1	174	189	20.3	0.0018	67	46	59210.4	WHEAT	Uncharacterized protein
											[166]	A0A3B6NMA6	5	11.3	1.74	9.1e-06	309.168	3	6350000	-1.2	YVEHHLK		FERRANTI_A_REP1_13LUGLIO23	5.941	1	158	164	18.4	0.0042	61	46	59210.4	WHEAT	Uncharacterized protein
											[166]	A0A3B6NMA6	5	11.3	1.74	9.1e-06	456.265	2	772864	-0.55	IFDILYK		FERRANTI_A_REP1_13LUGLIO23	51.156	1	427	433	18.1	0.0098	54	17	59210.4	WHEAT	Uncharacterized protein
											[296]	A0A3B6NQ47	3	10.9	1.01	0.00017	1009.15	3	1390000	-0.27	ILVDEKEDGGAAEPQEETETGQAGGQAAPK		FERRANTI_A_REP1_13LUGLIO23	32.031	1	397	426	22.5	0.00017	78	3	46246.8	WHEAT	Uncharacterized protein
											[296]	A0A3B6NQ47	3	10.9	1.01	0.00017	433.722	2	1670000	-0.58	EGTAGLYR		FERRANTI_A_REP1_13LUGLIO23	21.375	2	364	371	16.2	0.0027	63	3	46246.8	WHEAT	Uncharacterized protein
											[296]	A0A3B6NQ47	3	10.9	1.01	0.00017	518.241	2	1200000	-0.18	DEGPGELYR		FERRANTI_A_REP1_13LUGLIO23	30.085	2	265	273	22	0.0029	63	9	46246.8	WHEAT	Uncharacterized protein
											[360]	A0A3B6NUV0	3	10.3	0.6	0.00019	504.29	2	790685	1.4	IGMLGLFTR		FERRANTI_A_REP1_13LUGLIO23	59.031	1	321	329	18.6	0.00019	73	14	39539.4	WHEAT	Uncharacterized protein
											[360]	A0A3B6NUV0	3	10.3	0.6	0.00019	1046.06	2	519951	-0.76	VMVGLPTTGGAPPVAPVEEAAK		FERRANTI_A_REP1_13LUGLIO23	51.353	1	354	375	15.3	0.0012	70	12	39539.4	WHEAT	Uncharacterized protein
											[360]	A0A3B6NUV0	3	10.3	0.6	0.00019	542.76	2	1150000	-0.33	FGFYEFFK		FERRANTI_A_REP1_13LUGLIO23	64.167	1	153	160	18.3	0.0021	64	26	39539.4	WHEAT	Uncharacterized protein
											[282]	A0A3B6NV46	1	3.7	1.83	6.9e-06	631.672	3	2930000	-0.073	GGFKDTYPEDLLTPVLK		FERRANTI_A_REP1_13LUGLIO23	56.517	2	64	80	23.2	6.9e-06	93	17	47831.2	WHEAT	Uncharacterized protein
											[295]	A0A3B6PF71	2	25.6	0.87	0.00011	794.714	3	1350000	1.5	GFGFISPDDGSEDLFVHQSSIK		FERRANTI_A_REP1_13LUGLIO23	57.79	1	13	34	18.7	0.00011	80	13	18229.4	WHEAT	Uncharacterized protein
											[295]	A0A3B6PF71	2	25.6	0.87	0.00011	1190.55	2	263576	-2.3	AVDVTGPDGSFVQGGAGGGGGGGGFGSR		FERRANTI_A_REP1_13LUGLIO23	45.011	2	61	88	20.1	0.00012	77	12	18229.4	WHEAT	Uncharacterized protein
											[260]	A0A3B6R6K3	2	5.5	1.85	2.4e-06	861.867	2	495150	1.3	WEAELASPNDDGFDR	Deamidated@9	FERRANTI_A_REP1_13LUGLIO23	48.992	1	132	146	15.3	2.4e-06	89	2	46834.9	WHEAT	Uncharacterized protein
											[260]	A0A3B6R6K3	2	5.5	1.85	2.4e-06	391.219	2	3780000	0.15	AAAPQPAR		FERRANTI_A_REP1_13LUGLIO23	5.078	1	93	100	20.9	0.0014	64	2	46834.9	WHEAT	Uncharacterized protein
											[145]	A0A3B6RB62	3	12.9	1.76	5.9e-05	499.275	2	3600000	0.43	GPQQQAQLK		FERRANTI_A_REP1_13LUGLIO23	10.437	1	117	125	27.6	5.9e-05	80	1	31628.8	WHEAT	Uncharacterized protein
											[145]	A0A3B6RB62	3	12.9	1.76	5.9e-05	682.675	3	2460000	-0.47	QQQQHQPQQEAQLEGLR		FERRANTI_A_REP1_13LUGLIO23	28.771	2	225	241	21.9	0.0004	75	1	31628.8	WHEAT	Uncharacterized protein
											[145]	A0A3B6RB62	3	12.9	1.76	5.9e-05	601.812	2	1430000	-0.64	QLAQISEQFR	Gln->pyro-Glu@1	FERRANTI_A_REP1_13LUGLIO23	57.794	2	203	212	16.8	0.00083	71	1	31628.8	WHEAT	Uncharacterized protein
											[323]	A0A3B6RCU0	1	1.2	1.34	4.5e-05	590.623	3	687141	-0.17	IDEGPDEENKPQITGK		FERRANTI_A_REP1_13LUGLIO23	24.09	2	275	290	22.7	4.5e-05	84	38	141889	WHEAT	Uncharacterized protein
											[43]	A0A3B6RDA7	8	30.7	2.88	9.9e-06	347.186	3	19200000	-0.19	QGAPAFVGHR		FERRANTI_A_REP1_13LUGLIO23	20.805	1	150	159	34.6	9.9e-06	88	3	17801.8	WHEAT	Uncharacterized protein
											[43]	A0A3B6RDA7	8	30.7	2.88	9.9e-06	610.293	2	4860000	-1	VGDDAGDALGTTK		FERRANTI_A_REP1_13LUGLIO23	24.622	1	160	172	20.5	2.8e-05	84	1	17801.8	WHEAT	Uncharacterized protein
											[43]	A0A3B6RDA7	8	30.7	2.88	9.9e-06	643.842	2	2490000	-0.94	VGGMVVQPLDSGK		FERRANTI_A_REP1_13LUGLIO23	37.405	2	133	145	21.4	0.00044	74	3	17801.8	WHEAT	Uncharacterized protein
											[43]	A0A3B6RDA7	8	30.7	2.88	9.9e-06	651.839	2	4630000	-0.48	VGGMVVQPLDSGK	Oxidation@4	FERRANTI_A_REP1_13LUGLIO23	29.577	1	133	145	16.6	0.00093	71	3	17801.8	WHEAT	Uncharacterized protein
											[43]	A0A3B6RDA7	8	30.7	2.88	9.9e-06	437.723	2	1700000	0.18	GLAQGDSAR		FERRANTI_A_REP1_13LUGLIO23	7.706	1	124	132	23.5	0.0025	64	1	17801.8	WHEAT	Uncharacterized protein
											[43]	A0A3B6RDA7	8	30.7	2.88	9.9e-06	481.598	3	13100000	-0.29	VGGMVVQPLDSGKR		FERRANTI_A_REP1_13LUGLIO23	31.321	2	133	146	19.4	0.0029	65	3	17801.8	WHEAT	Uncharacterized protein
											[43]	A0A3B6RDA7	8	30.7	2.88	9.9e-06	511.762	2	6200000	0.5	QGAPAFVGHR	Gln->pyro-Glu@1	FERRANTI_A_REP1_13LUGLIO23	31.211	1	150	159	17.8	0.0049	61	3	17801.8	WHEAT	Uncharacterized protein
											[43]	A0A3B6RDA7	8	30.7	2.88	9.9e-06	406.223	3	4530000	-0.5	QQQYQPLRR		FERRANTI_A_REP1_13LUGLIO23	17.82	1	17	25	21.6	0.017	57	3	17801.8	WHEAT	Uncharacterized protein
											[228]	A0A3B6RIA5	2	6.4	2.21	4.5e-07	441.593	3	1020000	-3.4	LSDVLELVGIHK		FERRANTI_A_REP1_13LUGLIO23	54.181	1	52	63	20.6	4.5e-07	99	19	37821.5	WHEAT	Uncharacterized protein
											[228]	A0A3B6RIA5	2	6.4	2.21	4.5e-07	483.808	2	2090000	0.21	VVVPGVIGAR		FERRANTI_A_REP1_13LUGLIO23	38.088	1	128	137	17.9	0.00072	61	19	37821.5	WHEAT	Uncharacterized protein
											[186]	A0A3B6RLV7	2	10.5	2.63	1.7e-07	917.921	2	462080	2	TMFETSGANTSEWFVK		FERRANTI_A_REP1_13LUGLIO23	55.192	1	238	253	22.6	1.7e-07	105	8	33136.2	WHEAT	Uncharacterized protein
											[186]	A0A3B6RLV7	2	10.5	2.63	1.7e-07	591.958	3	691354	0.75	VNLFADHSEVMNLER		FERRANTI_A_REP1_13LUGLIO23	48.395	1	259	273	15.2	0.00047	74	5	33136.2	WHEAT	Uncharacterized protein
											[265]	A0A446J3Z7	4	10.1	0.8	0.00035	583.769	2	1360000	-0.65	DAYVGDEAQAK		FERRANTI_A_REP1_13LUGLIO23	20.849	1	52	62	22.1	0.00035	72	14	40701.8	TRITD	Uncharacterized protein
											[265]	A0A446J3Z7	4	10.1	0.8	0.00035	899.419	2	885028	-0.93	SYEMPDGQVITIGSER	Oxidation@4	FERRANTI_A_REP1_13LUGLIO23	41.315	1	240	255	16.7	0.00056	71	18	40701.8	TRITD	Uncharacterized protein
											[265]	A0A446J3Z7	4	10.1	0.8	0.00035	891.422	2	360604	0.0023	SYEMPDGQVITIGSER		FERRANTI_A_REP1_13LUGLIO23	50.24	2	240	255	15.4	0.0023	66	18	40701.8	TRITD	Uncharacterized protein
											[265]	A0A446J3Z7	4	10.1	0.8	0.00035	549.775	2	1520000	0.47	GYSLTTTAER		FERRANTI_A_REP1_13LUGLIO23	27.579	1	198	207	17.9	0.0032	63	13	40701.8	TRITD	Uncharacterized protein
											[163]	A0A446JA42	4	22.9	1.29	0.00027	579.811	2	418483	-0.58	PAGPGLYADIGK		FERRANTI_A_REP1_13LUGLIO23	38.247	1	13	24	26.5	0.00027	76	4	30692.8	TRITD	Uncharacterized protein
											[163]	A0A446JA42	4	22.9	1.29	0.00027	954.465	2	804163	-0.32	FTFTTTAANGATITSSSTK	Deamidated@9	FERRANTI_A_REP1_13LUGLIO23	43.908	1	40	58	15.2	0.00034	76	5	30692.8	TRITD	Uncharacterized protein
											[163]	A0A446JA42	4	22.9	1.29	0.00027	550.618	3	2660000	0.13	VNTLAASYYHQVQR		FERRANTI_A_REP1_13LUGLIO23	33.601	2	193	206	20.6	0.0032	66	3	30692.8	TRITD	Uncharacterized protein
											[163]	A0A446JA42	4	22.9	1.29	0.00027	763.382	3	762901	2.4	YNAGLSHTNQDLTASLNLNNK		FERRANTI_A_REP1_13LUGLIO23	42.481	1	172	192	17.1	0.0073	63	7	30692.8	TRITD	Uncharacterized protein
											[406]	A0A446JQ23	2	3.3	0.35	0.00023	426.906	3	623199	-1.9	HADPALLVSDIK		FERRANTI_A_REP1_13LUGLIO23	40.132	1	747	758	16.6	0.00023	75	20	89823.7	TRITD	Uncharacterized protein
											[406]	A0A446JQ23	2	3.3	0.35	0.00023	770.938	2	2710000	-0.38	SVLDAATISGLQPLR		FERRANTI_A_REP1_13LUGLIO23	56.518	1	155	169	16.2	0.00083	69	19	89823.7	TRITD	Uncharacterized protein
											[291]	A0A446M1K0	4	27.9	1.42	2.1e-05	546.765	2	1950000	-0.58	KVEIDDDMK		FERRANTI_A_REP1_13LUGLIO23	21.775	1	15	23	21.7	2.1e-05	86	3	20804.5	TRITD	Uncharacterized protein
											[291]	A0A446M1K0	4	27.9	1.42	2.1e-05	410.971	4	4460000	0.17	GKNDLPGLTDTEKPR		FERRANTI_A_REP1_13LUGLIO23	26.4	1	119	133	19.6	0.0029	66	4	20804.5	TRITD	Uncharacterized protein
											[291]	A0A446M1K0	4	27.9	1.42	2.1e-05	1136.57	2	4940000	-0.87	ISQEVVGDLLGEEFEGYIFK		FERRANTI_A_REP1_13LUGLIO23	70.295	1	32	51	17.8	0.0071	63	3	20804.5	TRITD	Uncharacterized protein
											[291]	A0A446M1K0	4	27.9	1.42	2.1e-05	472.727	2	3780000	-0.7	QYVNTYR	Deamidated@1=24	FERRANTI_A_REP1_13LUGLIO23	20.884	2	157	163	18.5	0.0074	57	4	20804.5	TRITD	Uncharacterized protein
											[191]	A0A446MBU6	4	18.1	1.79	3.8e-06	675.652	3	1670000	1.4	SETPATDLVNTFMDWAAR		FERRANTI_A_REP1_13LUGLIO23	70.436	2	16	33	21.4	3.8e-06	94	13	39419.9	TRITD	Uncharacterized protein
											[191]	A0A446MBU6	4	18.1	1.79	3.8e-06	718.722	3	380595	3.4	VVLVTGASSGIGEQIAYQYAK		FERRANTI_A_REP1_13LUGLIO23	55.014	1	68	88	17.3	8.7e-05	81	9	39419.9	TRITD	Uncharacterized protein
											[191]	A0A446MBU6	4	18.1	1.79	3.8e-06	774.417	2	3570000	0.91	IFVNSSAAAVLAMPR	Deamidated@4	FERRANTI_A_REP1_13LUGLIO23	57.545	2	190	204	17.3	0.001	71	11	39419.9	TRITD	Uncharacterized protein
											[191]	A0A446MBU6	4	18.1	1.79	3.8e-06	582.325	2	4740000	0.34	AAVLSFADTLR		FERRANTI_A_REP1_13LUGLIO23	50.874	1	213	223	17.9	0.0077	59	5	39419.9	TRITD	Uncharacterized protein
											[100]	A0A446MJE3	6	25.2	1.66	3.9e-05	922.455	2	1540000	-0.19	AAGEEELSSVAEGAPVTAR		FERRANTI_A_REP1_13LUGLIO23	41.965	1	64	82	25.6	3.9e-05	85	1	33872.5	TRITD	Uncharacterized protein
											[100]	A0A446MJE3	6	25.2	1.66	3.9e-05	651.81	2	711383	0.57	QANDPFGWVASK	Gln->pyro-Glu@1	FERRANTI_A_REP1_13LUGLIO23	61.04	1	244	255	23.8	4.4e-05	81	6	33872.5	TRITD	Uncharacterized protein
											[100]	A0A446MJE3	6	25.2	1.66	3.9e-05	698.292	2	761996	-0.92	HGSDTATYDSEGR		FERRANTI_A_REP1_13LUGLIO23	9.276	1	197	209	17.9	7.6e-05	71	5	33872.5	TRITD	Uncharacterized protein
											[100]	A0A446MJE3	6	25.2	1.66	3.9e-05	365.554	3	4210000	0.22	HIPKPYLAR		FERRANTI_A_REP1_13LUGLIO23	26.628	1	92	100	23.1	0.00017	71	3	33872.5	TRITD	Uncharacterized protein
											[100]	A0A446MJE3	6	25.2	1.66	3.9e-05	350.857	3	16300000	-1.7	SSPDKLTFR		FERRANTI_A_REP1_13LUGLIO23	24.381	1	225	233	21.4	0.00046	73	3	33872.5	TRITD	Uncharacterized protein
											[100]	A0A446MJE3	6	25.2	1.66	3.9e-05	470.918	3	3890000	1.5	ALVAPDVYHPGGSK		FERRANTI_A_REP1_13LUGLIO23	32.808	2	101	114	17.1	0.0026	65	6	33872.5	TRITD	Uncharacterized protein
											[184]	A0A446P445	5	18.9	1.55	4.5e-05	497.711	2	902802	-0.24	MAESDAADGK		FERRANTI_A_REP1_13LUGLIO23	7.033	1	21	30	23.4	4.5e-05	75	1	25154.4	TRITD	Uncharacterized protein
											[184]	A0A446P445	5	18.9	1.55	4.5e-05	975.992	2	229614	2.7	GFVDGVWPPPGDGGDPLLR		FERRANTI_A_REP1_13LUGLIO23	64.759	1	59	77	22.4	0.00079	72	3	25154.4	TRITD	Uncharacterized protein
											[184]	A0A446P445	5	18.9	1.55	4.5e-05	423.739	2	418606	-1.5	DLLAWTK		FERRANTI_A_REP1_13LUGLIO23	49.089	1	100	106	24.8	0.0029	65	6	25154.4	TRITD	Uncharacterized protein
											[184]	A0A446P445	5	18.9	1.55	4.5e-05	480.726	2	1110000	-1.3	MAEPDAAAGK		FERRANTI_A_REP1_13LUGLIO23	15.387	1	11	20	16.2	0.0073	57	1	25154.4	TRITD	Uncharacterized protein
											[184]	A0A446P445	5	18.9	1.55	4.5e-05	488.724	2	780900	0.038	MAEPDAAAGK	Oxidation@1	FERRANTI_A_REP1_13LUGLIO23	7.247	1	11	20	15	0.017	54	1	25154.4	TRITD	Uncharacterized protein
											[235]	A0A446QLP9	6	11.9	0.86	0.00037	1045.45	2	179354	-1.1	DNPEAMEEDEVDEVAEIR		FERRANTI_A_REP1_13LUGLIO23	54.513	2	623	640	16	0.00037	66	29	79131.6	TRITD	Uncharacterized protein
											[235]	A0A446QLP9	6	11.9	0.86	0.00037	711.385	3	590388	1.1	AHVIVMGATNRPNSIDPALR		FERRANTI_A_REP1_13LUGLIO23	38.179	1	247	266	15.2	0.0009	71	51	79131.6	TRITD	Uncharacterized protein
											[235]	A0A446QLP9	6	11.9	0.86	0.00037	571.831	2	1420000	-1.7	GILLFGPPGSGK		FERRANTI_A_REP1_13LUGLIO23	51.619	1	148	159	18.3	0.0011	69	51	79131.6	TRITD	Uncharacterized protein
											[235]	A0A446QLP9	6	11.9	0.86	0.00037	715.918	2	1780000	0.42	IVSQLLTLMDGLK		FERRANTI_A_REP1_13LUGLIO23	69.946	1	232	244	22.9	0.0029	63	51	79131.6	TRITD	Uncharacterized protein
											[235]	A0A446QLP9	6	11.9	0.86	0.00037	885.987	2	498251	2.3	LDQLIYIPLPDVESR		FERRANTI_A_REP1_13LUGLIO23	66.078	1	547	561	16.2	0.01	60	50	79131.6	TRITD	Uncharacterized protein
											[235]	A0A446QLP9	6	11.9	0.86	0.00037	377.183	2	2920000	-0.37	FGMSPSK		FERRANTI_A_REP1_13LUGLIO23	20.678	1	414	420	16.1	0.013	54	51	79131.6	TRITD	Uncharacterized protein
											[107]	A0A446QNH5	7	11.5	1.66	1.7e-05	646.821	2	564796	0.6	DDTLSAGVTGGATK		FERRANTI_A_REP1_13LUGLIO23	28.657	1	72	85	23.6	1.7e-05	87	5	62928	TRITD	Uncharacterized protein
											[107]	A0A446QNH5	7	11.5	1.66	1.7e-05	619.781	2	772915	-1.4	MDTDEVVQASK	Oxidation@1	FERRANTI_A_REP1_13LUGLIO23	20.263	1	110	120	22	5.8e-05	79	6	62928	TRITD	Uncharacterized protein
											[107]	A0A446QNH5	7	11.5	1.66	1.7e-05	776.885	2	539594	-1.1	AEFEQVNQAIFEK		FERRANTI_A_REP1_13LUGLIO23	47.913	1	342	354	22.5	0.00018	77	4	62928	TRITD	Uncharacterized protein
											[107]	A0A446QNH5	7	11.5	1.66	1.7e-05	611.783	2	2190000	-2.1	MDTDEVVQASK		FERRANTI_A_REP1_13LUGLIO23	27.371	2	110	120	21.4	0.00032	72	6	62928	TRITD	Uncharacterized protein
											[107]	A0A446QNH5	7	11.5	1.66	1.7e-05	601.812	2	1760000	0.02	ADGDGFAAIIPR		FERRANTI_A_REP1_13LUGLIO23	51.073	1	448	459	21.1	0.00085	71	5	62928	TRITD	Uncharacterized protein
											[107]	A0A446QNH5	7	11.5	1.66	1.7e-05	338.839	3	11200000	-1	MATQDAIHK		FERRANTI_A_REP1_13LUGLIO23	9.869	1	308	316	18.7	0.0018	65	6	62928	TRITD	Uncharacterized protein
											[107]	A0A446QNH5	7	11.5	1.66	1.7e-05	434.778	2	743465	-2.2	LDLAVLPK		FERRANTI_A_REP1_13LUGLIO23	46.827	1	573	580	16.9	0.003	55	6	62928	TRITD	Uncharacterized protein
											[1]	A0A446RB40	48	51.9	5.91	1.3e-10	481.534	3	9770000	-2	GEGERDEEHGDGR		FERRANTI_A_REP1_13LUGLIO23	1.839	1	119	131	33.7	1.3e-10	128	3	66325.1	TRITD	Uncharacterized protein
											[1]	A0A446RB40	48	51.9	5.91	1.3e-10	320.918	4	35800000	-0.74	SFHALAQHDVR		FERRANTI_A_REP1_13LUGLIO23	23.687	1	364	374	37.6	1.3e-09	128	18	66325.1	TRITD	Uncharacterized protein
											[1]	A0A446RB40	48	51.9	5.91	1.3e-10	607.279	4	2670000	-1	AKDQQDEGFVAGPEQQQEHER		FERRANTI_A_REP1_13LUGLIO23	25.035	1	542	562	32.6	5.6e-09	120	4	66325.1	TRITD	Uncharacterized protein
											[1]	A0A446RB40	48	51.9	5.91	1.3e-10	400.428	4	1820000	-1.2	RGEGERDEEHGDGR		FERRANTI_A_REP1_13LUGLIO23	2.617	1	118	131	32.5	3e-08	109	3	66325.1	TRITD	Uncharacterized protein
											[1]	A0A446RB40	48	51.9	5.91	1.3e-10	1061.02	2	2900000	-0.36	QGDVIVAPAGSIMHLANTDGR	Gln->pyro-Glu@1;Oxidation@13	FERRANTI_A_REP1_13LUGLIO23	51.332	1	219	239	30.7	3.5e-08	116	16	66325.1	TRITD	Uncharacterized protein
											[1]	A0A446RB40	48	51.9	5.91	1.3e-10	395.198	2	25900000	-1.3	SDHGFVK		FERRANTI_A_REP1_13LUGLIO23	8.105	1	147	153	31.1	3.9e-08	112	18	66325.1	TRITD	Uncharacterized protein
											[1]	A0A446RB40	48	51.9	5.91	1.3e-10	454.244	3	95600000	-2.4	DTFNLLEQRPK		FERRANTI_A_REP1_13LUGLIO23	41.454	1	339	349	26.8	2.8e-07	106	15	66325.1	TRITD	Uncharacterized protein
											[1]	A0A446RB40	48	51.9	5.91	1.3e-10	355.553	3	3600000	-0.72	ILHTISVPGK		FERRANTI_A_REP1_13LUGLIO23	29.507	1	247	256	29.2	3.5e-07	95	13	66325.1	TRITD	Uncharacterized protein
											[1]	A0A446RB40	48	51.9	5.91	1.3e-10	783.319	2	431658	-0.61	GSGSESEEEQDQQR		FERRANTI_A_REP1_13LUGLIO23	7.774	2	446	459	21.6	8.4e-07	88	7	66325.1	TRITD	Uncharacterized protein
											[1]	A0A446RB40	48	51.9	5.91	1.3e-10	397.215	3	110000000	-1.8	ALRPFDEVSR		FERRANTI_A_REP1_13LUGLIO23	31.749	1	154	163	38.5	1.5e-06	100	19	66325.1	TRITD	Uncharacterized protein
											[1]	A0A446RB40	48	51.9	5.91	1.3e-10	809.703	3	1620000	5.9	AKDQQDEGFVAGPEQQQEHER	Deamidated@4|5	FERRANTI_A_REP1_13LUGLIO23	24.701	1	542	562	27.1	4.2e-06	91	4	66325.1	TRITD	Uncharacterized protein
											[1]	A0A446RB40	48	51.9	5.91	1.3e-10	450.856	3	2970000	-0.95	WRSEEEEDDR		FERRANTI_A_REP1_13LUGLIO23	15.033	1	430	439	21.2	4.7e-06	83	4	66325.1	TRITD	Uncharacterized protein
											[1]	A0A446RB40	48	51.9	5.91	1.3e-10	553.777	2	1030000	-1	GDEAVEAFLR		FERRANTI_A_REP1_13LUGLIO23	47.316	1	573	582	17.4	1.3e-05	89	10	66325.1	TRITD	Uncharacterized protein
											[1]	A0A446RB40	48	51.9	5.91	1.3e-10	445.723	2	86900000	-3.1	FQYFSAK		FERRANTI_A_REP1_13LUGLIO23	34.127	1	257	263	30.3	1.8e-05	87	16	66325.1	TRITD	Uncharacterized protein
											[1]	A0A446RB40	48	51.9	5.91	1.3e-10	636.01	3	79000000	-1.7	GSAFVVPPGHPVVEIASSR		FERRANTI_A_REP1_13LUGLIO23	45.657	1	470	488	22.4	2.3e-05	88	13	66325.1	TRITD	Uncharacterized protein
											[1]	A0A446RB40	48	51.9	5.91	1.3e-10	647.972	3	4610000	1.2	QASEGDQGHHWPLPPFR	Gln->pyro-Glu@1	FERRANTI_A_REP1_13LUGLIO23	49.214	1	318	334	24.4	3.3e-05	84	4	66325.1	TRITD	Uncharacterized protein
											[1]	A0A446RB40	48	51.9	5.91	1.3e-10	754.385	3	2560000	-1.9	QGDVIVAPAGSIMHLANTDGRR	Gln->pyro-Glu@1	FERRANTI_A_REP1_13LUGLIO23	53.827	1	219	240	20.4	3.7e-05	86	16	66325.1	TRITD	Uncharacterized protein
											[1]	A0A446RB40	48	51.9	5.91	1.3e-10	490.487	4	9840000	0.072	QASEGDQGHHWPLPPFR		FERRANTI_A_REP1_13LUGLIO23	42.621	1	318	334	18.9	3.9e-05	84	4	66325.1	TRITD	Uncharacterized protein
											[1]	A0A446RB40	48	51.9	5.91	1.3e-10	567.643	3	3220000	-6.1	FQYFSAKPLLASLSK	Deamidated@2	FERRANTI_A_REP1_13LUGLIO23	57.935	2	257	271	23.4	4.5e-05	84	16	66325.1	TRITD	Uncharacterized protein
											[1]	A0A446RB40	48	51.9	5.91	1.3e-10	425.528	3	863008	-1.6	GQGEREEEQGR		FERRANTI_A_REP1_13LUGLIO23	1.914	1	103	113	30.3	4.8e-05	79	2	66325.1	TRITD	Uncharacterized protein
											[1]	A0A446RB40	48	51.9	5.91	1.3e-10	477.562	3	1090000	-0.45	RGQGEREEEQGR		FERRANTI_A_REP1_13LUGLIO23	2.688	1	102	113	25.8	9.5e-05	78	2	66325.1	TRITD	Uncharacterized protein
											[1]	A0A446RB40	48	51.9	5.91	1.3e-10	742.993	3	20800000	-0.21	DQQDEGFVAGPEQQQEHER		FERRANTI_A_REP1_13LUGLIO23	29.174	1	544	562	22.4	0.00012	73	4	66325.1	TRITD	Uncharacterized protein
											[1]	A0A446RB40	48	51.9	5.91	1.3e-10	1053.02	2	389203	-1.5	QGDVIVAPAGSIMHLANTDGR	Gln->pyro-Glu@1	FERRANTI_A_REP1_13LUGLIO23	60.489	1	219	239	23.7	0.00014	80	16	66325.1	TRITD	Uncharacterized protein
											[1]	A0A446RB40	48	51.9	5.91	1.3e-10	388.829	3	2950000	-2.9	SEEEEDDRR		FERRANTI_A_REP1_13LUGLIO23	1.857	1	432	440	31.1	0.0002	66	4	66325.1	TRITD	Uncharacterized protein
											[1]	A0A446RB40	48	51.9	5.91	1.3e-10	480.218	2	848584	-2.3	QGKEEEEK	Gln->pyro-Glu@1	FERRANTI_A_REP1_13LUGLIO23	2.031	1	293	300	20.1	0.00063	66	5	66325.1	TRITD	Uncharacterized protein
											[1]	A0A446RB40	48	51.9	5.91	1.3e-10	574.582	3	8310000	-0.13	RGSGSESEEEQDQQR		FERRANTI_A_REP1_13LUGLIO23	3.622	1	445	459	25.6	0.00076	64	7	66325.1	TRITD	Uncharacterized protein
											[1]	A0A446RB40	48	51.9	5.91	1.3e-10	440.561	3	1280000	-0.36	GRGDEAVEAFLR		FERRANTI_A_REP1_13LUGLIO23	43.871	1	571	582	22.6	0.0011	70	10	66325.1	TRITD	Uncharacterized protein
											[1]	A0A446RB40	48	51.9	5.91	1.3e-10	514.781	2	18300000	-0.63	VAIMEVNPR		FERRANTI_A_REP1_13LUGLIO23	34.392	1	173	181	22.9	0.0017	66	20	66325.1	TRITD	Uncharacterized protein
											[1]	A0A446RB40	48	51.9	5.91	1.3e-10	427.882	3	11600000	-2.7	SFHALAQHDVR	Deamidated@7	FERRANTI_A_REP1_13LUGLIO23	24.213	2	364	374	24.8	0.0017	67	18	66325.1	TRITD	Uncharacterized protein
											[1]	A0A446RB40	48	51.9	5.91	1.3e-10	454.572	3	2200000	-4.2	DTFNLLEQRPK	Deamidated@4=40	FERRANTI_A_REP1_13LUGLIO23	44.249	1	339	349	17.4	0.0017	69	15	66325.1	TRITD	Uncharacterized protein
											[1]	A0A446RB40	48	51.9	5.91	1.3e-10	414.762	2	226000000	-2.9	PLLASLSK		FERRANTI_A_REP1_13LUGLIO23	35.321	1	264	271	24.9	0.0039	61	20	66325.1	TRITD	Uncharacterized protein
											[1]	A0A446RB40	48	51.9	5.91	1.3e-10	708.357	3	2480000	1.1	QGDVIVAPAGSIMHLANTDGR	Deamidated@1=46	FERRANTI_A_REP1_13LUGLIO23	55.854	1	219	239	18.5	0.0049	65	16	66325.1	TRITD	Uncharacterized protein
											[1]	A0A446RB40	48	51.9	5.91	1.3e-10	529.512	4	6130000	-0.36	RQASEGDQGHHWPLPPFR		FERRANTI_A_REP1_13LUGLIO23	40.386	1	317	334	20.1	0.0053	64	4	66325.1	TRITD	Uncharacterized protein
											[1]	A0A446RB40	48	51.9	5.91	1.3e-10	1087.89	3	2780000	-1.1	AFVVPGLTDADGVGYVAQGEGVLTVIENGEKR	Deamidated@28=20	FERRANTI_A_REP1_13LUGLIO23	69.081	1	182	213	19.1	0.0056	64	7	66325.1	TRITD	Uncharacterized protein
											[1]	A0A446RB40	48	51.9	5.91	1.3e-10	472.477	4	1880000	-1.3	DEEHGDGRRPYVFGPR		FERRANTI_A_REP1_13LUGLIO23	27.982	1	124	139	17.4	0.0062	61	3	66325.1	TRITD	Uncharacterized protein
											[1]	A0A446RB40	48	51.9	5.91	1.3e-10	713.687	3	1050000	-1.6	QGDVIVAPAGSIMHLANTDGR	Deamidated@1=44;Oxidation@13	FERRANTI_A_REP1_13LUGLIO23	44.275	1	219	239	18.4	0.0067	63	16	66325.1	TRITD	Uncharacterized protein
											[1]	A0A446RB40	48	51.9	5.91	1.3e-10	689.317	4	5370000	-0.8	AKDQQDEGFVAGPEQQQEHERGDR		FERRANTI_A_REP1_13LUGLIO23	22.497	1	542	565	19.6	0.007	59	4	66325.1	TRITD	Uncharacterized protein
											[1]	A0A446RB40	48	51.9	5.91	1.3e-10	418.226	2	1850000	-2.6	PYVFGPR		FERRANTI_A_REP1_13LUGLIO23	33.565	2	133	139	17.8	0.0078	59	16	66325.1	TRITD	Uncharacterized protein
											[1]	A0A446RB40	48	51.9	5.91	1.3e-10	850.476	2	3020000	1.8	FQYFSAKPLLASLSK		FERRANTI_A_REP1_13LUGLIO23	57.402	1	257	271	19.6	0.0082	60	16	66325.1	TRITD	Uncharacterized protein
											[1]	A0A446RB40	48	51.9	5.91	1.3e-10	416.711	2	73600000	-2.5	ASEEQLR		FERRANTI_A_REP1_13LUGLIO23	9.395	1	307	313	27.2	0.0087	60	17	66325.1	TRITD	Uncharacterized protein
											[1]	A0A446RB40	48	51.9	5.91	1.3e-10	570.298	4	2310000	0.055	QGDVIVAPAGSIMHLANTDGRR		FERRANTI_A_REP1_13LUGLIO23	45.393	2	219	240	19.8	0.0095	62	16	66325.1	TRITD	Uncharacterized protein
											[1]	A0A446RB40	48	51.9	5.91	1.3e-10	568.29	2	1860000	-1.2	DTFNLLEQR		FERRANTI_A_REP1_13LUGLIO23	48.773	2	339	347	21.3	0.011	59	15	66325.1	TRITD	Uncharacterized protein
											[1]	A0A446RB40	48	51.9	5.91	1.3e-10	471.869	3	6100000	-4.6	HGEGEREEEQGR	Deamidated@10	FERRANTI_A_REP1_13LUGLIO23	4.126	1	86	97	16.4	0.013	50	3	66325.1	TRITD	Uncharacterized protein
											[1]	A0A446RB40	48	51.9	5.91	1.3e-10	713.359	3	18400000	-0.99	QGDVIVAPAGSIMHLANTDGR	Oxidation@13	FERRANTI_A_REP1_13LUGLIO23	42.866	1	219	239	16.1	0.015	60	16	66325.1	TRITD	Uncharacterized protein
											[1]	A0A446RB40	48	51.9	5.91	1.3e-10	351.208	2	27500000	-1.2	VWLAGR		FERRANTI_A_REP1_13LUGLIO23	30.557	1	508	513	26.8	0.016	57	20	66325.1	TRITD	Uncharacterized protein
											[1]	A0A446RB40	48	51.9	5.91	1.3e-10	666.333	2	8360000	0.6	LDDPAQELAFGR		FERRANTI_A_REP1_13LUGLIO23	49.107	1	520	531	26.9	0.017	58	3	66325.1	TRITD	Uncharacterized protein
											[1]	A0A446RB40	48	51.9	5.91	1.3e-10	496.277	2	63800000	-1	RPYVFGPR		FERRANTI_A_REP1_13LUGLIO23	28.016	1	132	139	17.8	0.037	53	16	66325.1	TRITD	Uncharacterized protein
											[1]	A0A446RB40	48	51.9	5.91	1.3e-10	471.543	3	9130000	0.16	HGEGEREEEQGR		FERRANTI_A_REP1_13LUGLIO23	3.371	1	86	97	16.7	0.038	49	3	66325.1	TRITD	Uncharacterized protein
											[391]	A0A446RGE8	2	5.4	0.33	0.0037	500.274	3	1290000	1.2	GKEDFPLPPVFPR		FERRANTI_A_REP1_13LUGLIO23	52.446	1	66	78	22.9	0.0037	64	11	43772.6	TRITD	Uncharacterized protein
											[391]	A0A446RGE8	2	5.4	0.33	0.0037	500.289	2	1950000	-0.49	TDIPILAEK		FERRANTI_A_REP1_13LUGLIO23	41.682	2	355	363	15.5	0.006	59	9	43772.6	TRITD	Uncharacterized protein
											[54]	A0A446TUX5	5	23.5	3.26	1.9e-06	1167.53	2	115685	0.045	EAYFVAVEGMWGDSTGLDSTAK		FERRANTI_A_REP1_13LUGLIO23	66.584	1	122	143	18.1	1.9e-06	95	2	25676.1	TRITD	Uncharacterized protein
											[54]	A0A446TUX5	5	23.5	3.26	1.9e-06	567.614	3	4230000	-0.19	LDAHTLKDEVASMDR		FERRANTI_A_REP1_13LUGLIO23	42.761	1	75	89	34.5	2.8e-06	96	2	25676.1	TRITD	Uncharacterized protein
											[54]	A0A446TUX5	5	23.5	3.26	1.9e-06	572.946	3	1330000	1.5	LDAHTLKDEVASMDR	Oxidation@13	FERRANTI_A_REP1_13LUGLIO23	32.558	1	75	89	20	5.6e-05	82	2	25676.1	TRITD	Uncharacterized protein
											[54]	A0A446TUX5	5	23.5	3.26	1.9e-06	505.303	3	28700000	-1.3	RPLLDLGHPLLNR		FERRANTI_A_REP1_13LUGLIO23	45.445	1	90	102	28.8	0.00023	72	4	25676.1	TRITD	Uncharacterized protein
											[54]	A0A446TUX5	5	23.5	3.26	1.9e-06	396.193	2	2350000	-1.3	SHFSSAR		FERRANTI_A_REP1_13LUGLIO23	4.885	1	145	151	28.9	0.0013	67	3	25676.1	TRITD	Uncharacterized protein
											[16]	A0A446UQF7	16	31.2	3.64	3.6e-07	555.992	4	575517	-1.3	EHEQGRQEEEQGHGGEQEK		FERRANTI_A_REP1_13LUGLIO23	3.169	1	384	402	18.3	3.6e-07	98	1	56476	TRITD	Uncharacterized protein
											[16]	A0A446UQF7	16	31.2	3.64	3.6e-07	500.977	4	8050000	0.4	SGSGSGSGRPYHFGEESFR		FERRANTI_A_REP1_13LUGLIO23	30.959	1	49	67	27.2	2e-06	93	1	56476	TRITD	Uncharacterized protein
											[16]	A0A446UQF7	16	31.2	3.64	3.6e-07	660.327	3	1390000	0.82	AFLQPSHYDADEIAFVR		FERRANTI_A_REP1_13LUGLIO23	51.935	2	106	122	21.8	1.4e-05	89	3	56476	TRITD	Uncharacterized protein
											[16]	A0A446UQF7	16	31.2	3.64	3.6e-07	515.582	3	769866	1.8	GGGGGSGSEKEEIQPR		FERRANTI_A_REP1_13LUGLIO23	9.779	1	253	268	34.4	0.00094	69	1	56476	TRITD	Uncharacterized protein
											[16]	A0A446UQF7	16	31.2	3.64	3.6e-07	474.779	2	11800000	-0.62	IYIVVEGR		FERRANTI_A_REP1_13LUGLIO23	37.263	1	324	331	16.9	0.0015	65	3	56476	TRITD	Uncharacterized protein
											[16]	A0A446UQF7	16	31.2	3.64	3.6e-07	368.195	2	14700000	-0.22	GSMTALR		FERRANTI_A_REP1_13LUGLIO23	19.11	1	310	316	22.1	0.0019	66	3	56476	TRITD	Uncharacterized protein
											[16]	A0A446UQF7	16	31.2	3.64	3.6e-07	383.504	3	7690000	-0.5	WKEGGDDEGR		FERRANTI_A_REP1_13LUGLIO23	9.176	1	39	48	20.9	0.002	61	1	56476	TRITD	Uncharacterized protein
											[16]	A0A446UQF7	16	31.2	3.64	3.6e-07	376.192	2	1810000	0.0073	GSMTALR	Oxidation@3	FERRANTI_A_REP1_13LUGLIO23	6.922	1	310	316	23.6	0.0022	65	3	56476	TRITD	Uncharacterized protein
											[16]	A0A446UQF7	16	31.2	3.64	3.6e-07	423.528	3	8760000	-0.64	PYHFGEESFR		FERRANTI_A_REP1_13LUGLIO23	34.788	2	58	67	16.2	0.0029	61	3	56476	TRITD	Uncharacterized protein
											[16]	A0A446UQF7	16	31.2	3.64	3.6e-07	384.188	2	5010000	0.21	GSIGDYR		FERRANTI_A_REP1_13LUGLIO23	20.745	1	90	96	19.8	0.0033	61	7	56476	TRITD	Uncharacterized protein
											[16]	A0A446UQF7	16	31.2	3.64	3.6e-07	310.5	3	21900000	0.42	FDHELLR		FERRANTI_A_REP1_13LUGLIO23	28.735	2	83	89	24.9	0.0046	61	7	56476	TRITD	Uncharacterized protein
											[16]	A0A446UQF7	16	31.2	3.64	3.6e-07	542.821	2	7510000	-0.62	EGEGVLVLLR		FERRANTI_A_REP1_13LUGLIO23	54.599	1	123	132	22.7	0.0049	59	7	56476	TRITD	Uncharacterized protein
											[16]	A0A446UQF7	16	31.2	3.64	3.6e-07	444.251	2	5490000	0.16	SLTGEKPR		FERRANTI_A_REP1_13LUGLIO23	5.46	1	269	276	27.5	0.0056	63	7	56476	TRITD	Uncharacterized protein
											[16]	A0A446UQF7	16	31.2	3.64	3.6e-07	587.949	3	347082	-1.5	SRGEGQISEGSEEQIR		FERRANTI_A_REP1_13LUGLIO23	22.711	1	226	241	21.4	0.0063	62	2	56476	TRITD	Uncharacterized protein
											[16]	A0A446UQF7	16	31.2	3.64	3.6e-07	458.239	2	2330000	-0.24	VACLDAAPR		FERRANTI_A_REP1_13LUGLIO23	23.838	1	97	105	17.2	0.011	58	3	56476	TRITD	Uncharacterized protein
											[16]	A0A446UQF7	16	31.2	3.64	3.6e-07	313.163	2	1520000	-2	HGHFK		FERRANTI_A_REP1_13LUGLIO23	1.86	1	74	78	15.6	0.026	52	7	56476	TRITD	Uncharacterized protein
											[142]	A0A446URA1	1	11.2	4.27	2.6e-07	466.572	3	4610000	-0.3	SEAPAGEKPEQVR		FERRANTI_A_REP1_13LUGLIO23	14.508	1	38	50	42.9	2.6e-07	105	8	13248.9	TRITD	Uncharacterized protein
											[151]	A0A446VT39	9	19.6	0.89	0.00031	533.8	2	457308	-0.097	FDGILGLGFK		FERRANTI_A_REP1_13LUGLIO23	60.897	1	190	199	16.9	0.00031	73	43	54715.4	TRITD	Uncharacterized protein
											[151]	A0A446VT39	9	19.6	0.89	0.00031	362.229	2	10700000	-0.48	GHVVALK		FERRANTI_A_REP1_13LUGLIO23	9.93	1	72	78	22.8	0.0004	65	14	54715.4	TRITD	Uncharacterized protein
											[151]	A0A446VT39	9	19.6	0.89	0.00031	484.281	3	564092	-1.2	KFALTPEQYILK		FERRANTI_A_REP1_13LUGLIO23	49.232	1	442	453	22.2	0.00065	68	11	54715.4	TRITD	Uncharacterized protein
											[151]	A0A446VT39	9	19.6	0.89	0.00031	843.405	2	642575	1.7	GYWQFDMGDVLIGGK		FERRANTI_A_REP1_13LUGLIO23	67.465	1	263	277	20.9	0.0012	68	13	54715.4	TRITD	Uncharacterized protein
											[151]	A0A446VT39	9	19.6	0.89	0.00031	395.701	2	2460000	0.12	IGEGDATK		FERRANTI_A_REP1_13LUGLIO23	6.099	1	454	461	19.4	0.0033	63	11	54715.4	TRITD	Uncharacterized protein
											[151]	A0A446VT39	9	19.6	0.89	0.00031	605.303	3	698872	0.51	KGYWQFDMGDVLIGGK		FERRANTI_A_REP1_13LUGLIO23	60.986	2	262	277	21.2	0.0034	65	13	54715.4	TRITD	Uncharacterized protein
											[151]	A0A446VT39	9	19.6	0.89	0.00031	547.267	2	4920000	-0.22	NQDFIEATR		FERRANTI_A_REP1_13LUGLIO23	29.816	2	171	179	18.5	0.0062	61	23	54715.4	TRITD	Uncharacterized protein
											[151]	A0A446VT39	9	19.6	0.89	0.00031	696.864	2	1040000	0.69	LASMPDVAFSIGGK		FERRANTI_A_REP1_13LUGLIO23	53.352	1	428	441	19.6	0.009	61	12	54715.4	TRITD	Uncharacterized protein
											[151]	A0A446VT39	9	19.6	0.89	0.00031	1156.1	2	294162	-0.38	YGTGAISGYLSQDNVQVGGVVVK		FERRANTI_A_REP1_13LUGLIO23	55.494	1	148	170	17.1	0.012	61	9	54715.4	TRITD	Uncharacterized protein
											[99]	A0A446VXA4	9	21	1.41	0.00016	753.362	2	4100000	0.89	GYISPYFVTDSEK		FERRANTI_A_REP1_13LUGLIO23	47.893	1	201	213	21.2	0.00016	78	51	50004.6	TRITD	Uncharacterized protein
											[99]	A0A446VXA4	9	21	1.41	0.00016	521.775	2	1210000	0.6	QGVVTLEEGK	Gln->pyro-Glu@1	FERRANTI_A_REP1_13LUGLIO23	41.368	2	175	184	19.9	0.00023	74	42	50004.6	TRITD	Uncharacterized protein
											[99]	A0A446VXA4	9	21	1.41	0.00016	890.927	2	1120000	1.6	DSTTIVGDGTTQEEVTK		FERRANTI_A_REP1_13LUGLIO23	32.912	2	331	347	22.2	0.00025	76	38	50004.6	TRITD	Uncharacterized protein
											[99]	A0A446VXA4	9	21	1.41	0.00016	530.287	2	1230000	-1.8	QGVVTLEEGK		FERRANTI_A_REP1_13LUGLIO23	27.426	2	175	184	19.9	0.00095	70	42	50004.6	TRITD	Uncharacterized protein
											[99]	A0A446VXA4	9	21	1.41	0.00016	734.334	2	876714	0.9	NQIEASEQEYEK		FERRANTI_A_REP1_13LUGLIO23	27.302	2	354	365	17.1	0.002	64	37	50004.6	TRITD	Uncharacterized protein
											[99]	A0A446VXA4	9	21	1.41	0.00016	508.293	2	1240000	0.3	IVNDGVTVAK		FERRANTI_A_REP1_13LUGLIO23	22.974	1	53	62	17.5	0.0055	61	50	50004.6	TRITD	Uncharacterized protein
											[99]	A0A446VXA4	9	21	1.41	0.00016	591.858	2	2150000	0.098	LADLVGVTLGPK		FERRANTI_A_REP1_13LUGLIO23	49.574	1	27	38	18.1	0.0058	55	6	50004.6	TRITD	Uncharacterized protein
											[99]	A0A446VXA4	9	21	1.41	0.00016	771.389	2	4340000	0.92	EVELEDPVENIGAK		FERRANTI_A_REP1_13LUGLIO23	45.991	1	63	76	26.4	0.0059	63	51	50004.6	TRITD	Uncharacterized protein
											[99]	A0A446VXA4	9	21	1.41	0.00016	622.362	2	1080000	2	DLITLLEDAIK		FERRANTI_A_REP1_13LUGLIO23	70.737	1	235	245	22.5	0.015	57	39	50004.6	TRITD	Uncharacterized protein
											[34]	A0A446YMC3	16	40.7	2.99	3.2e-07	803.362	2	708458	1.8	EVYDMELYEWTK		FERRANTI_A_REP1_13LUGLIO23	57.74	1	368	379	22.7	3.2e-07	102	8	46872.5	TRITD	Uncharacterized protein
											[34]	A0A446YMC3	16	40.7	2.99	3.2e-07	450.554	3	10300000	-0.09	TFTSEFPHVER		FERRANTI_A_REP1_13LUGLIO23	36.754	2	178	188	27.6	3.5e-06	94	14	46872.5	TRITD	Uncharacterized protein
											[34]	A0A446YMC3	16	40.7	2.99	3.2e-07	993.513	2	1860000	0.51	VPVLETPDGAVFESNAIAR	Deamidated@15	FERRANTI_A_REP1_13LUGLIO23	55.837	1	54	72	19.1	0.00038	76	10	46872.5	TRITD	Uncharacterized protein
											[34]	A0A446YMC3	16	40.7	2.99	3.2e-07	530.95	3	1310000	-0.38	PAVVEAPEEEAPKPK		FERRANTI_A_REP1_13LUGLIO23	26.35	1	238	252	17.8	0.00061	73	7	46872.5	TRITD	Uncharacterized protein
											[34]	A0A446YMC3	16	40.7	2.99	3.2e-07	825.417	2	1100000	-0.81	GDNLLWGGSLVEYAR		FERRANTI_A_REP1_13LUGLIO23	61.128	1	79	93	19.6	0.00078	72	7	46872.5	TRITD	Uncharacterized protein
											[34]	A0A446YMC3	16	40.7	2.99	3.2e-07	521.238	2	1340000	2.2	NFEMGVSNK	Oxidation@4	FERRANTI_A_REP1_13LUGLIO23	18.439	2	33	41	16.3	0.0011	65	12	46872.5	TRITD	Uncharacterized protein
											[34]	A0A446YMC3	16	40.7	2.99	3.2e-07	461.72	2	2440000	-1.3	MVLDDWK	Oxidation@1	FERRANTI_A_REP1_13LUGLIO23	34.727	1	265	271	17.5	0.0013	67	15	46872.5	TRITD	Uncharacterized protein
											[34]	A0A446YMC3	16	40.7	2.99	3.2e-07	792.071	3	206168	0.71	RVEAMIEDLEPFEGQALLDAK		FERRANTI_A_REP1_13LUGLIO23	63.287	1	390	410	25.6	0.0014	70	17	46872.5	TRITD	Uncharacterized protein
											[34]	A0A446YMC3	16	40.7	2.99	3.2e-07	388.724	2	1970000	0.22	VGGFLQR		FERRANTI_A_REP1_13LUGLIO23	29.174	2	321	327	22.4	0.0017	65	20	46872.5	TRITD	Uncharacterized protein
											[34]	A0A446YMC3	16	40.7	2.99	3.2e-07	454.752	4	3250000	-0.24	PAVVEAPEEEAPKPKPK		FERRANTI_A_REP1_13LUGLIO23	23.285	2	238	254	18.6	0.0018	68	7	46872.5	TRITD	Uncharacterized protein
											[34]	A0A446YMC3	16	40.7	2.99	3.2e-07	596.328	2	1120000	3.1	MLVIGSEAPFK		FERRANTI_A_REP1_13LUGLIO23	49.128	2	339	349	16.9	0.0053	62	16	46872.5	TRITD	Uncharacterized protein
											[34]	A0A446YMC3	16	40.7	2.99	3.2e-07	367.707	2	5630000	-1.5	TPEFIK		FERRANTI_A_REP1_13LUGLIO23	27.686	1	42	47	19.6	0.0063	60	16	46872.5	TRITD	Uncharacterized protein
											[34]	A0A446YMC3	16	40.7	2.99	3.2e-07	502.748	2	4840000	-0.47	VDLSDEAQK		FERRANTI_A_REP1_13LUGLIO23	21.659	1	380	388	18.3	0.007	60	17	46872.5	TRITD	Uncharacterized protein
											[34]	A0A446YMC3	16	40.7	2.99	3.2e-07	993.018	2	889517	-2.3	VPVLETPDGAVFESNAIAR		FERRANTI_A_REP1_13LUGLIO23	55.469	1	54	72	17	0.0082	62	10	46872.5	TRITD	Uncharacterized protein
											[34]	A0A446YMC3	16	40.7	2.99	3.2e-07	844.414	2	5330000	1.5	YQEENTVSYVTLNK		FERRANTI_A_REP1_13LUGLIO23	39.368	1	307	320	16.8	0.0097	61	16	46872.5	TRITD	Uncharacterized protein
											[34]	A0A446YMC3	16	40.7	2.99	3.2e-07	539.3	2	9790000	-1.7	QAEVVPPVQK	Gln->pyro-Glu@1	FERRANTI_A_REP1_13LUGLIO23	36.979	1	208	217	17.2	0.01	58	13	46872.5	TRITD	Uncharacterized protein
											[170]	T1LFY0	2	23.7	2.36	1e-05	415.704	2	3380000	-0.71	EGTEAAPR		FERRANTI_A_REP1_13LUGLIO23	3.965	1	46	53	29.4	1e-05	86	4	6741.9	TRIUA	Uncharacterized protein
											[170]	T1LFY0	2	23.7	2.36	1e-05	398.703	2	17300000	-0.46	YNWSVK		FERRANTI_A_REP1_13LUGLIO23	30.032	1	13	18	19.1	0.00086	66	5	6741.9	TRIUA	Uncharacterized protein
											[154]	T1N5I6	2	6.3	3.94	1.1e-09	882.45	2	350887	0.65	LGDLGGPVVEDPAAPNSR		FERRANTI_A_REP1_13LUGLIO23	43.115	2	185	202	23.8	1.1e-09	132	7	47544.2	TRIUA	Uncharacterized protein
											[154]	T1N5I6	2	6.3	3.94	1.1e-09	494.295	2	3990000	-0.13	VAGVGTVVASK		FERRANTI_A_REP1_13LUGLIO23	25.788	1	291	301	16.2	0.018	55	18	47544.2	TRIUA	Uncharacterized protein
											[383]	T1NK26	1	6.3	0.63	0.0015	691.365	2	1700000	0.76	IPTGELWAGNPAR		FERRANTI_A_REP1_13LUGLIO23	43.907	2	141	153	23.9	0.0015	68	12	22035.4	TRIUA	Uncharacterized protein
											[122]	W5A031	7	27.4	2.03	1.2e-05	317.838	3	2860000	-1	VEHVQPSR		FERRANTI_A_REP1_13LUGLIO23	4.372	1	93	100	26.6	1.2e-05	87	11	18733	WHEAT	Uncharacterized protein
											[122]	W5A031	7	27.4	2.03	1.2e-05	442.258	3	711869	-1.3	KGYIPLTTYLR		FERRANTI_A_REP1_13LUGLIO23	46.981	1	22	32	20.9	0.0014	65	12	18733	WHEAT	Uncharacterized protein
											[122]	W5A031	7	27.4	2.03	1.2e-05	598.837	2	6610000	-0.27	GYIPLTTYLR		FERRANTI_A_REP1_13LUGLIO23	53.686	1	23	32	18.9	0.0021	64	12	18733	WHEAT	Uncharacterized protein
[truncated: 88 more rows]

## Sheet: A2
PROTEINS											PEPTIDES
[truncated: 1,997 more rows]

## Sheet: B1
PROTEINS											PEPTIDES
[truncated: 628 more rows]

[truncated: 13 more sheets: B2, C1, C2, D1, D2, E1, E2, F1, F2, H1, H2, L1, L2]
