# Supplementary material for: Gold Nanoparticles as a Possible Tool to Untangle Some Structural Features of the Gluten Network
Source: Foods. 2025 Nov 21;14(23):3985. doi: 10.3390/foods14233985 (PMC12691966; doi:10.3390/foods14233985)
Supplement: Supplementary file 1 [file foods-14-03985-s001.zip › Table S3.xlsx]

## Sheet: A1
m/z	z	Intensity	ppm	DB Peptide 1	Peptide 1	DB Peptide 2	Peptide 2	Fraction	RT	Spectrum	Score	Score Diff	Expect	-10logP	Sc 1	Exp 1	-10logP 1	Rk 1	Sc 2	Exp 2	-10logP 2	Rk 2	L Sc	L Exp	L -10logP	Start 1	Start 2	End 1	End 2	Acc #	XLink AA 1	Intra 1	Inter 1	Decoy 1	Acc #2	XLink AA 2	Intra 2	Inter 2	Decoy 2	Protein MW	Species	Protein Name	Protein MW3	Species4	Protein Name5
497.513	4	3430000	-0.81	CRPVAVSQVVR	C(+Disulfide)RPVAVSQVVR	QLQCER	QLQC(+Disulfide)ER	FERRANTI_A_REP1_13LUGLIO23	27.23	1	29.3	14.3	0.00079	70	15	1	39	1	6.6	69	20.7	26	11.5	5.9	31.4	76	28	86	33	A0A2L1K3K6	76	1	8	0	A0A2L1K3K6	31	1	9	0	73890.6	TRITD	High molecular weight glutenin (Fragment)	73890.6	TRITD	High molecular weight glutenin (Fragment)
527.508	4	627951	-4.9	CCQQLR	CC(+Disulfide)QQLR	ICDGVQARAELGK	IC(+Disulfide)DGVQARAELGK	FERRANTI_A_REP1_13LUGLIO23	44.011	2	15.8	4	0.0077	61	8.3	8.1	30.7	21	4.3	328	14.6	941	7.5	17	27.4	65	133	70	145	A0A2L1K3K6	66	1	3	0	A0A3B6KC88	134	1	0	0	73890.6	TRITD	High molecular weight glutenin (Fragment)	47607.5	WHEAT	Pyrophosphate--fructose 6-phosphate 1-phosphotransferase subunit alpha
825.162	4	3560000	-5.1	DVSPGCRPITVSPGTR	DVSPGC(+Disulfide)RPITVSPGTR	RAFSCQNSRPVTHR	RAFSC(+Disulfide)QNSRPVTHR	FERRANTI_A_REP1_13LUGLIO23	41.237	1	17.4	2.3	0.047	57	15.1	0.21	50.3	1	1.9	1049	13.3	1350	2.3	810	14.4	48	365	63	378	Q18MZ6	53	1	0	0	A0A3B6NM79	369	1	3	0	80069.8	WHEAT	High-molecular-weight glutenin subunit Bx17	54110	WHEAT	Endoglucanase
529.629	5	1170000	6	SCYNCGEPGHISRDCTK	SC(+Disulfide)YNCGEPGHISRDCTK	QLQCER	Q(Deamidated)LQC(+Disulfide)ER	FERRANTI_A_REP1_13LUGLIO23	14.807	1	16.9	2.1	0.017	59	8.5	6.7	33.5	12	2.3	548	14.4	453	8.4	7.2	33.2	179	28	195	33	A0A3B6PF71	180	1	0	0	A0A2L1K3K6	31	1	3	0	18229.4	WHEAT	Uncharacterized protein	73890.6	TRITD	High molecular weight glutenin (Fragment)
309.971	5	6320000	2	CGVISPR	C(+Disulfide)GVISPR	LVCQLNK	LVC(+Disulfide)QLNK	FERRANTI_A_REP1_13LUGLIO23	19.627	2	16.3	0.1	0.026	52	6.7	39	20.6	23	4.5	208	13.3	99	9.6	4.3	30.1	75	145	81	151	T1LHD1	75	1	0	0	A0A3B6ENB3	147	1	0	0	15173.9	TRIUA	30S ribosomal protein S8, chloroplastic	110085	WHEAT	Phosphoenolpyruvate carboxylase
463.926	3	1730000	-5.2	CGVISPR	C(+Disulfide)GVISPR	AVKCLK	AVKC(+Disulfide)LK	FERRANTI_A_REP1_13LUGLIO23	42.455	2	16.4	8.3	0.0022	62	8.1	3.9	29.4	3	4	155	13.4	45	8.3	3.2	30.2	75	551	81	556	T1LHD1	75	1	0	0	A0A446J003	554	1	0	0	15173.9	TRIUA	30S ribosomal protein S8, chloroplastic	123578	TRITD	Leucyl-tRNA synthetase
672.966	3	1200000	-1.7	QGQVLCHK	Q(Gln->pyro-Glu)GQVLC(+Disulfide)HK	GCSGESTAEQR	GC(+Disulfide)SGESTAEQR	FERRANTI_A_REP1_13LUGLIO23	20.056	1	22.9	13	7.5e-06	91	9.3	1.5	37.5	6	9.2	1.6	37.2	17	13.6	0.032	54.3	167	123	174	133	A0A446K5V5	172	1	12	0	A0A446K5V5	124	1	10	0	24550.7	TRITD	AAI domain-containing protein	24550.7	TRITD	AAI domain-containing protein
895.113	3	507219	-2	AEGAMYLFPQICLPQK	AEGAMYLFPQIC(+Disulfide)LPQK	LEGITCNK	LEGITC(+Disulfide)NK	FERRANTI_A_REP1_13LUGLIO23	57.703	1	23.8	7.7	7.1e-05	83	14.9	0.11	51.6	3	4.4	590	14.1	176	5.7	203	18.8	393	385	408	392	A0A3B5XVF6	404	1	0	0	A0A3B5XVF6	390	1	0	0	52806	WHEAT	Aminotran_1_2 domain-containing protein	52806	WHEAT	Aminotran_1_2 domain-containing protein
705.94	5	551658	5.5	MHANLPHDPCVDPVAPLQR	MHANLPHDPC(+Disulfide)VDPVAPLQR	EGLNMACENALPR	EGLN(Deamidated)MAC(+Disulfide)ENALPR	FERRANTI_A_REP1_13LUGLIO23	48.443	1	17.6	2.9	0.011	64	11	3	39.2	36	6.7	119	23.2	275	6.6	129	22.8	440	372	458	384	A0A3B6KSH4	449	1	182	0	A0A3B6KSH4	378	1	182	0	58864.9	WHEAT	Beta-amylase	58864.9	WHEAT	Beta-amylase
669.053	4	1630000	0.38	EGLNMACENALPR	EGLNM(Oxidation)AC(+Disulfide)ENALPR	ASLNFTCAEMR	ASLNFTC(+Disulfide)AEMR	FERRANTI_A_REP1_13LUGLIO23	44.246	1	21.9	9.2	0.046	55	12	17	29.5	9	9.2	92	22.2	104	9.9	60	24	372	336	384	346	A0A3B6KSH4	378	1	104	0	A0A3B6KSH4	342	1	98	0	58864.9	WHEAT	Beta-amylase	58864.9	WHEAT	Beta-amylase
796.408	2	618849	-6	IAQLCEK	IAQ(Deamidated)LC(+Disulfide)EK	DVCLLAR	DVC(+Disulfide)LLAR	FERRANTI_A_REP1_13LUGLIO23	51	1	16.8	7.5	0.0028	62	7.5	11	26.4	15	4	243	12.9	180	6.2	34	21.4	627	301	633	307	A0A446SYP6	631	1	0	0	A0A3B6ENB3	303	1	1	0	172319	TRITD	Clathrin heavy chain	110085	WHEAT	Phosphoenolpyruvate carboxylase
572.603	3	1290000	5.5	DPCDPK	DPC(+Disulfide)DPK	PVQAVANSCR	PVQAVANSC(+Disulfide)R	FERRANTI_A_REP1_13LUGLIO23	14.453	1	15.1	6.2	0.0019	65	6.7	11	27	31	2.7	736	9	966	5.3	49	20.7	37	431	42	440	A0A3B6KIV9	39	1	0	0	A0A3B5XWI2	439	1	0	0	37437.4	WHEAT	Epimerase domain-containing protein	79369.7	WHEAT	H(+)-exporting diphosphatase
690.339	3	1890000	-5.9	CIVFQNVDQTR	C(+Disulfide)IVFQNVDQTR	VTGECIK	VTGEC(+Disulfide)IK	FERRANTI_A_REP1_13LUGLIO23	30.283	1	16.1	5.9	0.018	57	4.6	378	13.8	256	3	1507	7.8	897	11.5	0.98	39.7	788	257	798	263	A0A3B6KJI3	788	1	0	0	A0A3B6C021	261	1	0	0	104890	WHEAT	Eukaryotic translation initiation factor 3 subunit C	38823.1	WHEAT	Uncharacterized protein
890.048	3	533884	-2.2	QQEQGCSGESTEPEQR	Q(Gln->pyro-Glu)QEQGC(+Disulfide)SGESTEPEQR	QGQVLCHK	Q(Gln->pyro-Glu)GQVLC(+Disulfide)HK	FERRANTI_A_REP1_13LUGLIO23	27.536	2	21.3	9.6	9.1e-06	92	11.7	0.12	50.9	1	7.3	9.6	32	13	9.6	0.99	41.9	119	168	134	175	Q0Q5D4	124	1	5	0	Q0Q5D4	173	1	8	0	24557.6	WHEAT	Globulin 1	24557.6	WHEAT	Globulin 1
672.045	4	1780000	-0.99	QQEQGCSGESTEPEQR	QQEQGC(+Disulfide)SGESTEPEQR	QGQVLCHK	Q(Gln->pyro-Glu)GQVLC(+Disulfide)HK	FERRANTI_A_REP1_13LUGLIO23	22.656	1	24.9	6.5	0.00021	79	18.4	0.02	58.8	1	4.1	486	15	466	6.5	89	22.3	119	168	134	175	Q0Q5D4	124	1	5	0	Q0Q5D4	173	1	8	0	24557.6	WHEAT	Globulin 1	24557.6	WHEAT	Globulin 1
479.23	3	4410000	0.63	CGRGGGRGGGGAR	C(+Disulfide)GRGGGRGGGGAR	CAK	C(+Disulfide)AK	FERRANTI_A_REP1_13LUGLIO23	26.992	1	18.2	6.2	0.001	65	12	0.23	42	1	0.5	5206	-1.5	977	6.2	36	20	774	130	786	132	A0A3B6RPC7	774	1	0	0	A0A077S4G0	130	1	1	1	89427.6	WHEAT	HATPase_c domain-containing protein	30355.5	WHEAT	S5 DRBM domain-containing protein
433.705	4	2950000	1.5	AFCSSLK	AFC(+Disulfide)SSLK	LSCGAAGMNR	LSC(+Disulfide)GAAGMNR	FERRANTI_A_REP1_13LUGLIO23	16.29	1	16.6	1.5	0.012	57	8	1.5	36.1	15	1	74	19	387	8.6	1	37.5	831	840	837	849	A0A3B6KDR3	833	1	0	0	A0A446J003	842	1	1	0	402126	WHEAT	HECT-type E3 ubiquitin transferase	123578	TRITD	Leucyl-tRNA synthetase
577.938	3	3920000	0.74	AFCSSLK	AFC(+Disulfide)SSLK	LSCGAAGMNR	LSC(+Disulfide)GAAGMNR	FERRANTI_A_REP1_13LUGLIO23	8.705	2	15.7	5.9	0.032	53	7.3	6.7	29.4	26	3.8	62	19.8	113	8.4	3.3	32.5	831	840	837	849	A0A3B6KDR3	833	1	0	0	A0A446J003	842	1	1	0	402126	WHEAT	HECT-type E3 ubiquitin transferase	123578	TRITD	Leucyl-tRNA synthetase
573.276	3	4900000	-3.5	ITSCKIMR	ITSC(+Disulfide)KIMR	ECTFNR	EC(+Disulfide)TFNR	FERRANTI_A_REP1_13LUGLIO23	7.329	1	18.5	10.9	0.002	65	7.6	4.5	31.1	7	3.2	102	17.6	112	6.2	12	26.8	349	44	356	49	A0A2X0S855	352	1	0	0	A0A3B5XV32	45	1	3	0	72422.1	WHEAT	Polyadenylate-binding protein	63867.8	WHEAT	Uncharacterized protein
441.233	3	1550000	1.4	CLQTLK	C(+Disulfide)LQTLK	RCQGR	RC(+Disulfide)QGR	FERRANTI_A_REP1_13LUGLIO23	41.481	2	15.3	3.7	0.025	51	11.6	0.43	38.4	1	0.4	2292	1.1	1083	3.7	183	12.1	211	294	216	298	T1M8U7	211	1	0	0	A0A446WDR8	295	1	0	0	38263	TRIUA	PRK domain-containing protein	38736.5	TRITD	Glyceraldehyde-3-phosphate dehydrogenase
446.218	3	2440000	-4.1	ICDGVQAR	IC(+Disulfide)DGVQ(Deamidated)AR	RCAK	RC(+Disulfide)AK	FERRANTI_A_REP1_13LUGLIO23	19.519	2	16	2.3	0.018	52	8.6	5.6	27.4	3	2.8	499	7.9	276	7.4	14	23.4	133	129	140	132	A0A3B6KC88	134	1	0	0	W5D0E3	130	1	0	0	47607.5	WHEAT	Pyrophosphate--fructose 6-phosphate 1-phosphotransferase subunit alpha	38895.8	WHEAT	Fructose-bisphosphate aldolase
588.308	2	1960000	-3.8	VIGCPK	VIGC(+Disulfide)PK	ACRGR	AC(+Disulfide)RGR	FERRANTI_A_REP1_13LUGLIO23	40.724	2	15.1	6.3	0.014	52	8.8	1.5	31.6	1	1.1	444	6.8	243	6.3	9.4	23.5	214	60	219	64	A0A1D6D1Q3	217	1	0	0	A0A3B6HW37	61	1	0	0	60558.7	WHEAT	Pyrophosphate--fructose 6-phosphate 1-phosphotransferase subunit beta	52824.2	WHEAT	UDP-glucose 6-dehydrogenase
1056.21	3	964627	5.8	VVVCQKVGDSSVVKIIELDD	VVVC(+Disulfide)QKVGDSSVVKIIELDD	AFGLGCDWR	AFGLGC(+Disulfide)DWR	FERRANTI_A_REP1_13LUGLIO23	70.356	1	16.5	8.4	0.0063	65	6.6	24	29.3	9	5.6	56	25.7	54	9.9	1.6	41.3	508	257	527	265	W5G100	511	1	0	0	A0A446KQ84	262	1	0	0	57420.8	WHEAT	Pyruvate kinase	139962	TRITD	Leucyl-tRNA synthetase
359.523	6	3710000	-5.2	QCKEALQR	QC(+Disulfide)KEALQR	RACNFASGLIK	RAC(+Disulfide)NFASGLIK	FERRANTI_A_REP1_13LUGLIO23	24.307	1	15.9	5	0.032	55	7.2	49	23	10	4	718	11.4	207	8.7	14	28.5	288	148	295	158	O24398	289	1	0	0	A0A3B6KH17	150	1	0	0	55673	WHEAT	Starch synthase, chloroplastic/amyloplastic (Fragment)	79927.9	WHEAT	AMP-binding domain-containing protein
765.908	2	1460000	1.4	HKCAR	HKC(+Disulfide)AR	VALCLCLGK	VALCLC(+Disulfide)LGK	FERRANTI_A_REP1_13LUGLIO23	26.392	2	15.7	8.3	3.9e-05	80	7.3	2.3	32.7	3	5.2	36	20.8	44	8.4	0.54	39	359	475	363	483	A0A3B5Z0H5	361	1	0	0	A0A3B6ISY7	480	1	0	0	42456.7	WHEAT	Uncharacterized protein	68127.3	WHEAT	Uncharacterized protein
408.524	3	4310000	-0.79	CMEPVEK	C(+Disulfide)MEPVEK	CLR	C(+Disulfide)LR	FERRANTI_A_REP1_13LUGLIO23	19.747	1	20.4	6.2	0.0033	59	14.2	0.16	41.8	1	-1.8	3499	-1.6	905	6.2	24	20.1	318	325	324	327	A0A3B5Z104	318	1	450	0	A0A3B5Z104	325	1	399	57	71017.2	WHEAT	Uncharacterized protein	71017.2	WHEAT	Uncharacterized protein
501.584	3	1760000	-6.3	CPSPAEALR	C(+Disulfide)PSPAEALR	VAACAK	VAAC(+Disulfide)AK	FERRANTI_A_REP1_13LUGLIO23	29.984	2	16.8	8.4	0.047	49	8.4	16	24.1	1	2.5	940	6.3	235	8.4	16	24.1	16	222	24	227	A0A3B6HMZ7	16	1	0	0	A0A3B6KMQ6	225	1	1	0	51723.9	WHEAT	Uncharacterized protein	67878.7	WHEAT	Uncharacterized protein
420.683	4	866734	6.5	NCFGWSK	N(Deamidated)C(+Disulfide)FGWSK	SMTKDCR	SMTKDC(+Disulfide)R	FERRANTI_A_REP1_13LUGLIO23	47.655	1	17.7	3.1	0.00083	68	14.6	0.014	55.8	1	2.2	1320	6.2	1297	3.1	576	9.8	273	310	279	316	A0A3B6HSA4	274	1	24	0	A0A446VZW9	315	1	25	0	76938	WHEAT	Uncharacterized protein	54961.2	TRITD	Uncharacterized protein
397.174	3	3490000	-0.15	ESFCVR	ESFC(+Disulfide)VR	SCSR	SC(+Disulfide)SR	FERRANTI_A_REP1_13LUGLIO23	13.976	1	21.2	4.6	0.00031	68	16.6	0.0071	54.9	1	-0.2	647	5.3	212	4.6	25	19.5	137	246	142	249	A0A446UQF7	140	1	0	0	A0A446UQF7	247	1	1	0	56476	TRITD	Uncharacterized protein	56476	TRITD	Uncharacterized protein
397.174	3	5610000	-1.1	ESFCVR	ESFC(+Disulfide)VR	SCSR	SC(+Disulfide)SR	FERRANTI_A_REP1_13LUGLIO23	14.732	1	19.8	6.4	0.00057	66	13.4	0.052	46.2	1	1.4	250	9.4	46	6.4	7.3	24.7	137	246	142	249	A0A446UQF7	140	1	0	0	A0A446UQF7	247	1	1	0	56476	TRITD	Uncharacterized protein	56476	TRITD	Uncharacterized protein
637.649	3	11900000	6.4	NCLKDAGITTK	N(Deamidated)C(+Disulfide)LKDAGITTK	CALGEEK	C(+Disulfide)ALGEEK	FERRANTI_A_REP1_13LUGLIO23	32.775	2	15.6	3.2	0.021	55	12.4	0.24	45	5	0.9	1312	7.6	543	3.2	234	15.1	367	544	377	550	W5CXB0	368	1	0	0	A0A023JMN5	544	1	0	0	73299.6	WHEAT	Uncharacterized protein	63785.8	WHEAT	Nucleoredoxin
637.313	3	7250000	-5.2	NCLKDAGITTK	N(Deamidated)C(+Disulfide)LKDAGITTK	AQACVQK	AQ(Deamidated)AC(+Disulfide)VQK	FERRANTI_A_REP1_13LUGLIO23	32.845	1	18.8	8.1	0.026	55	10.7	3.2	33.7	5	3.2	283	14.2	136	8.1	15	26.9	367	121	377	127	W5CXB0	368	1	0	0	P20973	124	1	0	0	73299.6	WHEAT	Uncharacterized protein	117009	WHEAT	Ubiquitin-activating enzyme E1 1
704.359	4	1360000	2.7	CARVQLVKNGK	C(+Disulfide)ARVQ(Deamidated)LVKNGK	FDEVYAVHFKCNK	FDEVYAVHFKC(+Disulfide)N(Deamidated)K	FERRANTI_A_REP1_13LUGLIO23	54.44	2	16.7	6.5	0.017	60	9.6	9.9	32.3	7	5.8	297	17.5	119	7.1	93	22.6	68	287	78	299	W5FV77	68	1	0	0	A0A3B6NKC9	297	1	0	0	15660.5	WHEAT	Uncharacterized protein	40714.3	WHEAT	Uncharacterized protein

## Sheet: A2
m/z	z	ppm	DB Peptide 1	Peptide 1	DB Peptide 2	Peptide 2	Fraction	RT	Spectrum	Score	Score Diff	Expect	Sc 1	Exp 1	-10logP 1	Rk 1	Sc 2	Exp 2	-10logP 2	Rk 2	L Sc	L Exp	L -10logP	Acc #	XLink AA 1	Intra 1	Inter 1	Decoy 1	Acc #2	XLink AA 2	Intra 2	Inter 2	Decoy 2	Protein MW	Species	Protein Name	Protein MW3	Species4	Protein Name5
497.514	4	0.28	CRPVAVSQVVR	C(+Disulfide)RPVAVSQVVR	QLQCER	QLQC(+Disulfide)ER	FERRANTI_A_REP2_13LUGLIO23	27.139	1	33.1	13	0.0002	20.1	0.19	47.4	1	11.3	20	27.3	15	14.5	3.6	34.6	A0A2L1K3K6	76	1	40	0	A0A2L1K3K6	31	1	57	0	73890.6	TRITD	High molecular weight glutenin (Fragment)	73890.6	TRITD	High molecular weight glutenin (Fragment)
696.369	3	3.5	ACRQVVDQQLR	AC(+Disulfide)RQVVDQQLR	GLGPSCIK	GLGPSC(+Disulfide)IK	FERRANTI_A_REP2_13LUGLIO23	44.03	1	19.8	7.5	0.021	9.8	16	28.6	4	3	1513	8.9	462	10	14	29.2	Q41553	43	1	0	0	A0A3B6PKG6	377	1	0	0	88476.2	WHEAT	HMW glutenin subunit Ax2	45894.5	WHEAT	Uncharacterized protein
463.926	3	-4	CGVISPR	C(+Disulfide)GVISPR	AVKCLK	AVKC(+Disulfide)LK	FERRANTI_A_REP2_13LUGLIO23	42.383	1	16.1	7.9	0.047	7.7	20	23.3	6	4.2	251	12.4	125	8.4	12	25.5	T1LHD1	75	1	0	0	A0A446J003	554	1	0	0	15173.9	TRIUA	30S ribosomal protein S8, chloroplastic	123578	TRITD	Leucyl-tRNA synthetase
699.345	5	0.43	MHANLPHDPCVDPVAPLQR	MHANLPHDPC(+Disulfide)VDPVAPLQR	EGLNVACENALPR	EGLNVAC(+Disulfide)ENALPR	FERRANTI_A_REP2_13LUGLIO23	47.552	2	26.6	10.2	2.3e-05	14.5	0.3	50.1	11	11.6	2.9	40.3	99	12.1	2	42	A0A3B6IYD4	449	1	15	0	A0A3B6IYD4	378	1	0	0	58728.7	WHEAT	Beta-amylase	58728.7	WHEAT	Beta-amylase
699.344	5	-0.9	EGLNVACENALPR	EGLNVAC(+Disulfide)ENALPR	MHANLPHDPCVDPVAPLQR	MHANLPHDPC(+Disulfide)VDPVAPLQR	FERRANTI_A_REP2_13LUGLIO23	47.685	2	22.8	9.7	0.00046	11.8	3.3	39.8	9	9.4	23	31.4	114	11	6.2	37	A0A3B6IYD4	378	1	0	0	A0A3B6IYD4	449	1	15	0	58728.7	WHEAT	Beta-amylase	58728.7	WHEAT	Beta-amylase
665.055	4	0.98	ASLNFTCAEMR	ASLNFTC(+Disulfide)AEMR	EGLNMACENALPR	EGLNMAC(+Disulfide)ENALPR	FERRANTI_A_REP2_13LUGLIO23	47.77	1	27.9	14.1	4.1e-05	13.8	0.84	43.6	18	13.8	0.84	43.6	29	17.1	0.083	53.7	A0A3B6KSH4	342	1	170	0	A0A3B6KSH4	378	1	176	0	58864.9	WHEAT	Beta-amylase	58864.9	WHEAT	Beta-amylase
576.958	3	5.2	VHACVGGTSVR	VHAC(+Disulfide)VGGTSVR	CEPVAK	C(+Disulfide)EPVAK	FERRANTI_A_REP2_13LUGLIO23	32.139	1	16.5	1.5	0.0077	7.8	23	25.1	3	4	780	9.8	525	8.7	10	28.7	P41378	143	1	0	0	A0A3B6ATG5	148	1	0	0	46928.1	WHEAT	Eukaryotic initiation factor 4A	35802.5	WHEAT	Uncharacterized protein
890.049	3	-1.8	QQEQGCSGESTEPEQR	Q(Gln->pyro-Glu)QEQGC(+Disulfide)SGESTEPEQR	QGQVLCHK	Q(Gln->pyro-Glu)GQVLC(+Disulfide)HK	FERRANTI_A_REP2_13LUGLIO23	27.479	2	25.8	11.2	1e-06	14.6	0.02	59.9	1	8.7	3.6	37.3	41	11.2	0.4	46.9	H9XH65	124	1	24	0	H9XH65	175	1	25	0	25000.1	TRIUA	Globulin	25000.1	TRIUA	Globulin
672.045	4	-1.8	QQEQGCSGESTEPEQR	QQEQGC(+Disulfide)SGESTEPEQR	QGQVLCHK	Q(Gln->pyro-Glu)GQVLC(+Disulfide)HK	FERRANTI_A_REP2_13LUGLIO23	22.62	2	27.1	9.7	0.00047	17.4	0.18	50.4	6	6.2	173	20.6	248	9.7	20	29.9	H9XH65	124	1	24	0	H9XH65	175	1	25	0	25000.1	TRIUA	Globulin	25000.1	TRIUA	Globulin
504.977	4	0.44	GCSGESTAEQR	GC(+Disulfide)SGESTAEQR	QGQVLCHK	Q(Gln->pyro-Glu)GQVLC(+Disulfide)HK	FERRANTI_A_REP2_13LUGLIO23	20.02	1	23.3	9.4	0.0004	13.9	0.44	43.9	3	4.3	580	12.7	470	9.4	13	29.3	Q0Q5D9	124	1	0	0	Q0Q5D9	172	1	5	0	24550.7	WHEAT	Globulin 1	24550.7	WHEAT	Globulin 1
509.234	4	0.33	GCSGESTAEQR	GC(+Disulfide)SGESTAEQR	QGQVLCHK	QGQVLC(+Disulfide)HK	FERRANTI_A_REP2_13LUGLIO23	9.65	2	26.4	7.4	0.0052	18.6	0.27	46.1	2	2.3	1061	10.2	1141	8.3	51	23.4	Q0Q5D9	124	1	0	0	Q0Q5D9	172	1	5	0	24550.7	WHEAT	Globulin 1	24550.7	WHEAT	Globulin 1
794.382	2	-3.6	QAIQDATACLAK	Q(Gln->pyro-Glu)AIQDATAC(+Disulfide)LAK	CPR	C(+Disulfide)PR	FERRANTI_A_REP2_13LUGLIO23	42.113	1	17.4	9.3	0.0029	6.5	21	24.6	6	2.5	548	10.4	354	7.8	7.3	29.2	A0A3B6KDR3	1828	1	0	0	W5F459	87	1	0	0	402126	WHEAT	HECT-type E3 ubiquitin transferase	50679.7	WHEAT	Protein-synthesizing GTPase
883.477	3	7.8	QLKITCNLNNAACKLK	Q(Gln->pyro-Glu)LKITC(+Disulfide)NLNNAACKLK	FRCQAIR	FRC(+Disulfide)QAIR	FERRANTI_A_REP2_13LUGLIO23	64.255	2	20.4	6.1	0.00081	13	0.42	46.6	5	3.7	1098	12.4	1324	7.4	48	26	A0A097P7D2	340	1	0	0	A0A3B6I5M0	213	1	0	0	48820.3	WHEAT	Peptidylprolyl isomerase (Fragment)	31791.9	WHEAT	Uncharacterized protein
652.33	3	5.3	CIGCIFVQRESK	CIGC(+Disulfide)IFVQRESK	LSCPR	LSC(+Disulfide)PR	FERRANTI_A_REP2_13LUGLIO23	59.425	1	16.6	5.8	0.034	8.2	29	25.4	31	3.6	1176	9.3	567	8.4	25	26.1	A0A3B5Y117	216	1	0	0	A0A3B6KDR3	714	1	0	0	42249	WHEAT	PlsC domain-containing protein	402126	WHEAT	HECT-type E3 ubiquitin transferase
430.208	4	-3.8	ITSCKIMR	ITSC(+Disulfide)KIMR	ECTFNR	EC(+Disulfide)TFNR	FERRANTI_A_REP2_13LUGLIO23	8.733	1	21.1	5.9	0.019	12.7	1.5	37	30	1.1	616	10.8	1166	3.7	160	16.7	A0A2X0S855	352	1	0	0	A0A3B5XV32	45	1	3	0	72422.1	WHEAT	Polyadenylate-binding protein	63867.8	WHEAT	Uncharacterized protein
904.465	5	-3.2	ELFSNFGKITSCKIMRDQNGVSK	ELFSN(Deamidated)FGKITSC(+Disulfide)KIMRDQNGVSK	LVCQLNKSPLEVFDALK	LVC(+Disulfide)Q(Deamidated)LNKSPLEVFDALK	FERRANTI_A_REP2_13LUGLIO23	69.746	1	15.9	0.6	0.033	9.2	4.9	39.4	43	3.1	471	19.5	665	6.7	32	31.2	A0A2X0S855	352	1	0	0	A0A3B6ENB3	147	1	5	0	72422.1	WHEAT	Polyadenylate-binding protein	110085	WHEAT	Phosphoenolpyruvate carboxylase
577.938	3	-6.1	LSSCK	LSSC(+Disulfide)K	CNLKMYPEAK	C(+Disulfide)N(Deamidated)LKMYPEAK	FERRANTI_A_REP2_13LUGLIO23	14.488	1	20.4	9.3	0.0079	3.2	67	20.5	202	-0.2	398	12.8	771	1.6	154	16.9	Q10464	50	1	0	0	A0A3B5Y0E0	511	1	0	0	16792.6	WHEAT	Puroindoline-B	469026	WHEAT	Uncharacterized protein
433.706	4	-5.7	LSSCK	LSSC(+Disulfide)K	CNLKMYPEAK	C(+Disulfide)N(Deamidated)LKMYPEAK	FERRANTI_A_REP2_13LUGLIO23	8.115	1	17.6	1.2	0.014	3	32	23.8	150	-0.6	213	15.5	610	3.8	21	25.6	Q10464	50	1	0	0	A0A3B5Y0E0	511	1	0	0	16792.6	WHEAT	Puroindoline-B	469026	WHEAT	Uncharacterized protein
577.938	3	-6.4	LSSCK	LSSC(+Disulfide)K	CNLKMYPEAK	C(+Disulfide)N(Deamidated)LKMYPEAK	FERRANTI_A_REP2_13LUGLIO23	8.746	2	17.3	5.7	0.018	3.3	99	18.8	270	1.4	320	13.7	813	0	759	10	Q10464	50	1	0	0	A0A3B5Y0E0	511	1	0	0	16792.6	WHEAT	Puroindoline-B	469026	WHEAT	Uncharacterized protein
531.75	4	-5	QICDAVQAR	QIC(+Disulfide)DAVQAR	VTPCMASEAAK	VTPC(+Disulfide)M(Oxidation)ASEAAK	FERRANTI_A_REP2_13LUGLIO23	43.939	2	19.4	6.2	0.032	10.4	20	27.9	8	4.7	1170	10.2	799	9	54	23.6	A0A3B6NT17	306	1	0	0	A0A446LEI1	103	1	1	0	57571.6	WHEAT	Pyrophosphate--fructose 6-phosphate 1-phosphotransferase subunit alpha	39857.9	TRITD	Uncharacterized protein
573.296	2	-6.4	LCVGK	LC(+Disulfide)VGK	TIHCR	TIHC(+Disulfide)R	FERRANTI_A_REP2_13LUGLIO23	49.881	2	15.3	1	0.014	6	101	14	17	2.6	2582	-0.1	591	6.2	83	14.8	W5EB84	72	1	0	0	A0A2X0S5W6	44	1	0	0	108653	WHEAT	Ribonuclease	76379.3	WHEAT	J domain-containing protein
665.121	4	-3	RCKARVGIHQR	RC(+Disulfide)KARVGIHQR	IRNCLVQLYSK	IRNC(+Disulfide)LVQLYSK	FERRANTI_A_REP2_13LUGLIO23	56.565	1	15.1	5.2	0.031	3.7	2478	8.9	783	3.6	2735	8.5	842	11.4	1.2	42	Q5I7L2	146	1	0	0	A0A446T1Y9	198	1	0	0	20690.2	WHEAT	Ribosomal protein L11	107792	TRITD	Phosphoenolpyruvate carboxylase
609.289	3	-7.9	NNCFLIK	NN(Deamidated)C(+Disulfide)FLIK	TGAPCRSER	TGAPC(+Disulfide)RSER	FERRANTI_A_REP2_13LUGLIO23	18.962	2	18.1	4.7	0.0064	4.4	139	17.9	102	2.6	515	12.2	310	16.8	0.017	57.1	W5DEJ5	18	1	0	0	A0A3B6KAJ3	410	1	0	0	16259	WHEAT	Ribosomal_L28e domain-containing protein	48020	WHEAT	Phosphopyruvate hydratase
544.266	3	1.1	CAGVFVIR	C(+Disulfide)AGVFVIR	ECTFNR	EC(+Disulfide)TFNR	FERRANTI_A_REP2_13LUGLIO23	39.648	1	15.1	4.9	0.023	8	6	30.4	10	5.5	43	21.8	23	7.1	12	27.3	A0A3B5XV32	78	1	4	0	A0A3B5XV32	45	1	6	0	63867.8	WHEAT	Uncharacterized protein	63867.8	WHEAT	Uncharacterized protein
544.926	3	0.52	CTGVFAIR	C(+Disulfide)TGVFAIR	ECTFNR	EC(+Disulfide)TFNR	FERRANTI_A_REP2_13LUGLIO23	37.189	1	18.3	8.4	0.019	9.9	7.5	29.4	1	7.1	54	20.8	20	8.4	22	24.8	A0A3B5ZP43	78	1	0	0	A0A3B5ZP43	45	1	3	0	64926.8	WHEAT	Uncharacterized protein	64926.8	WHEAT	Uncharacterized protein
525.774	2	-3.1	VACEK	VAC(+Disulfide)EK	CIIR	C(+Disulfide)IIR	FERRANTI_A_REP2_13LUGLIO23	33.777	1	21.3	8.4	0.011	10.4	1.7	30.4	4	-1.8	510	5.8	523	6.2	12	21.9	A0A3B5XWM2	268	1	2	0	A0A3B6HTX5	371	1	0	0	61733.9	WHEAT	Uncharacterized protein	40830.6	WHEAT	Alcohol dehydrogenase ADH1A
401.846	3	-0.065	ESFCIR	ESFC(+Disulfide)IR	SCSR	SC(+Disulfide)SR	FERRANTI_A_REP2_13LUGLIO23	19.878	1	18.1	6.3	0.0039	11.8	0.31	39.7	1	1.4	441	8.2	158	6.3	14	23.1	A0A3B6KNF4	136	1	0	0	A0A3B6KNF4	242	1	1	2	56241.9	WHEAT	Uncharacterized protein	56241.9	WHEAT	Uncharacterized protein
401.846	3	0.24	ESFCIR	ESFC(+Disulfide)IR	SCSR	SC(+Disulfide)SR	FERRANTI_A_REP2_13LUGLIO23	19.746	2	19.2	5.6	0.0096	12.9	0.5	37.7	2	3.1	230	11	144	6.3	31	19.8	A0A3B6KNF4	136	1	0	0	A0A3B6KNF4	242	1	1	2	56241.9	WHEAT	Uncharacterized protein	56241.9	WHEAT	Uncharacterized protein
397.174	3	-0.81	ESFCVR	ESFC(+Disulfide)VR	SCSR	SC(+Disulfide)SR	FERRANTI_A_REP2_13LUGLIO23	14.298	1	17.4	4.6	0.0047	12.8	0.094	44.8	1	-0.2	436	8.1	120	4.6	19	21.6	A0A446UQF7	140	1	0	0	A0A446UQF7	247	1	1	2	56476	TRITD	Uncharacterized protein	56476	TRITD	Uncharacterized protein
397.174	3	-0.44	ESFCVR	ESFC(+Disulfide)VR	SCSR	SC(+Disulfide)SR	FERRANTI_A_REP2_13LUGLIO23	15.812	1	20.1	4.7	0.0069	15.4	0.12	43.5	1	1.5	662	6.3	187	4.7	92	14.9	A0A446UQF7	140	1	0	0	A0A446UQF7	247	1	1	2	56476	TRITD	Uncharacterized protein	56476	TRITD	Uncharacterized protein
397.174	3	-0.92	ESFCVR	ESFC(+Disulfide)VR	SCSR	SC(+Disulfide)SR	FERRANTI_A_REP2_13LUGLIO23	15.059	1	20.4	6.3	0.0071	14.1	0.29	39.9	1	1.7	427	8.2	159	6.3	28	19.9	A0A446UQF7	140	1	0	0	A0A446UQF7	247	1	1	2	56476	TRITD	Uncharacterized protein	56476	TRITD	Uncharacterized protein

## Sheet: B1
m/z	z	Intensity	ppm	DB Peptide 1	Peptide 1	DB Peptide 2	Peptide 2	Fraction	RT	Spectrum	Score	Score Diff	Expect	-10logP	Sc 1	Exp 1	-10logP 1	Rk 1	Sc 2	Exp 2	-10logP 2	Rk 2	L Sc	L Exp	L -10logP	Start 1	Start 2	End 1	End 2	Acc #	XLink AA 1	Intra 1	Inter 1	Decoy 1	Acc #2	XLink AA 2	Intra 2	Inter 2	Decoy 2	Protein MW	Species	Protein Name	Protein MW3	Species4	Protein Name5
635.328	3	3020000	4.3	AAFEGLCK	AAFEGLC(+Disulfide)K	QGQVLCHKR	QGQVLC(+Disulfide)HKR	FERRANTI_B_REP1_13LUGLIO23	41.525	2	15.7	6.8	0.002	57	7.8	0.88	30.2	3	-0.9	717	1.1	629	4.8	8.9	20.2	546	168	553	176	F4Y589	552	1	0	0	Q0Q5D4	173	1	0	0	81131.6	WHEAT	Heat shock protein 90	24557.6	WHEAT	Globulin 1
492.495	4	2380000	4.8	VACLDAAPR	VAC(+Disulfide)LDAAPR	AMKQVCGSSK	AM(Oxidation)KQVC(+Disulfide)GSSK	FERRANTI_B_REP1_13LUGLIO23	19.888	1	16.8	4.8	0.015	48	11.8	0.42	33.7	2	-0.4	1413	-1.6	597	5.6	26	15.8	97	385	105	394	A0A446UQF7	99	1	0	0	P12862	390	1	0	0	56476	TRITD	Uncharacterized protein	55264.7	WHEAT	ATP synthase subunit alpha, mitochondrial

## Sheet: B2
m/z	z	Intensity	ppm	DB Peptide 1	Peptide 1	DB Peptide 2	Peptide 2	Fraction	RT	Spectrum	Score	Score Diff	Expect	-10logP	Sc 1	Exp 1	-10logP 1	Rk 1	Sc 2	Exp 2	-10logP 2	Rk 2	L Sc	L Exp	L -10logP	Start 1	Start 2	End 1	End 2	Acc #	XLink AA 1	Intra 1	Inter 1	Decoy 1	Acc #2	XLink AA 2	Intra 2	Inter 2	Decoy 2	Protein MW	Species	Protein Name	Protein MW3	Species4	Protein Name5
577.655	3	1010000	5.9	LNKCGVISPR	LNKC(+Disulfide)GVISPR	VAVQCK	VAVQC(+Disulfide)K	FERRANTI_B_REP2_13LUGLIO23	41.196	1	17.7	3.7	0.00018	63	14	0.0043	49.6	1	-0.3	831	-3.3	228	3.7	28	11.5	72	513	81	518	T1LHD1	75	1	0	0	A0A446NIY6	517	1	0	0	15173.9	TRIUA	30S ribosomal protein S8, chloroplastic	96444.3	TRITD	Tr-type G domain-containing protein

## Sheet: C1
m/z	z	Intensity	ppm	DB Peptide 1	Peptide 1	DB Peptide 2	Peptide 2	Fraction	RT	Spectrum	Score	Score Diff	Expect	-10logP	Sc 1	Exp 1	-10logP 1	Rk 1	Sc 2	Exp 2	-10logP 2	Rk 2	L Sc	L Exp	L -10logP	Start 1	Start 2	End 1	End 2	Acc #	XLink AA 1	Intra 1	Inter 1	Decoy 1	Acc #2	XLink AA 2	Intra 2	Inter 2	Decoy 2	Protein MW	Species	Protein Name	Protein MW3	Species4	Protein Name5
700.835	4	4820000	-7.5	EGLNVACENALPR	EGLNVAC(+Disulfide)ENALPR	LGVERWCFHDR	LGVERWC(+Disulfide)FHDR	FERRANTI_C_REP1_13LUGLIO23	46.91	1	20.2	1	0.00014	65	19.2	0.0003	61.7	1	-0.2	846	-2.8	747	1	338	1.2	372	137	384	147	A0A3B6IYD4	378	1	0	0	W5C4N4	143	1	0	0	58728.7	WHEAT	Beta-amylase	53617.2	WHEAT	Xylose isomerase
559.934	3	4530000	-2.4	LWCTNLVPER	LWC(+Disulfide)TNLVPER	CCPK	CC(+Disulfide)PK	FERRANTI_C_REP1_13LUGLIO23	45.681	1	16.6	5.2	0.00093	52	10.4	0.09	31.8	2	-0.6	299	-3.4	77	6.2	2	18.4	89	29	98	32	A0A3B5Z0D1	91	1	0	0	A0A3B6KQB8	30	1	0	0	35944.5	WHEAT	Aldo_ket_red domain-containing protein	15282.8	WHEAT	40S ribosomal protein S26
699.344	5	3710000	-0.72	MHANLPHDPCVDPVAPLQR	MHANLPHDPC(+Disulfide)VDPVAPLQR	EGLNVACENALPR	EGLNVAC(+Disulfide)ENALPR	FERRANTI_C_REP1_13LUGLIO23	47.522	1	30.8	14	2.8e-06	84	16.8	0.015	46.4	1	9.7	1.1	27.5	7	14	0.082	39	440	372	458	384	A0A3B6IYD4	449	1	0	0	A0A3B6IYD4	378	1	0	0	58728.7	WHEAT	Beta-amylase	58728.7	WHEAT	Beta-amylase
580.874	5	2150000	5.7	EGLNVACENALPR	EGLNVAC(+Disulfide)EN(Deamidated)ALPR	HHASLNFTCAEMR	HHASLNFTC(+Disulfide)AEMR	FERRANTI_C_REP1_13LUGLIO23	47.021	1	21.2	7.8	0.0026	53	13.4	0.32	31.7	1	4.8	66	8.6	30	7.8	10	16.7	372	334	384	346	A0A3B6IYD4	378	1	0	0	A0A3B6IYD4	342	1	0	0	58728.7	WHEAT	Beta-amylase	58728.7	WHEAT	Beta-amylase
580.874	5	4370000	6.4	EGLNVACENALPR	EGLNVAC(+Disulfide)ENALPR	HHASLNFTCAEMR	HHASLN(Deamidated)FTC(+Disulfide)AEMR	FERRANTI_C_REP1_13LUGLIO23	45.538	2	15	4.8	0.0099	47	10.2	0.56	29.3	1	3.5	159	4.8	76	4.8	53	9.5	372	334	384	346	A0A3B6IYD4	378	1	0	0	A0A3B6IYD4	342	1	0	0	58728.7	WHEAT	Beta-amylase	58728.7	WHEAT	Beta-amylase
729.673	3	2340000	0.11	DAPMFVCGVNEK	DAPMFVC(+Disulfide)GVNEK	EVAVFGCR	EVAVFGC(+Disulfide)R	FERRANTI_C_REP1_13LUGLIO23	49.652	2	24.4	10.6	9.8e-05	64	13.8	0.087	34.6	1	4.2	41	7.9	32	10.6	0.67	25.7	129	75	140	82	Q5G346	135	1	0	0	Q5G346	81	1	0	0	20223.6	TRIMO	Glyceraldehyde-3-phosphate dehydrogenase (Fragment)	20223.6	TRIMO	Glyceraldehyde-3-phosphate dehydrogenase (Fragment)

## Sheet: C2
m/z	z	Intensity	ppm	DB Peptide 1	Peptide 1	DB Peptide 2	Peptide 2	Fraction	RT	Spectrum	Score	Score Diff	Expect	-10logP	Sc 1	Exp 1	-10logP 1	Rk 1	Sc 2	Exp 2	-10logP 2	Rk 2	L Sc	L Exp	L -10logP	Start 1	Start 2	End 1	End 2	Acc #	XLink AA 1	Intra 1	Inter 1	Decoy 1	Acc #2	XLink AA 2	Intra 2	Inter 2	Decoy 2	Protein MW	Species	Protein Name	Protein MW3	Species4	Protein Name5
795.1	4	1050000	0.72	ESALGNIPTIAFCDTDSPMR	ESALGNIPTIAFC(+Disulfide)DTDSPMR	NCDFQMER	NC(+Disulfide)DFQMER	FERRANTI_C_REP2_13LUGLIO23	57.309	1	20	6.2	5.1e-05	83	13.8	0.016	57.7	1	2.3	643	11.5	351	6.2	18	27.2	139	32	158	39	A0A1D5V2G6	151	1	0	0	A0A1D5V2G6	33	1	0	0	32928.5	WHEAT	40S ribosomal protein SA	32928.5	WHEAT	40S ribosomal protein SA
568.289	4	4860000	0.35	VGALSIVCGSADIAVK	VGALSIVC(+Disulfide)GSADIAVK	CQMNFK	C(+Disulfide)QMNFK	FERRANTI_C_REP2_13LUGLIO23	36.128	2	18.6	3.7	0.003	62	14.9	0.047	50	1	1.3	1258	5.8	716	3.7	208	13.6	309	46	324	51	A0A077S3V2	316	1	0	0	W5GTW2	46	1	0	0	49519.2	WHEAT	Aspartate aminotransferase	15418.5	WHEAT	Ribosomal_L14e domain-containing protein
665.053	4	3260000	-0.95	EGLNMACENALPR	EGLNMAC(+Disulfide)ENALPR	ASLNFTCAEMR	ASLNFTC(+Disulfide)AEMR	FERRANTI_C_REP2_13LUGLIO23	47.749	2	31.6	14.7	6.5e-07	100	16.9	0.036	52.6	1	11.7	1.7	35.8	5	14.7	0.19	45.5	372	336	384	346	A0A3B6KSH4	378	1	0	0	A0A3B6KSH4	342	1	0	0	58864.9	WHEAT	Beta-amylase	58864.9	WHEAT	Beta-amylase
670.721	5	1280000	1.4	MHANLPHDPCVDPVAPLQR	MHANLPHDPC(+Disulfide)VDPVAPLQR	ASLNFTCAEMR	ASLNFTC(+Disulfide)AEMR	FERRANTI_C_REP2_13LUGLIO23	47.663	1	24.9	6.8	8.9e-06	91	18.1	0.0045	63.5	1	5.8	359	14.5	279	6.8	144	18.5	440	336	458	346	A0A3B6KSH4	449	1	0	0	A0A3B6KSH4	342	1	0	0	58864.9	WHEAT	Beta-amylase	58864.9	WHEAT	Beta-amylase
669.052	4	927662	-0.63	EGLNMACENALPR	EGLNMAC(+Disulfide)ENALPR	ASLNFTCAEMR	ASLNFTC(+Disulfide)AEM(Oxidation)R	FERRANTI_C_REP2_13LUGLIO23	45.249	2	22.1	8.9	5.6e-05	81	13.2	0.21	45	1	9.1	9.4	28.5	5	8.9	11	27.7	372	336	384	346	A0A3B6KSH4	378	1	0	0	A0A3B6KSH4	342	1	0	0	58864.9	WHEAT	Beta-amylase	58864.9	WHEAT	Beta-amylase
705.938	5	2560000	3.3	EGLNMACENALPR	EGLN(Deamidated)MAC(+Disulfide)ENALPR	MHANLPHDPCVDPVAPLQR	MHANLPHDPC(+Disulfide)VDPVAPLQR	FERRANTI_C_REP2_13LUGLIO23	47.786	1	31.1	14	6.8e-05	82	14.6	1.9	37.5	3	13.1	4.9	33.5	4	16.5	0.59	42.7	372	440	384	458	A0A3B6KSH4	378	1	0	0	A0A3B6KSH4	449	1	0	0	58864.9	WHEAT	Beta-amylase	58864.9	WHEAT	Beta-amylase
447.22	3	3640000	-2.2	GICEAFK	GIC(+Disulfide)EAFK	ISPCR	ISPC(+Disulfide)R	FERRANTI_C_REP2_13LUGLIO23	67.689	2	15	3.7	0.0011	60	11.3	0.024	47.2	1	-1.1	667	2.7	575	3.7	13	19.9	485	126	491	130	A0A3B6HQF6	487	1	0	0	Q43660	129	1	0	0	57282.6	WHEAT	CCT-beta	17353.4	WHEAT	Heat shock protein 17.3
808.629	4	508533	-2.9	FCGLRGDALACGSLR	FC(+Disulfide)GLRGDALACGSLR	EWESCFQKQGLDPK	EWESC(+Disulfide)FQKQ(Deamidated)GLDPK	FERRANTI_C_REP2_13LUGLIO23	48.488	2	15.5	6.2	0.0062	62	8.1	13	28.8	10	5	308	14.9	231	7.4	26	25.6	35	132	49	145	A0A3B5XVY7	36	1	0	0	A0A3B6HQF0	136	1	0	0	59149.9	WHEAT	Dihydrolipoyl dehydrogenase	25730.3	WHEAT	Uncharacterized protein
688.684	3	1090000	-4.5	ALFNRLCPANKEGK	ALFN(Deamidated)RLC(+Disulfide)PANKEGK	CGIGR	C(+Disulfide)GIGR	FERRANTI_C_REP2_13LUGLIO23	38.416	2	18.8	6.6	0.0057	58	3.1	368	10.2	257	2.4	602	8.1	449	7.9	12	24.9	248	103	261	107	A0A3B6KJA2	254	1	0	0	A0A3B6RDA2	103	1	0	0	75598.1	WHEAT	Formyltetrahydrofolate synthetase	46092.7	WHEAT	Ubiquitin-like modifier-activating enzyme 5
425.903	3	4510000	-6.6	LPTACR	LPTAC(+Disulfide)R	LCKVR	LC(+Disulfide)KVR	FERRANTI_C_REP2_13LUGLIO23	22.907	1	16.4	1.5	0.039	44	7.2	4.6	23.7	5	5.2	13	19.2	13	3.1	39	14.4	208	123	213	127	Q0Q5E3	212	1	0	0	A0A1D5SLI4	124	1	0	0	24999.2	WHEAT	Globulin 1	29950.2	WHEAT	40S ribosomal protein S4
672.045	4	1560000	-1.9	QQEQGCSGESTEPEQR	QQEQGC(+Disulfide)SGESTEPEQR	QGQVLCHK	Q(Gln->pyro-Glu)GQVLC(+Disulfide)HK	FERRANTI_C_REP2_13LUGLIO23	22.802	1	28.9	9	6.9e-06	90	19.9	0.0037	62.6	2	5.3	98	18.4	67	9	7.4	29.6	119	170	134	177	Q0Q5E3	124	1	0	0	Q0Q5E3	175	1	0	0	24999.2	WHEAT	Globulin 1	24999.2	WHEAT	Globulin 1
890.049	3	600777	-1.4	QQEQGCSGESTEPEQR	Q(Gln->pyro-Glu)QEQGC(+Disulfide)SGESTEPEQR	QGQVLCHK	Q(Gln->pyro-Glu)GQVLC(+Disulfide)HK	FERRANTI_C_REP2_13LUGLIO23	27.591	2	15.7	6.5	0.0029	64	9.2	0.93	38.5	1	3.6	136	16.9	142	6.5	10	28.1	119	170	134	177	Q0Q5E3	124	1	0	0	Q0Q5E3	175	1	0	0	24999.2	WHEAT	Globulin 1	24999.2	WHEAT	Globulin 1
729.674	3	846545	2.2	DAPMFVCGVNEK	DAPMFVC(+Disulfide)GVNEK	EVAVFGCR	EVAVFGC(+Disulfide)R	FERRANTI_C_REP2_13LUGLIO23	50.401	1	21.6	6.5	0.012	56	15.1	0.56	39	1	1.1	2137	3.1	782	6.5	89	16.9	150	96	161	103	W5GM69	156	1	0	0	W5GM69	102	1	0	0	38999.3	WHEAT	Glyceraldehyde-3-phosphate dehydrogenase	38999.3	WHEAT	Glyceraldehyde-3-phosphate dehydrogenase
648.321	3	2760000	-4	CLSMVVR	C(+Disulfide)LSMVVR	CKEEKGGPYK	C(+Disulfide)KEEKGGPYK	FERRANTI_C_REP2_13LUGLIO23	39.347	2	17.3	8.5	0.0096	55	8.2	10	25.2	4	3.4	393	9.3	136	9.1	5	28.2	64	83	70	92	P27736	64	1	0	0	A0A3B6RIA5	83	1	0	0	67751.7	WHEAT	Granule-bound starch synthase 1, chloroplastic/amyloplastic	37821.5	WHEAT	Uncharacterized protein
446.958	4	2760000	6.2	GCELDNIMR	GC(+Disulfide)ELDNIM(Oxidation)R	ALCTGEK	ALC(+Disulfide)TGEK	FERRANTI_C_REP2_13LUGLIO23	26.695	1	15.1	7.1	0.0079	55	8	3.1	29.4	1	2.9	224	10.8	69	7.1	6.6	26.2	341	38	349	44	P27736	342	1	0	0	Q93W25	40	1	0	0	67751.7	WHEAT	Granule-bound starch synthase 1, chloroplastic/amyloplastic	18391.3	WHEAT	Peptidyl-prolyl cis-trans isomerase
616.98	3	1170000	-4.4	FSLLCQAALEVPR	FSLLC(+Disulfide)Q(Deamidated)AALEVPR	CPGK	C(+Disulfide)PGK	FERRANTI_C_REP2_13LUGLIO23	40.035	1	15.4	6.5	0.038	49	7.6	22	21.4	2	3.9	438	8.3	279	7.8	18	22.1	192	623	204	626	P27736	196	1	0	0	W5EB84	623	1	0	0	67751.7	WHEAT	Granule-bound starch synthase 1, chloroplastic/amyloplastic	108653	WHEAT	Ribonuclease
338.184	4	1820000	-2.5	CWQIR	C(+Disulfide)WQIR	KLCVGK	KLC(+Disulfide)VGK	FERRANTI_C_REP2_13LUGLIO23	30.623	1	15.8	6.3	0.017	49	6.1	29	16.3	5	5	68	12.7	21	9.7	1.8	28.4	317	70	321	75	A0A077RXR6	317	1	0	0	W5EB84	72	1	0	0	44267.3	WHEAT	Obg-like ATPase 1	108653	WHEAT	Ribonuclease
873.137	3	1650000	-3.3	LPSGAKKIVPSSCR	LPSGAKKIVPSSC(+Disulfide)R	VLTVLNEASCK	VLTVLN(Deamidated)EASC(+Disulfide)K	FERRANTI_C_REP2_13LUGLIO23	56.586	2	16.2	5.6	0.042	52	5	888	8.6	363	3.8	2586	4	964	11.2	3.6	32.6	150	542	163	552	W5ECL2	162	1	0	0	A0A3B6KKG1	551	1	0	0	28191.6	WHEAT	Ribosomal_L2_C domain-containing protein	67035.1	WHEAT	Glucose-6-phosphate isomerase
700.523	5	4010000	-2.4	CQEDPSHWNKISQGGLQR	C(+Disulfide)QEDPSHWNKISQ(Deamidated)GGLQR	EGLNMACENALPR	EGLNMAC(+Disulfide)ENALPR	FERRANTI_C_REP2_13LUGLIO23	47.138	2	25.9	13.6	0.0002	77	12.3	2.5	36.3	1	10.9	6.7	32.1	8	13.6	1	40.3	744	372	761	384	A0A446M1P2	744	1	0	0	A0A3B6KSH4	378	1	0	0	93719.2	TRITD	Sucrose synthase	58864.9	WHEAT	Beta-amylase
832.085	3	2600000	2.7	CISTLLNEMKR	C(+Disulfide)ISTLLN(Deamidated)EMKR	IGAPGVVSQECK	IGAPGVVSQ(Deamidated)EC(+Disulfide)K	FERRANTI_C_REP2_13LUGLIO23	70.077	1	16.1	6.8	0.0083	58	8.1	9.8	27.7	4	1.9	2348	3.9	765	8	11	27.3	398	298	408	309	A0A3B6NV46	398	1	0	0	A0A3B6EGL9	308	1	0	0	47831.2	WHEAT	Uncharacterized protein	53093.4	WHEAT	Uncharacterized protein
397.174	3	3520000	-0.38	ESFCVR	ESFC(+Disulfide)VR	SCSR	SC(+Disulfide)SR	FERRANTI_C_REP2_13LUGLIO23	14.131	1	23.6	4.7	0.00011	69	18.9	0.0026	55.3	1	3.1	113	8.9	49	4.7	38	13.6	137	246	142	249	A0A446UQF7	140	1	0	0	A0A446UQF7	247	1	0	0	56476	TRITD	Uncharacterized protein	56476	TRITD	Uncharacterized protein
397.174	3	2870000	-0.14	ESFCVR	ESFC(+Disulfide)VR	SCSR	SC(+Disulfide)SR	FERRANTI_C_REP2_13LUGLIO23	14.426	1	19.1	4.8	0.00049	63	14.3	0.013	48.4	1	-0.2	241	5.6	67	4.8	8.1	20.4	137	246	142	249	A0A446UQF7	140	1	0	0	A0A446UQF7	247	1	0	0	56476	TRITD	Uncharacterized protein	56476	TRITD	Uncharacterized protein
397.175	3	8270000	0.94	ESFCVR	ESFC(+Disulfide)VR	SCSR	SC(+Disulfide)SR	FERRANTI_C_REP2_13LUGLIO23	15.181	1	18.4	4.6	0.0011	59	13.8	0.024	45.6	1	-0.2	258	5.3	76	4.6	11	19.1	137	246	142	249	A0A446UQF7	140	1	0	0	A0A446UQF7	247	1	0	0	56476	TRITD	Uncharacterized protein	56476	TRITD	Uncharacterized protein
604.316	3	12400000	1.7	XSCASPAAR	XSC(+Disulfide)ASPAAR	FSNIVCKK	FSNIVC(+Disulfide)KK	FERRANTI_C_REP2_13LUGLIO23	43.19	1	15.3	7.5	0.019	52	7.5	11	23.9	3	3.1	430	8.2	152	7.8	9	25	1	40	9	47	T1LFY0	3	1	0	0	Q8L806	45	1	0	0	6741.9	TRIUA	Uncharacterized protein	17662.7	WHEAT	Putative ribosomal protein S18
561.258	3	2460000	4.6	DCTVEKATEAK	DC(+Disulfide)TVEKATEAK	CDPR	C(+Disulfide)DPR	FERRANTI_C_REP2_13LUGLIO23	33.518	2	16.6	9.3	0.007	55	7.3	9.8	23.8	1	2.8	325	8.5	83	9.3	2.1	30.5	151	305	161	308	A0A3B6HR26	152	1	0	0	Q9ZRB7	305	1	0	0	37341.2	WHEAT	Uncharacterized protein	49743.5	WHEAT	Tubulin alpha chain
703.686	3	1030000	-7.4	YINQLCDR	YINQ(Deamidated)LC(+Disulfide)DR	LNKCGVISPR	LNKC(+Disulfide)GVISPR	FERRANTI_C_REP2_13LUGLIO23	57.492	1	15.2	7.7	0.032	51	4.2	184	13.4	81	3.1	438	9.7	170	7.9	10	26.1	393	72	400	81	A0A3B6EGL9	398	1	0	0	T1LHD1	75	1	0	0	53093.4	WHEAT	Uncharacterized protein	15173.9	TRIUA	30S ribosomal protein S8, chloroplastic
771.411	3	1080000	-0.99	TKIFTLGCTQRR	TKIFTLGC(+Disulfide)TQRR	GCEVIVSGK	GC(+Disulfide)EVIVSGK	FERRANTI_C_REP2_13LUGLIO23	59.698	1	19.2	8.7	0.0016	65	9.6	3.7	31.3	6	4.5	225	13.4	108	9.6	3.7	31.3	171	133	182	141	A0A2X0TZ12	178	1	0	0	W5I1R7	134	1	0	0	38950.9	WHEAT	Uncharacterized protein	25359.9	WHEAT	KH type-2 domain-containing protein
437.222	3	3380000	6.6	MACIK	M(Oxidation)AC(+Disulfide)IK	CGVISPR	C(+Disulfide)GVISPR	FERRANTI_C_REP2_13LUGLIO23	36.505	1	15.9	7.6	0.013	50	4.4	20	17.6	13	3.5	36	15.1	25	11.5	0.22	37.4	1	75	5	81	A0A2X0SEJ8	3	1	0	0	T1LHD1	75	1	0	0	122808	WHEAT	WD_REPEATS_REGION domain-containing protein	15173.9	TRIUA	30S ribosomal protein S8, chloroplastic

## Sheet: D1
m/z	z	ppm	DB Peptide 1	Peptide 1	DB Peptide 2	Peptide 2	Fraction	RT	Spectrum	Score	Score Diff	Expect	Sc 1	Exp 1	-10logP 1	Rk 1	Sc 2	Exp 2	-10logP 2	Rk 2	L Sc	L Exp	L -10logP	Acc #	XLink AA 1	Intra 1	Inter 1	Decoy 1	Acc #2	XLink AA 2	Intra 2	Inter 2	Decoy 2	Protein MW	Species	Protein Name	Protein MW3	Species4	Protein Name5
549.945	3	1.1	LCPNATGADIR	LC(+Disulfide)PN(Deamidated)ATGADIR	LCVGK	LC(+Disulfide)VGK	FERRANTI_D_REP1_13LUGLIO23	29.345	1	15.1	6.5	0.019	8.6	1.7	31.3	1	-1.4	1719	1.2	616	6.5	7.2	25	A0A0C4BK41	370	1	0	0	W5EB84	72	1	0	0	47639.4	WHEAT	AAA domain-containing protein	108653	WHEAT	Ribonuclease
793.403	3	-6.9	ISNCIIDMNARIGR	ISN(Deamidated)C(+Disulfide)IIDMNARIGR	GLCTAIAR	GLC(+Disulfide)TAIAR	FERRANTI_D_REP1_13LUGLIO23	58.67	1	16.8	6.2	0.0013	9.7	0.95	37.6	6	5.3	57	19.8	32	7.1	11	27.1	O22593	239	1	0	0	A0A3B5Y7Z1	128	1	0	0	32594.2	WHEAT	ADP-glucose pyrophosphorylase (Fragment)	35526.4	WHEAT	Malate dehydrogenase
712.033	3	6.7	EIWGISACPVP	EIWGISAC(+Disulfide)PVP	VTSPLACFK	VTSPLAC(+Disulfide)FK	FERRANTI_D_REP1_13LUGLIO23	44.194	2	15.8	5	0.0021	10.8	0.42	40	1	2.8	2029	3.2	1031	5	197	13.4	Q9LKJ3	829	1	0	0	A0A3B6HY51	109	1	0	0	93612.4	WHEAT	Alpha-glucan phosphorylase, H isozyme	286673	WHEAT	Uncharacterized protein
669.051	4	-2.5	EGLNMACENALPR	EGLNMAC(+Disulfide)ENALPR	ASLNFTCAEMR	ASLNFTC(+Disulfide)AEM(Oxidation)R	FERRANTI_D_REP1_13LUGLIO23	45.136	2	33	14.9	2.4e-07	18.1	0.029	53.8	2	14.1	0.66	40.1	5	14.9	0.35	42.9	A0A446TRR2	378	1	0	0	A0A446TRR2	342	1	0	0	59150.3	TRITD	Beta-amylase	59150.3	TRITD	Beta-amylase
665.055	4	1.2	EGLNMACENALPR	EGLNMAC(+Disulfide)ENALPR	ASLNFTCAEMR	ASLNFTC(+Disulfide)AEMR	FERRANTI_D_REP1_13LUGLIO23	47.649	2	28.8	11.3	7.3e-06	17.5	0.034	53	2	7.5	59	20.6	19	11.3	3.4	32.9	A0A446TRR2	378	1	0	0	A0A446TRR2	342	1	0	0	59150.3	TRITD	Beta-amylase	59150.3	TRITD	Beta-amylase
669.053	4	-0.041	ASLNFTCAEMR	ASLNFTC(+Disulfide)AEMR	EGLNMACENALPR	EGLNM(Oxidation)AC(+Disulfide)ENALPR	FERRANTI_D_REP1_13LUGLIO23	44.138	1	24.1	10.9	1.9e-05	13.2	0.24	44.5	1	11.1	1.5	36.7	10	10.9	1.8	35.9	A0A446TRR2	342	1	0	0	A0A446TRR2	378	1	0	0	59150.3	TRITD	Beta-amylase	59150.3	TRITD	Beta-amylase
509.234	4	1	GCSGESTAEQR	GC(+Disulfide)SGESTAEQR	QGQVLCHK	QGQVLC(+Disulfide)HK	FERRANTI_D_REP1_13LUGLIO23	9.403	1	15.2	4.7	0.0025	10.5	0.21	42.6	2	2.8	306	11	287	4.7	51	18.8	Q0Q5D9	124	1	0	0	Q0Q5D9	172	1	0	0	24550.7	WHEAT	Globulin 1	24550.7	WHEAT	Globulin 1
486.984	4	2	ERCCQQLESVSR	ERCC(+Disulfide)QQLESVSR	CFLK	C(+Disulfide)FLK	FERRANTI_D_REP1_13LUGLIO23	48.849	1	18.1	6.8	0.015	11.3	2.9	30.8	2	2.2	3429	0	1133	6.8	96	15.5	Q0Q5D9	78	1	0	0	T1N973	94	1	0	0	24550.7	WHEAT	Globulin 1	18135.5	TRIUA	60S ribosomal protein L27
882.754	3	-4.2	VLTVLNEASCK	VLTVLNEASC(+Disulfide)K	GVAFMVDNCSTTAR	GVAFMVDN(Deamidated)C(+Disulfide)STTAR	FERRANTI_D_REP1_13LUGLIO23	45.876	1	15.5	5.7	0.002	4	468	11.6	421	2.8	1697	6	1149	5.3	116	17.6	A0A3B6KKG1	551	1	0	0	A0A3B5Y7Y1	504	1	0	0	67035.1	WHEAT	Glucose-6-phosphate isomerase	62720.9	WHEAT	Ketol-acid reductoisomerase
1195.59	2	-3.5	ALIAEGSCGSPR	ALIAEGSC(+Disulfide)GSPR	IRDQLLECNK	IRDQLLEC(+Disulfide)N(Deamidated)K	FERRANTI_D_REP1_13LUGLIO23	70.408	1	20.1	9.5	0.00026	10.2	0.6	39.6	4	1.4	603	9.6	473	6.8	8.7	28	A0A3B6KKG1	596	1	0	0	A0A3B6RN46	453	1	0	0	67035.1	WHEAT	Glucose-6-phosphate isomerase	107729	WHEAT	Isoleucyl-tRNA synthetase
729.674	3	2.2	DAPMFVCGVNEK	DAPMFVC(+Disulfide)GVNEK	EVAVFGCR	EVAVFGC(+Disulfide)R	FERRANTI_D_REP1_13LUGLIO23	50.321	1	26.9	5.2	0.00025	21.7	0.0066	58.4	1	1.9	1587	4.5	671	6.8	74	17.9	A0A096UTL2	135	1	0	0	A0A096UTL2	81	1	0	0	36578.1	WHEAT	Glyceraldehyde-3-phosphate dehydrogenase	36578.1	WHEAT	Glyceraldehyde-3-phosphate dehydrogenase
729.675	3	3.7	DAPMFVCGVNEK	DAPMFVC(+Disulfide)GVNEK	EVAVFGCR	EVAVFGC(+Disulfide)R	FERRANTI_D_REP1_13LUGLIO23	49.547	1	20.1	0	0.005	20.1	0.005	59.6	1	3.5	320	11.5	265	6.3	49	19.6	A0A096UTL2	135	1	0	0	A0A096UTL2	81	1	0	0	36578.1	WHEAT	Glyceraldehyde-3-phosphate dehydrogenase	36578.1	WHEAT	Glyceraldehyde-3-phosphate dehydrogenase
872.618	5	1.8	SDIDIVSNASCTTNCLAPLAK	SDIDIVSNASCTTN(Deamidated)C(+Disulfide)LAPLAK	SKFDNLYGCRHSLPDGLMR	SKFDNLYGC(+Disulfide)RHSLPDGLM(Oxidation)R	FERRANTI_D_REP1_13LUGLIO23	53.663	1	17.4	7.4	0.0042	10	1.9	38.9	4	2.4	985	11.7	1142	7.4	16	29.6	A0A096UTL2	158	1	0	0	P32112	244	1	0	0	36578.1	WHEAT	Glyceraldehyde-3-phosphate dehydrogenase	53437	WHEAT	Adenosylhomocysteinase
600.982	3	-2.3	LPPCLQGATVR	LPPC(+Disulfide)LQ(Deamidated)GATVR	VAVQCK	VAVQ(Deamidated)C(+Disulfide)K	FERRANTI_D_REP1_13LUGLIO23	42.706	1	17.5	5.3	0.0045	12.2	0.23	40.9	1	-0.6	3111	-0.3	1073	5.3	39	18.7	A0A446SR93	29	1	1	0	A0A446RFC3	495	1	0	0	49274.7	TRITD	PFK domain-containing protein	89610.3	TRITD	Tr-type G domain-containing protein
788.38	3	-6.2	DIFCAGR	DIFC(+Disulfide)AGR	DPMPPRVLSGCREK	DPMPPRVLSGC(+Disulfide)REK	FERRANTI_D_REP1_13LUGLIO23	61.149	1	15.4	5.2	0.018	4.8	462	10.6	293	4.8	462	10.6	331	7.5	35	21.9	A0A3B6NNI7	312	1	0	0	P55313	416	1	0	0	60033.1	WHEAT	T-complex protein 1 subunit eta	56480.4	WHEAT	Catalase
584.95	3	-7.8	LDKCVQSGAK	LDKC(+Disulfide)VQ(Deamidated)SGAK	RNCSAR	RNC(+Disulfide)SAR	FERRANTI_D_REP1_13LUGLIO23	52.653	2	17.4	8.4	0.018	8.1	10	24.1	5	4.9	93	14.6	45	9.3	4.6	27.7	A0A3B6NNI7	283	1	0	0	Q8LK23	327	1	0	0	60033.1	WHEAT	T-complex protein 1 subunit eta	38823.5	WHEAT	Peroxidase
756.059	3	3.6	CAATTLSSK	C(+Disulfide)AATTLSSK	LNIANPTTGCQKK	LNIANPTTGC(+Disulfide)QKK	FERRANTI_D_REP1_13LUGLIO23	61.416	1	17.8	4.9	0.0092	12.3	0.44	40.5	3	1.6	786	7.9	357	5.5	51	19.8	A0A3B6NNI7	160	1	0	0	W5C8N6	12	1	0	0	60033.1	WHEAT	T-complex protein 1 subunit eta	28456.6	WHEAT	40S ribosomal protein S6
706.03	3	0.11	CGTALK	C(+Disulfide)GTALK	TAAFCFPIISGIMR	TAAFC(+Disulfide)FPIISGIMR	FERRANTI_D_REP1_13LUGLIO23	54.452	2	16.6	8.3	0.0012	6.8	15	24.6	11	6.3	24	22.5	18	9.8	0.82	37.1	A0A3B6NRW7	1307	1	0	0	A0A446QWE9	196	1	0	0	149261	WHEAT	Tripeptidyl-peptidase II	38657.3	TRITD	Uncharacterized protein
553.532	4	6.7	AVSDCLSPLMVSK	AVSDC(+Disulfide)LSPLM(Oxidation)VSK	LRTACER	LRTAC(+Disulfide)ER	FERRANTI_D_REP1_13LUGLIO23	56.196	1	16.7	7.5	0.039	9.2	7.2	28.1	1	0.5	3064	1.8	1036	7.5	24	22.9	A0A3B6HY51	1317	1	0	0	A0A3B6HPZ5	277	1	0	0	286673	WHEAT	Uncharacterized protein	71847.8	WHEAT	Uncharacterized protein
852.1	3	7.7	AVAASFCFKNPPK	AVAASFC(+Disulfide)FKNPPK	CLQDSNRSVR	C(+Disulfide)LQDSNRSVR	FERRANTI_D_REP1_13LUGLIO23	61.722	2	15.8	7.6	0.023	4.5	131	16.8	29	3.5	281	13.5	87	11.3	0.72	39.4	A0A446SVB6	371	1	0	0	A0A3B6HY51	2315	1	0	0	48462	TRITD	Uncharacterized protein	286673	WHEAT	Uncharacterized protein
733.032	3	-3.6	AVAASFCFKNPPK	AVAASFC(+Disulfide)FKN(Deamidated)PPK	SLCAGAAAR	SLC(+Disulfide)AGAAAR	FERRANTI_D_REP1_13LUGLIO23	62.767	1	16.4	6.3	0.0026	10.1	1.4	35	1	3.3	1326	5.4	627	6.3	65	18.4	A0A446SVB6	371	1	0	0	A0A3B6KBY5	10	1	0	0	48462	TRITD	Uncharacterized protein	91480.1	WHEAT	HATPase_c domain-containing protein
485.923	3	-1.3	VACEKLK	VAC(+Disulfide)EKLK	RACYR	RAC(+Disulfide)YR	FERRANTI_D_REP1_13LUGLIO23	24.647	2	16.3	3.2	0.043	6.9	46	15.5	15	1.7	2184	-1.3	593	6.3	72	13.6	A0A3B5XWM2	268	1	0	0	A0A3B6REZ9	359	1	0	0	61733.9	WHEAT	Uncharacterized protein	39522.5	WHEAT	Pyruvate dehydrogenase E1 component subunit beta
629.313	3	-6.8	QVTRYCK	Q(Deamidated)VTRYC(+Disulfide)K	SLQRCVQR	SLQ(Deamidated)RC(+Disulfide)VQR	FERRANTI_D_REP1_13LUGLIO23	42.544	1	19.6	1.5	0.016	11.8	1.8	32.4	6	10.2	4.9	28.1	10	7.8	21	21.8	A0A3B6B0K1	530	1	0	0	A0A446RB40	44	1	0	0	59019.7	WHEAT	Uncharacterized protein	66325.1	TRITD	Uncharacterized protein
351.92	4	-0.75	CQQDRPR	C(+Disulfide)QQDRPR	CVQR	C(+Disulfide)VQR	FERRANTI_D_REP1_13LUGLIO23	3.161	1	18.1	7.2	0.038	9.8	3.8	25.9	2	4.7	64	13.6	40	8.3	8.7	22.3	A0A446RB40	48	1	1	0	A0A446RB40	44	1	0	0	66325.1	TRITD	Uncharacterized protein	66325.1	TRITD	Uncharacterized protein
720.678	3	-3.6	WSCYLLK	WSC(+Disulfide)YLLK	ISNCIIDMNAR	ISNC(+Disulfide)IIDMN(Deamidated)AR	FERRANTI_D_REP1_13LUGLIO23	69.917	2	18.1	5.9	0.00071	11.2	0.41	40.2	2	3.2	665	8.2	620	6.9	22	23	A0A3B6HY51	117	1	0	0	O22593	239	1	0	0	286673	WHEAT	Uncharacterized protein	32594.2	WHEAT	ADP-glucose pyrophosphorylase (Fragment)
465.218	4	7.8	LCDAVEEQK	LC(+Disulfide)DAVEEQ(Deamidated)K	TDACFIR	TDAC(+Disulfide)FIR	FERRANTI_D_REP1_13LUGLIO23	24.84	1	19.1	7.7	0.011	10.2	5.4	27.6	3	3.2	717	6.3	322	8.9	13	23.6	A0A1D6RE03	118	1	0	0	A0A0C4BK41	229	1	0	0	18127.9	WHEAT	Usp domain-containing protein	47639.4	WHEAT	AAA domain-containing protein

## Sheet: D2
m/z	z	Intensity	ppm	DB Peptide 1	Peptide 1	DB Peptide 2	Peptide 2	Fraction	RT	Spectrum	Score	Score Diff	Expect	-10logP	Sc 1	Exp 1	-10logP 1	Rk 1	Sc 2	Exp 2	-10logP 2	Rk 2	L Sc	L Exp	L -10logP	Start 1	Start 2	End 1	End 2	Acc #	XLink AA 1	Intra 1	Inter 1	Decoy 1	Acc #2	XLink AA 2	Intra 2	Inter 2	Decoy 2	Protein MW	Species	Protein Name	Protein MW3	Species4	Protein Name5
803.902	2	1960000	2.6	CVLDGK	C(+Disulfide)VLDGK	ILCVDAEGR	ILC(+Disulfide)VDAEGR	FERRANTI_D_REP2_13LUGLIO23	51.426	1	16.8	6.4	0.034	49	5.4	103	14.2	50	4.9	147	12.7	74	11.4	1.5	32.6	145	90	150	98	A0A2X0TQR4	145	1	0	0	A0A1D6SDJ6	92	1	0	0	114555	WHEAT	26S proteasome non-ATPase regulatory subunit 1 homolog	39795.1	WHEAT	Uncharacterized protein
773.89	2	1030000	-6.3	ACLAAPR	AC(+Disulfide)LAAPR	CDVDIRK	C(+Disulfide)DVDIRK	FERRANTI_D_REP2_13LUGLIO23	54.165	2	18.2	6.6	0.0054	57	7.8	11	23.6	10	3.2	308	9	93	10.4	1.6	31.8	63	287	69	293	A0A3B6KFM7	64	1	0	0	A0A1D5X5C6	287	1	2	0	67294.1	WHEAT	2-isopropylmalate synthase	41621	WHEAT	Uncharacterized protein
564.036	4	8440000	-5.8	IGCSVGTGPVDAAYK	IGC(+Disulfide)SVGTGPVDAAYK	LLCSLGGR	LLC(+Disulfide)SLGGR	FERRANTI_D_REP2_13LUGLIO23	37.244	1	19.4	9.1	0.02	55	10.3	7.4	29.2	1	2.6	1098	7.5	410	9.1	16	25.8	513	20	527	27	A0A3B6KFM7	515	1	0	0	A0A3B6RRX8	22	1	0	0	67294.1	WHEAT	2-isopropylmalate synthase	118828	WHEAT	Protein kinase domain-containing protein
900.116	3	475593	-5.5	LNKCGVISPR	LNKC(+Disulfide)GVISPR	KVCSQVGLCTFDGTR	KVC(+Disulfide)SQ(Deamidated)VGLCTFDGTR	FERRANTI_D_REP2_13LUGLIO23	56.681	1	17.6	4.6	0.048	53	10.8	13	28.2	8	7.8	163	17.4	93	6.8	373	13.8	72	343	81	357	T1LHD1	75	1	0	0	A0A3B5Y6C7	345	1	0	0	15173.9	TRIUA	30S ribosomal protein S8, chloroplastic	54487.8	WHEAT	Uncharacterized protein
742.854	2	1650000	-0.7	LLACISSR	LLAC(+Disulfide)ISSR	CSNCAK	CSNC(+Disulfide)AK	FERRANTI_D_REP2_13LUGLIO23	24.336	2	15.8	2	0.0057	56	9.6	0.48	36.6	26	-0.4	632	5.4	579	6.2	5.5	26	184	23	191	28	A0A3B6AYT7	187	1	1	0	A0A3B6KQB8	26	1	0	0	25288.1	WHEAT	40S ribosomal protein S8	15282.8	WHEAT	40S ribosomal protein S26
588.788	2	348431	7	PGQCGR	PGQC(+Disulfide)GR	VAACAK	VAAC(+Disulfide)AK	FERRANTI_D_REP2_13LUGLIO23	21.407	1	15.6	8.4	0.0035	55	5.6	65	12.5	10	5.6	65	12.5	12	10	0.86	31.3	192	222	197	227	A0A3B6AYT7	195	1	1	0	Q8RWR5	225	1	0	0	25288.1	WHEAT	40S ribosomal protein S8	67301.8	WHEAT	Beta-D-glucan exohydrolase
646.998	3	1060000	7.9	AVANRTDACFIR	AVANRTDAC(+Disulfide)FIR	CNLAGK	C(+Disulfide)NLAGK	FERRANTI_D_REP2_13LUGLIO23	52.955	2	15.8	6.7	0.045	50	6.4	91	16.8	29	5	284	11.9	80	9.4	8	27.4	221	291	232	296	A0A0C4BK41	229	1	0	0	A0A1D5UPJ6	291	1	0	0	47639.4	WHEAT	AAA domain-containing protein	55432.2	WHEAT	Pyruvate kinase
580.956	3	1460000	-2.3	GVLCYGPPGTGK	GVLC(+Disulfide)YGPPGTGK	FCGLR	FC(+Disulfide)GLR	FERRANTI_D_REP2_13LUGLIO23	22.75	1	16.4	8.3	0.0046	59	8	12	24.5	3	3.9	545	7.9	251	8.4	8.1	26.2	204	35	215	39	A0A0C4BK41	207	1	0	0	A0A3B5YU25	36	1	0	0	47639.4	WHEAT	AAA domain-containing protein	62078.5	WHEAT	Dihydrolipoyl dehydrogenase
599.64	3	1860000	1.7	VAVVCGYGDVGK	VAVVC(+Disulfide)GYGDVGK	GCAAALK	GC(+Disulfide)AAALK	FERRANTI_D_REP2_13LUGLIO23	33.134	2	16.6	7.1	0.016	54	9.5	2.5	31.6	1	2.2	464	9	138	7.1	14	24.1	264	276	275	282	A0A1D5UKX4	268	1	0	0	A0A1D5UKX4	277	1	0	0	53255.7	WHEAT	Adenosylhomocysteinase	53255.7	WHEAT	Adenosylhomocysteinase
907.096	3	9940000	1.3	ISNCIIDMNARIGR	ISNC(+Disulfide)IIDMN(Deamidated)ARIGR	GGHCNFMHVK	GGHC(+Disulfide)NFM(Oxidation)HVK	FERRANTI_D_REP2_13LUGLIO23	56.099	1	18.1	6.2	0.029	55	9.7	3.5	34.1	3	0.4	694	11.1	409	8.4	7.3	30.9	236	165	249	174	O22593	239	1	0	0	A0A077RTP7	168	1	0	0	32594.2	WHEAT	ADP-glucose pyrophosphorylase (Fragment)	32686.7	WHEAT	Uncharacterized protein
865.1	3	1430000	4.1	TLDPEDIVVQFIISCPR	TLDPEDIVVQFIISC(+Disulfide)PR	CSATNR	C(+Disulfide)SATNR	FERRANTI_D_REP2_13LUGLIO23	64.315	1	16.4	4.6	0.026	55	8.7	17	27	9	4.6	515	12	287	7.7	38	23.3	141	17	157	22	A0A2X0S1S1	155	1	0	0	W5EL62	17	1	0	0	108376	WHEAT	Amylomaltase	9181.4	WHEAT	40S ribosomal protein S21
654.512	5	8430000	-0.71	ASLNFTCAEMR	ASLNFTC(+Disulfide)AEM(Oxidation)R	GVAFMVDNCSTTARLGSRK	GVAFMVDNC(+Disulfide)STTARLGSRK	FERRANTI_D_REP2_13LUGLIO23	40.669	1	24.3	5.4	0.0034	66	15.7	0.67	42.8	4	3.1	1540	9.2	1136	8.6	53	23.8	336	496	346	514	A0A446TRR2	342	1	0	0	A0A3B5Y7Y1	504	1	0	0	59150.3	TRITD	Beta-amylase	62720.9	WHEAT	Ketol-acid reductoisomerase
669.053	4	1790000	0.59	ASLNFTCAEMR	ASLNFTC(+Disulfide)AEM(Oxidation)R	EGLNMACENALPR	EGLNMAC(+Disulfide)ENALPR	FERRANTI_D_REP2_13LUGLIO23	45.261	1	16.6	8	0.0034	64	8.6	3.4	34.1	1	6.6	19	26.6	11	8	5.7	31.8	336	372	346	384	A0A446TRR2	342	1	0	0	A0A446TRR2	378	1	0	0	59150.3	TRITD	Beta-amylase	59150.3	TRITD	Beta-amylase
1136.08	4	2790000	-0.7	ISLCDALIVRSGTK	ISLC(+Disulfide)DALIVRSGTK	VVTQLSKMLIQEEIDENCTVYIDAANK	VVTQLSKMLIQ(Deamidated)EEIDENC(+Disulfide)TVYIDAANK	FERRANTI_D_REP2_13LUGLIO23	49.625	1	18.9	5.7	0.022	59	12.6	0.95	43.1	4	1.4	736	14.2	939	6.3	40	26.9	113	829	126	855	A0A2X0U1I8	116	1	0	0	Q334I0	846	1	0	0	64602.2	WHEAT	D-3-phosphoglycerate dehydrogenase	101065	TRITD	Heat shock protein 101
717.702	3	3180000	-0.33	CIITVGAWTSK	C(+Disulfide)IITVGAWTSK	ILCVDAEGR	ILC(+Disulfide)VDAEGR	FERRANTI_D_REP2_13LUGLIO23	69.38	1	16.1	6.9	0.026	53	7.8	14	25.9	7	2.2	1018	7.4	371	8.3	9.8	27.5	204	90	214	98	A0A3B6KI63	204	1	0	0	A0A1D6SDJ6	92	1	0	0	43766.1	WHEAT	DAO domain-containing protein	39795.1	WHEAT	Uncharacterized protein
534.286	4	2480000	-6.8	CSVIER	C(+Disulfide)SVIER	AIQEKSCNALLLK	AIQEKSC(+Disulfide)NALLLK	FERRANTI_D_REP2_13LUGLIO23	53.412	1	16.9	5	0.037	52	7	57	19.8	32	3.5	765	8.6	299	9.9	6.6	29.2	340	342	345	354	A0A3B6KQ97	340	1	0	0	A0A3B6KBC7	348	1	0	0	75027.5	WHEAT	DNA topoisomerase (ATP-hydrolyzing)	48047	WHEAT	Phosphopyruvate hydratase
840.41	2	803393	-4.9	GVAKAGCGR	GVAKAGC(+Disulfide)GR	LLEGCDSK	LLEGC(+Disulfide)DSK	FERRANTI_D_REP2_13LUGLIO23	38.753	1	17.4	8.5	0.022	51	3.4	124	14	94	2.8	180	12.3	148	14	0.18	42.3	183	152	191	159	A0A3B6B9F6	189	1	0	0	A0A3B6KK03	156	1	0	0	28108	WHEAT	DUF3700 domain-containing protein	24801.7	WHEAT	Uncharacterized protein
871.437	3	693504	7.2	SIVDICMKFEEGK	SIVDIC(+Disulfide)MKFEEGK	VDEIITCAPR	VDEIITC(+Disulfide)APR	FERRANTI_D_REP2_13LUGLIO23	64.229	1	16.2	8.2	0.01	59	6.3	66	21	16	5.2	176	16.8	69	9.9	2.7	34.9	498	510	510	519	A0A3B5Y6B4	503	1	1	0	A0A3B6HQF6	516	1	0	0	65676.9	WHEAT	Eukaryotic translation initiation factor 3 subunit D	57282.6	WHEAT	CCT-beta
428.595	5	3810000	1.2	CEVHAAGVDPTGAR	C(+Disulfide)EVHAAGVDPTGAR	MSAYCGK	MSAYC(+Disulfide)GK	FERRANTI_D_REP2_13LUGLIO23	7.901	2	16.2	8	0.0049	60	8.2	2.5	33.4	1	0.7	870	8	634	8	2.9	32.7	381	1	394	7	A0A3B5Y6B4	381	1	0	0	W5D5L4	5	1	0	0	65676.9	WHEAT	Eukaryotic translation initiation factor 3 subunit D	38810.6	WHEAT	Fructose-bisphosphate aldolase
506.249	4	3030000	5.9	IMPNCVFNK	IM(Oxidation)PNC(+Disulfide)VFNK	CPSPAEALR	C(+Disulfide)PSPAEALR	FERRANTI_D_REP2_13LUGLIO23	55.206	1	18.6	4.9	0.03	52	8.9	21	23.7	3	4.7	352	11.4	228	9.7	12	26.1	1127	16	1135	24	A0A3B5Y7F3	1131	1	0	0	A0A3B6HMZ7	16	1	0	0	138186	WHEAT	Eukaryotic translation initiation factor 5B	51723.9	WHEAT	Uncharacterized protein
876.95	2	1500000	-1.2	IMPNCVFNK	IMPNC(+Disulfide)VFNK	TCLVVR	TC(+Disulfide)LVVR	FERRANTI_D_REP2_13LUGLIO23	48.317	2	15.4	5.6	0.021	52	9.2	2.6	31.2	3	2.3	565	7.8	435	6.2	27	21	1127	625	1135	630	A0A3B5Y7F3	1131	1	0	0	M8A6N8	626	1	0	0	138186	WHEAT	Eukaryotic translation initiation factor 5B	70076.1	TRIUA	Cytochrome P450 89A2
729.674	3	1750000	1.6	DAPMFVCGVNEK	DAPMFVC(+Disulfide)GVNEK	EVAVFGCR	EVAVFGC(+Disulfide)R	FERRANTI_D_REP2_13LUGLIO23	49.607	2	20.2	7.4	0.00096	68	12.8	0.28	43.2	1	8.3	8.7	28.2	5	9	5.1	30.5	129	75	140	82	A0A096UTL2	135	1	0	0	A0A096UTL2	81	1	0	0	36578.1	WHEAT	Glyceraldehyde-3-phosphate dehydrogenase	36578.1	WHEAT	Glyceraldehyde-3-phosphate dehydrogenase
729.673	3	2330000	0.56	DAPMFVCGVNEK	DAPMFVC(+Disulfide)GVNEK	EVAVFGCR	EVAVFGC(+Disulfide)R	FERRANTI_D_REP2_13LUGLIO23	50.501	2	17.6	5.3	0.0078	59	12.3	0.5	40.6	1	4.2	287	13	174	6.9	34	22.2	129	75	140	82	A0A096UTL2	135	1	0	0	A0A096UTL2	81	1	0	0	36578.1	WHEAT	Glyceraldehyde-3-phosphate dehydrogenase	36578.1	WHEAT	Glyceraldehyde-3-phosphate dehydrogenase
1136.21	3	1400000	-1.2	SDIDIVSNASCTTNCLAPLAK	SDIDIVSNASCTTN(Deamidated)C(+Disulfide)LAPLAK	MMIYKCNLAGK	MMIYKC(+Disulfide)N(Deamidated)LAGK	FERRANTI_D_REP2_13LUGLIO23	64.589	2	25.4	6.3	0.00045	75	19.1	0.034	56	2	5.7	341	16	646	6.3	225	17.8	144	286	164	296	A0A096UTL2	158	1	0	0	A0A1D5UPJ6	291	1	0	0	36578.1	WHEAT	Glyceraldehyde-3-phosphate dehydrogenase	55432.2	WHEAT	Pyruvate kinase
1292.1	4	17600000	0.99	EVAVFGCRNPEEIPWAAAGAEYVVESTGVFTDKDK	EVAVFGC(+Disulfide)RN(Deamidated)PEEIPWAAAGAEYVVESTGVFTDKDK	AGQGAFGNMCRGGR	AGQGAFGN(Deamidated)MC(+Disulfide)RGGR	FERRANTI_D_REP2_13LUGLIO23	63.902	2	17	4.7	0.042	57	10.2	2.9	38.4	4	0.5	1202	12.2	1673	6.8	24	29.3	75	90	109	103	A0A096UTL2	81	1	0	0	A0A3B5YZJ4	99	1	0	0	36578.1	WHEAT	Glyceraldehyde-3-phosphate dehydrogenase	44221.6	WHEAT	Ribos_L4_asso_C domain-containing protein
783.665	3	455860	1.1	DAPMFVCGVNEK	DAPMFVC(+Disulfide)GVNEK	NCDFQMER	NC(+Disulfide)DFQMER	FERRANTI_D_REP2_13LUGLIO23	46.145	1	17.4	6.2	4.1e-06	92	11.2	0.0081	59.2	1	3	188	15.5	379	6.2	3.7	32.6	129	33	140	40	A0A096UTL2	135	1	0	0	W5E2W7	34	1	0	0	36578.1	WHEAT	Glyceraldehyde-3-phosphate dehydrogenase	33270.8	WHEAT	40S ribosomal protein SA
684.347	3	2130000	-1.7	FSLLCQAALEVPR	FSLLC(+Disulfide)Q(Deamidated)AALEVPR	CNLAGK	C(+Disulfide)N(Deamidated)LAGK	FERRANTI_D_REP2_13LUGLIO23	58.486	2	17.5	8	0.0022	64	9.1	4.6	30.4	5	4.1	440	10.6	329	8.4	8.7	27.6	192	291	204	296	P27736	196	1	1	0	A0A1D5UPJ6	291	1	0	0	67751.7	WHEAT	Granule-bound starch synthase 1, chloroplastic/amyloplastic	55432.2	WHEAT	Pyruvate kinase
642.32	3	2380000	-3.9	VAFCIHNISYQGR	VAFC(+Disulfide)IHNISYQGR	LCGK	LC(+Disulfide)GK	FERRANTI_D_REP2_13LUGLIO23	30.333	2	15.1	7.3	0.011	56	7.2	4.7	29.6	5	-0.3	1468	4.7	949	6.3	9.4	26.7	264	177	276	180	P27736	267	1	0	0	Q5I7K2	178	1	0	1	67751.7	WHEAT	Granule-bound starch synthase 1, chloroplastic/amyloplastic	22256	WHEAT	40S ribosomal protein S7
759.395	3	2330000	-6.5	CWQIRRQSK	C(+Disulfide)WQIRRQ(Deamidated)SK	AVARALDVCR	AVARALDVC(+Disulfide)R	FERRANTI_D_REP2_13LUGLIO23	47.562	1	18.1	8	0.027	54	10.1	3.3	32.8	1	0.6	970	8.1	490	8	12	27.4	145	126	153	135	Q6YKA9	145	1	0	0	A0A3B6KPM5	134	1	0	0	26746.2	WHEAT	GTP-binding protein	21570.8	WHEAT	Usp domain-containing protein
780.714	3	2160000	4.4	QCDALPRGDFASK	Q(Deamidated)C(+Disulfide)DALPRGDFASK	TACERAKR	TAC(+Disulfide)ERAKR	FERRANTI_D_REP2_13LUGLIO23	45.771	1	15.9	0.6	0.0018	66	9	1.6	36.2	5	1.6	2356	4.5	1154	6.9	13	27.2	327	275	339	282	W5BRW5	328	1	0	0	A0A3B6HPZ5	277	1	0	0	50639.5	WHEAT	Histidinol dehydrogenase, chloroplastic	71847.8	WHEAT	Uncharacterized protein
771.394	4	4840000	-3.3	APLTPSHCARLVLGGGKRESGVNR	APLTPSHC(+Disulfide)ARLVLGGGKRESGVNR	NSCTGK	N(Deamidated)SC(+Disulfide)TGK	FERRANTI_D_REP2_13LUGLIO23	60.353	2	16.1	7.7	0.015	59	6.8	32	25.5	27	5.2	120	19.8	114	9.3	4.1	34.5	32	661	55	666	A0A3B6NTI8	39	1	0	0	A0A3B6RDM5	663	1	0	0	115910	WHEAT	Lysine ketoglutarate reductase	82219.1	WHEAT	Glycerophosphodiester phosphodiesterase
842.398	2	6600000	1.2	RVQCNMGAK	RVQC(+Disulfide)NMGAK	GTPCFR	GTPC(+Disulfide)FR	FERRANTI_D_REP2_13LUGLIO23	54.943	1	17.3	7.1	0.0012	64	8.6	0.86	35.6	3	1.4	204	11.8	126	8.7	0.79	35.9	131	80	139	85	Q84MJ5	134	1	0	0	W5C8N6	83	1	0	0	41081.4	WHEAT	Methylmalonate-semialdehyde dehydrogenase (CoA acylating) (Fragment)	28456.6	WHEAT	40S ribosomal protein S6
801.348	2	1930000	-2.6	CQEEFER	C(+Disulfide)QEEFER	LCSVDK	LC(+Disulfide)SVDK	FERRANTI_D_REP2_13LUGLIO23	48.838	2	15.6	6.6	0.014	53	9	3.3	29.1	2	0.8	2885	-0.3	609	6.6	24	20.5	1351	224	1357	229	A0A2X0TRX7	1351	1	0	0	A0A2X0SQS5	225	1	0	0	203290	WHEAT	MI domain-containing protein	41580	WHEAT	3-isopropylmalate dehydrogenase
838.836	5	1190000	-6.3	SSVCVRVSIASSPQKQYSPK	SSVC(+Disulfide)VRVSIASSPQKQYSPK	ACIAYAGKLTPLYEYIPR	AC(+Disulfide)IAYAGKLTPLYEYIPR	FERRANTI_D_REP2_13LUGLIO23	57.84	2	16.8	7	0.0084	63	6.5	97	22.7	62	3.8	1128	12.1	1291	10.3	3.1	37.7	44	438	63	455	A0A3B6JES3	47	1	0	0	A0A3B6NTI8	439	1	0	0	44830	WHEAT	N-acetyl-glutamate semialdehyde dehydrogenase	115910	WHEAT	Lysine ketoglutarate reductase
792.129	4	1380000	5.3	FLCILQGLQGDK	FLC(+Disulfide)ILQGLQGDK	ETVQECYELAAEYER	ETVQ(Deamidated)EC(+Disulfide)YELAAEYER	FERRANTI_D_REP2_13LUGLIO23	59.613	2	28.9	10.1	1.7e-05	88	17.4	0.12	49.9	2	6.8	450	14.3	266	11.5	12	30	41	55	52	69	A0A3B6FQW8	43	1	0	0	A0A3B6FQW8	60	1	0	0	110062	WHEAT	Phosphoenolpyruvate carboxylase	110062	WHEAT	Phosphoenolpyruvate carboxylase
617.001	3	6260000	-7.5	CQTLISGGVR	C(+Disulfide)QTLISGGVR	VILDCKK	VILDC(+Disulfide)KK	FERRANTI_D_REP2_13LUGLIO23	52.154	2	16.7	9.7	0.016	54	3.6	77	17.1	15	-0.8	1333	4.7	612	13.1	0.16	43.9	988	96	997	102	A0A3B6RRX8	988	1	0	0	A0A3B6IW06	100	1	0	0	118828	WHEAT	Protein kinase domain-containing protein	42879.3	WHEAT	Uncharacterized protein
795.376	2	2450000	2.7	QICDAVQAR	Q(Gln->pyro-Glu)IC(+Disulfide)DAVQAR	CNLAGK	C(+Disulfide)N(Deamidated)LAGK	FERRANTI_D_REP2_13LUGLIO23	33.506	1	17.4	9.3	0.0032	59	8.1	4.4	27.8	1	4	105	14	49	9.3	1.7	31.9	186	291	194	296	A0A3B6NSU4	188	1	0	0	A0A1D5UPJ6	291	1	0	0	54388.2	WHEAT	Pyrophosphate--fructose 6-phosphate 1-phosphotransferase subunit alpha	55432.2	WHEAT	Pyruvate kinase
833.754	3	399139	-2.2	SALHKCNMAGK	SALHKC(+Disulfide)NMAGK	IIGHGINCFVNR	IIGHGINC(+Disulfide)FVNR	FERRANTI_D_REP2_13LUGLIO23	58.633	1	16.1	5.9	0.0048	62	7.7	16	26.8	11	3.5	914	9.2	529	8.4	8.1	29.7	298	275	308	286	W5G100	303	1	0	0	A0A3B6HQF6	282	1	0	0	57420.8	WHEAT	Pyruvate kinase	57282.6	WHEAT	CCT-beta
1177.24	3	3390000	-5.4	ICAEAEKVFNQDLYFKR	IC(+Disulfide)AEAEKVFNQ(Deamidated)DLYFKR	IACNKYMTKNAGK	IAC(+Disulfide)NKYM(Oxidation)TKNAGK	FERRANTI_D_REP2_13LUGLIO23	70.281	1	15	5.7	0.0046	65	6.8	19	28.9	3	3.1	801	12.6	492	8.2	4.5	35	366	70	382	82	W5G100	367	1	0	0	A0A3B6HUM3	72	1	0	0	57420.8	WHEAT	Pyruvate kinase	24464.9	WHEAT	Ribosomal_L16 domain-containing protein
696.668	3	5040000	-6.5	ASVIICFTSSGR	ASVIIC(+Disulfide)FTSSGR	VQCNMGAK	VQC(+Disulfide)NMGAK	FERRANTI_D_REP2_13LUGLIO23	58.716	1	17.8	5.9	0.027	53	10.3	3.1	32.2	2	3.7	206	14	62	7.5	19	24.5	410	132	421	139	W5G100	415	1	0	0	Q84MJ5	134	1	0	0	57420.8	WHEAT	Pyruvate kinase	41081.4	WHEAT	Methylmalonate-semialdehyde dehydrogenase (CoA acylating) (Fragment)
696.669	3	11200000	-5.1	ASVIICFTSSGR	ASVIIC(+Disulfide)FTSSGR	VQCNMGAK	VQC(+Disulfide)NMGAK	FERRANTI_D_REP2_13LUGLIO23	58.433	2	17.6	7.2	0.028	53	8.6	8	28.2	6	4.5	104	17	32	9	6.2	29.3	410	132	421	139	W5G100	415	1	0	0	Q84MJ5	134	1	0	0	57420.8	WHEAT	Pyruvate kinase	41081.4	WHEAT	Methylmalonate-semialdehyde dehydrogenase (CoA acylating) (Fragment)
814.659	4	1100000	-5.2	IAFCLNMHNEAVK	IAFC(+Disulfide)LNMHNEAVK	AEPAPISATNLSCIKPR	AEPAPISATN(Deamidated)LSC(+Disulfide)IKPR	FERRANTI_D_REP2_13LUGLIO23	58.474	1	16.5	4.2	0.0022	68	5.3	122	20.2	90	5.2	134	19.7	95	11.2	0.38	45.2	107	57	119	73	Q7X9K8	110	1	0	0	A0A3B6LDM6	69	1	0	0	17926.2	WHEAT	Regulatory particle mon-ATPase subunit 3 (Fragment)	46360.9	WHEAT	Cysteine synthase
498.927	3	1800000	-6	LVLCSGK	LVLC(+Disulfide)SGK	LVSCNSR	LVSC(+Disulfide)NSR	FERRANTI_D_REP2_13LUGLIO23	22.713	1	16.3	9.3	0.028	49	6.9	9.8	23.6	3	6	17	21.2	5	6.3	14	22	893	46	899	52	A0A1D5UZY9	896	1	0	0	A0A3B5YZJ4	49	1	0	0	114802	WHEAT	Transket_pyr domain-containing protein	44221.6	WHEAT	Ribos_L4_asso_C domain-containing protein
574.891	5	10900000	1.5	VIACVGETLEQR	VIAC(+Disulfide)VGETLEQ(Deamidated)R	VCSYAQGMNLLRAK	VC(+Disulfide)SYAQ(Deamidated)GMNLLRAK	FERRANTI_D_REP2_13LUGLIO23	60.501	2	19.2	8	0.025	56	9.3	24	26.2	19	6.2	206	16.9	137	9.9	16	28	124	357	135	370	Q9FS79	127	1	0	0	A0A3B5Y4W8	358	1	0	0	26802.9	WHEAT	Triosephosphat-isomerase	53874.7	WHEAT	6-phosphogluconate dehydrogenase, decarboxylating
1044.86	3	347985	0.31	NGAVVVCR	NGAVVVC(+Disulfide)R	QSNLCVAADVTTANELLELANK	QSNLC(+Disulfide)VAADVTTANELLELAN(Deamidated)K	FERRANTI_D_REP2_13LUGLIO23	66.29	1	15.1	6.2	7.7e-05	82	6.7	4.6	34.1	3	5.8	15	29	34	8.4	0.5	43.7	478	667	485	688	A0A1D5V1L1	484	1	0	0	A0A077S8H7	671	1	0	0	58823.6	WHEAT	Tr-type G domain-containing protein	207717	WHEAT	Orotate phosphoribosyltransferase
358.536	6	5690000	-1.2	VPISCVSLNLR	VPISC(+Disulfide)VSLNLR	LSRGATCLK	LSRGATC(+Disulfide)LK	FERRANTI_D_REP2_13LUGLIO23	20.16	1	17.6	4.8	0.018	55	10.5	5.5	30	4	3.5	1610	5.4	791	7.1	87	18	87	555	97	563	A0A3B6B0K1	91	1	0	0	A0A077RU76	561	1	0	0	59019.7	WHEAT	Uncharacterized protein	65311.5	WHEAT	Uncharacterized protein
450.562	3	1450000	-0.32	PCFLAPR	PC(+Disulfide)FLAPR	DACIK	DAC(+Disulfide)IK	FERRANTI_D_REP2_13LUGLIO23	18.863	2	17.1	8.7	0.017	50	6.2	29	17.8	6	4.7	80	13.3	19	10.9	1.2	31.7	33	423	39	427	A0A3B6B3B0	34	1	1	0	A0A077RYX7	425	1	0	0	34095.1	WHEAT	Uncharacterized protein	57478.5	WHEAT	Prolyl-tRNA synthetase
562.278	2	1640000	3.1	RCSR	RC(+Disulfide)SR	CNLAGK	C(+Disulfide)NLAGK	FERRANTI_D_REP2_13LUGLIO23	14.453	1	16.7	5.6	0.033	45	5.8	26	15.7	40	4.6	55	12.5	78	10.9	1.2	29.4	21	291	24	296	A0A446R3G2	22	1	0	0	A0A1D5UPJ6	291	1	0	0	25127.7	TRITD	Uncharacterized protein	55432.2	WHEAT	Pyruvate kinase
359.387	5	22000000	7	CISEEGAAIK	C(+Disulfide)ISEEGAAIK	VCGELVR	VC(+Disulfide)GELVR	FERRANTI_D_REP2_13LUGLIO23	23.445	1	19.3	7.1	0.022	52	9.1	19	22.9	21	5.3	229	12	116	10.2	9	26.1	869	533	878	539	T1NHF0	869	1	0	0	A0A2X0TGK7	534	1	0	0	136226	TRIUA	Uncharacterized protein	134838	WHEAT	TIP120 domain-containing protein
915.723	4	1180000	5.2	CAAIADSGTSLLSGPTAIITQINEK	C(+Disulfide)AAIADSGTSLLSGPTAIITQINEK	IGAPGVVSQECK	IGAPGVVSQ(Deamidated)EC(+Disulfide)K	FERRANTI_D_REP2_13LUGLIO23	59.261	1	26.1	6	8.9e-06	92	20.1	0.0016	69.8	1	5	752	13.1	515	6	317	16.8	273	298	297	309	A0A3B6EGL9	273	1	0	0	A0A3B6EGL9	308	1	0	0	53093.4	WHEAT	Uncharacterized protein	53093.4	WHEAT	Uncharacterized protein
901.662	5	2800000	-3.1	PEEYILKVGEGAAAQCISGFTAMDIPPPR	PEEYILKVGEGAAAQC(+Disulfide)ISGFTAM(Oxidation)DIPPPR	AIQEKSCNALLLK	AIQEKSC(+Disulfide)NALLLK	FERRANTI_D_REP2_13LUGLIO23	69.573	1	16.9	7.2	0.038	57	5.7	152	21	176	4.7	318	17.8	442	11.2	2.6	38.7	450	342	478	354	A0A3B5Y6C7	465	1	0	0	A0A3B6KBC7	348	1	0	0	54487.8	WHEAT	Uncharacterized protein	48047	WHEAT	Phosphopyruvate hydratase
758.634	4	2190000	-4.9	VEPVQLPIADGITLCR	VEPVQ(Deamidated)LPIADGITLC(+Disulfide)R	QGFSNLPICMAK	Q(Deamidated)GFSNLPIC(+Disulfide)MAK	FERRANTI_D_REP2_13LUGLIO23	62.094	1	15.6	5.7	0.041	54	7.8	26	26.3	4	3.4	1002	10.5	572	7.8	26	26.3	227	630	242	641	A0A3B6RHN6	241	1	0	0	A0A3B6KJA2	638	1	0	0	27072.1	WHEAT	Uncharacterized protein	75598.1	WHEAT	Formyltetrahydrofolate synthetase
523.761	4	1820000	-7.8	VCRDNGALGAR	VC(+Disulfide)RDNGALGAR	GCLAGSKAEK	GC(+Disulfide)LAGSKAEK	FERRANTI_D_REP2_13LUGLIO23	44.182	2	18.9	9.3	0.011	57	7	68	18.9	8	6.7	85	17.9	11	11.9	1.9	34.5	368	903	378	912	T1MF37	369	1	0	0	A0A3B6NR90	904	1	0	0	47767.4	TRIUA	Uncharacterized protein	121957	WHEAT	PDZ domain-containing protein
665.306	4	1890000	0.77	CLGAIPR	C(+Disulfide)LGAIPR	CSEDPSYWDKMSEGGLK	C(+Disulfide)SEDPSYWDKMSEGGLK	FERRANTI_D_REP2_13LUGLIO23	47.684	1	16.6	4.3	0.044	53	7.3	54	22	21	2.1	2926	4.7	1016	9.3	12	28.7	328	726	334	742	A0A3B6NPY6	328	1	0	0	A0A3B6SD29	726	1	0	0	44540.9	WHEAT	Uncharacterized protein	92342.3	WHEAT	Sucrose synthase
641.824	2	2400000	-4.2	QTRCK	Q(Deamidated)TRC(+Disulfide)K	KRCSR	KRC(+Disulfide)SR	FERRANTI_D_REP2_13LUGLIO23	40.307	2	15.7	0	0.0094	52	9.5	0.86	32.4	4	-0.5	1252	0.7	296	6.2	9.5	21.9	93	20	97	24	A0A3B6RB62	96	1	0	0	A0A446R3G2	22	1	0	0	31628.8	WHEAT	Uncharacterized protein	25127.7	TRITD	Uncharacterized protein
788.387	3	2000000	-3.2	AVGIWGCKDCGKVK	AVGIWGCKDC(+Disulfide)GKVK	CQQDRPR	C(+Disulfide)QQDRPR	FERRANTI_D_REP2_13LUGLIO23	53.534	1	16.1	7.9	0.014	57	6.2	78	19.4	21	4.3	408	12.2	152	9.9	3.1	33.4	54	48	67	54	A0A341T1J6	63	1	0	0	A0A446RB40	48	1	0	0	10559.5	WHEAT	Uncharacterized protein	66325.1	TRITD	Uncharacterized protein
351.92	4	1120000	-0.91	CQQDRPR	C(+Disulfide)QQDRPR	CVQR	C(+Disulfide)VQR	FERRANTI_D_REP2_13LUGLIO23	3.164	1	20.6	7.8	0.0075	54	12.8	0.63	34.8	1	2.9	173	10.4	43	7.8	11	22.5	48	44	54	47	A0A446RB40	48	1	0	0	A0A446RB40	44	1	0	0	66325.1	TRITD	Uncharacterized protein	66325.1	TRITD	Uncharacterized protein
518.894	3	13000000	-1.6	GCEAK	GC(+Disulfide)EAK	GCELDNIMR	GC(+Disulfide)ELDNIMR	FERRANTI_D_REP2_13LUGLIO23	28.779	1	15.9	8.1	0.019	51	6.3	12	23.1	7	3.8	66	15.8	35	9.6	1.3	32.7	90	341	94	349	A0A446NKV3	91	1	0	0	P27736	342	1	0	0	22463.7	TRITD	Uncharacterized protein	67751.7	WHEAT	Granule-bound starch synthase 1, chloroplastic/amyloplastic
544.288	3	2690000	-2.9	AIPKPCFLAPR	AIPKPC(+Disulfide)FLAPR	CNGK	C(+Disulfide)NGK	FERRANTI_D_REP2_13LUGLIO23	56.277	1	15.1	6.3	0.029	50	8.8	4.2	28.3	2	-0.2	5084	-2.5	1087	6.3	30	19.8	29	152	39	155	A0A3B6CE61	34	1	0	0	Q0PMD7	152	1	0	0	33968.9	WHEAT	Uncharacterized protein	46753.1	WHEAT	J-domain protein
894.757	3	12300000	3.9	CPTGASFGFGGK	C(+Disulfide)PTGASFGFGGK	NWGFVHGRCNPLR	N(Deamidated)WGFVHGRC(+Disulfide)NPLR	FERRANTI_D_REP2_13LUGLIO23	60.79	2	16.6	8.4	0.02	56	4.8	110	19	25	4.5	137	18.1	37	11.8	0.66	41.2	367	56	378	68	A0A2X0SEJ8	367	1	0	0	A0A077S8H7	64	1	0	0	122808	WHEAT	WD_REPEATS_REGION domain-containing protein	207717	WHEAT	Orotate phosphoribosyltransferase

## Sheet: E1
m/z	z	Intensity	ppm	DB Peptide 1	Peptide 1	DB Peptide 2	Peptide 2	Fraction	RT	Spectrum	Score	Score Diff	Expect	-10logP	Sc 1	Exp 1	-10logP 1	Rk 1	Sc 2	Exp 2	-10logP 2	Rk 2	L Sc	L Exp	L -10logP	Start 1	Start 2	End 1	End 2	Acc #	XLink AA 1	Intra 1	Inter 1	Decoy 1	Acc #2	XLink AA 2	Intra 2	Inter 2	Decoy 2	Protein MW	Species	Protein Name	Protein MW3	Species4	Protein Name5	Common to E2
493.256	4	12100000	-1.2	CRPVAVSQVVR	C(+Disulfide)RPVAVSQVVR	QLQCER	Q(Gln->pyro-Glu)LQC(+Disulfide)ER	FERRANTI_E_REP1_13LUGLIO23	32.367	2	33	13.2	2.5e-05	85	19.8	0.056	51.9	1	5.1	291	14.7	91	9.4	24	25.6	76	28	86	33	A0A2L1K3K6	76	1	0	0	A0A2L1K3K6	31	1	2	0	73890.6	TRITD	High molecular weight glutenin (Fragment)	73890.6	TRITD	High molecular weight glutenin (Fragment)
497.513	4	7670000	-1.1	CRPVAVSQVVR	C(+Disulfide)RPVAVSQVVR	QLQCER	QLQC(+Disulfide)ER	FERRANTI_E_REP1_13LUGLIO23	25.602	1	24.4	9.4	0.0054	62	14.4	1.4	38.2	2	2	1268	8.4	597	8.3	39	23.5	76	28	86	33	A0A2L1K3K6	76	1	0	0	A0A2L1K3K6	31	1	2	0	73890.6	TRITD	High molecular weight glutenin (Fragment)	73890.6	TRITD	High molecular weight glutenin (Fragment)	1
494.01	4	10200000	0.75	CRPVALSQVAR	C(+Disulfide)RPVALSQVAR	QLQCER	QLQC(+Disulfide)ER	FERRANTI_E_REP1_13LUGLIO23	26.735	1	26.2	11.5	0.0048	63	14.7	1.7	37.1	1	7.2	77	20.5	30	12.1	6.4	31.4	76	28	86	33	A0A2P1E384	76	1	0	0	A0A2P1E384	31	1	2	0	66122.9	TRIDC	High molecular weight glutenin subunit 1Ay	66122.9	TRIDC	High molecular weight glutenin subunit 1Ay	1
670.134	5	10900000	-1.7	VFLQQQCIPVAMQR	VFLQQQC(+Disulfide)IPVAMQR	SQMLQQSICHVMQR	SQMLQQSIC(+Disulfide)HVMQR	FERRANTI_E_REP1_13LUGLIO23	51.552	1	18.2	6.4	0.0038	68	9.3	5.4	36.7	6	8.2	13	32.8	11	8.9	7.5	35.3	223	241	236	254	Q9FEQ2	229	1	0	0	Q9FEQ2	249	1	0	0	44567.1	TRITD	Low molecular weight glutenin subunit (Fragment)	44567.1	TRITD	Low molecular weight glutenin subunit (Fragment)
1178.6	4	2070000	4.7	TLPTMCSVNVPVYGTTTIVPFGVGTR	TLPTMC(+Disulfide)SVNVPVYGTTTIVPFGVGTR	VFLQQQCSPVAMPQSLAR	VFLQQQ(Deamidated)C(+Disulfide)SPVAMPQSLAR	FERRANTI_E_REP1_13LUGLIO23	65.371	1	24.1	8.7	0.0025	72	15.4	0.8	46.8	1	6.6	277	21.4	246	8.7	69	27.4	321	183	346	200	A0A0S2GJR1	326	1	0	0	A0A0S2GJR1	189	1	0	0	39893.7	WHEAT	Low-molecular-weight glutenin subunit	39893.7	WHEAT	Low-molecular-weight glutenin subunit
492.979	4	4980000	-5.1	CCQQLRDISAK	CC(+Disulfide)QQLRDISAK	DCSVQR	DC(+Disulfide)SVQR	FERRANTI_E_REP1_13LUGLIO23	55.651	1	15.9	6.8	0.026	55	8.8	12	28.6	7	2.5	2736	5	1068	7.1	52	22.2	65	72	75	77	A0A2P1E384	66	1	0	0	A0A446KJJ9	73	1	0	0	66122.9	TRIDC	High molecular weight glutenin subunit 1Ay	222369	TRITD	Acetyl-CoA carboxylase
1099.54	3	1940000	7.4	ACRQVVDQQLR	AC(+Disulfide)RQ(Deamidated)VVDQQLR	TDIIFFCSPNNPTGAAASR	TDIIFFC(+Disulfide)SPNN(Deamidated)PTGAAASR	FERRANTI_E_REP1_13LUGLIO23	53.765	2	20.6	5.3	0.026	60	12.8	3.6	38.3	13	4.4	741	15.2	782	7.8	86	24.6	42	237	52	255	Q41553	43	1	0	0	A0A3B6HR42	243	1	0	0	88476.2	WHEAT	HMW glutenin subunit Ax2	50292.3	WHEAT	Aminotran_1_2 domain-containing protein
855.171	4	1850000	3.1	VFLQQQCSPVAMPQSLAR	VFLQQQC(+Disulfide)SPVAMPQSLAR	EGLNMACENALPR	EGLNMAC(+Disulfide)ENALPR	FERRANTI_E_REP1_13LUGLIO23	52.158	1	26.1	12.3	0.00017	82	13.8	1.3	43	3	11.3	8	35.1	8	12.3	3.9	38.3	183	372	200	384	A0A0S2GJR1	189	1	0	0	A0A3B6KSH4	378	1	0	0	39893.7	WHEAT	Low-molecular-weight glutenin subunit	58864.9	WHEAT	Beta-amylase	1
584.536	4	1940000	-0.17	GCSGESTAEQR	GC(+Disulfide)SGESTAEQR	CRPVAVSQVVR	C(+Disulfide)RPVAVSQVVR	FERRANTI_E_REP1_13LUGLIO23	24.029	2	20.4	9	0.003	66	9.9	8.4	31.8	9	6	161	19	53	10.5	5.4	33.8	123	76	133	86	Q0Q5D9	124	1	0	0	A0A2L1K3K6	76	1	0	0	24550.7	WHEAT	Globulin 1	73890.6	TRITD	High molecular weight glutenin (Fragment)	1
856.715	3	752306	-2.9	ANGAGAGCCAAKGPGYATPR	AN(Deamidated)GAGAGCC(+Disulfide)AAKGPGYATPR	QLQCER	Q(Deamidated)LQC(+Disulfide)ER	FERRANTI_E_REP1_13LUGLIO23	30.609	2	15.1	4.8	0.019	59	6	40	25.9	63	4	214	18.6	386	5.9	44	25.5	16	28	35	33	A0A3B6EN11	24	1	0	0	A0A2L1K3K6	31	1	2	0	54109.5	WHEAT	Methanethiol oxidase	73890.6	TRITD	High molecular weight glutenin (Fragment)
850.935	4	3770000	2.2	VFLQQQCSPVAMPQSLAR	VFLQQQC(+Disulfide)SPVAMPQSLAR	AQQLAAQLPAMCR	AQQLAAQLPAMC(+Disulfide)R	FERRANTI_E_REP1_13LUGLIO23	52.715	2	28.1	14.3	1.4e-05	93	13.8	0.66	46	1	11.8	3	39.4	7	14.3	0.45	47.6	183	792	200	804	A0A0S2GJR1	189	1	0	0	Q41553	803	1	1	0	39893.7	WHEAT	Low-molecular-weight glutenin subunit	88476.2	WHEAT	HMW glutenin subunit Ax2
528.567	3	1360000	-1.3	GCSGESTAEQR	GC(+Disulfide)SGESTAEQR	CLAR	C(+Disulfide)LAR	FERRANTI_E_REP1_13LUGLIO23	8.152	2	22.2	7.8	0.0001	77	14.4	0.058	49.4	1	5.1	112	16.5	91	6.2	46	20.4	123	237	133	240	Q0Q5D9	124	1	0	0	Q9FEQ2	237	1	0	0	24550.7	WHEAT	Globulin 1	44567.1	TRITD	Low molecular weight glutenin subunit (Fragment)
353.936	4	11600000	-0.85	EKPLHACR	EKPLHAC(+Disulfide)R	CLAR	C(+Disulfide)LAR	FERRANTI_E_REP1_13LUGLIO23	9.867	1	18.7	4.7	0.033	50	14	0.52	38.5	1	-0.2	2133	2.4	786	4.7	121	14.9	39	237	46	240	Q0Q5D9	45	1	0	0	Q9FEQ2	237	1	0	0	24550.7	WHEAT	Globulin 1	44567.1	TRITD	Low molecular weight glutenin subunit (Fragment)
412.538	3	20100000	0.51	QLQCER	QLQC(+Disulfide)ER	CLAR	C(+Disulfide)LAR	FERRANTI_E_REP1_13LUGLIO23	8.905	1	15.9	4.7	0.01	54	11.2	0.29	39.4	1	0.7	528	6.8	187	4.7	30	19.2	28	237	33	240	A0A2L1K3K6	31	1	2	0	Q9FEQ2	237	1	0	0	73890.6	TRITD	High molecular weight glutenin (Fragment)	44567.1	TRITD	Low molecular weight glutenin subunit (Fragment)
395.608	5	22300000	-6.2	CRPVALSQVAR	C(+Disulfide)RPVALSQ(Deamidated)VAR	ACDAVGIK	AC(+Disulfide)DAVGIK	FERRANTI_E_REP1_13LUGLIO23	26.089	2	19.6	7.4	0.021	56	10.2	9.6	29.6	2	1.6	2604	5.2	893	9.4	16	27.3	76	136	86	143	A0A2P1E384	76	1	0	0	A0A3B6NLG8	137	1	0	0	66122.9	TRIDC	High molecular weight glutenin subunit 1Ay	39622.6	WHEAT	Methenyltetrahydrofolate cyclohydrolase
906.465	4	6120000	-2.1	TLPMMCRVNVPLYR	TLPM(Oxidation)MC(+Disulfide)RVNVPLYR	NVKTIAECLADELINAAK	N(Deamidated)VKTIAEC(+Disulfide)LADELINAAK	FERRANTI_E_REP1_13LUGLIO23	56.823	1	23.5	9.4	0.00064	76	14.1	0.48	47.8	2	2.7	1448	13	1143	9.4	13	33.4	259	161	272	178	B2BZC7	264	1	0	0	W5D067	168	1	0	0	32721.7	WHEAT	LMW-m glutenin subunit 0154A5-M	22316	WHEAT	Ribosomal_S7 domain-containing protein
896.087	3	4870000	0.22	AQQLAAQLPAMCR	AQQLAAQLPAMC(+Disulfide)R	GANCYGRYMPR	GAN(Deamidated)C(+Disulfide)YGRYMPR	FERRANTI_E_REP1_13LUGLIO23	42.907	1	18	4.7	0.027	58	13.3	0.69	43.9	3	2	1668	10.1	1257	4.7	260	18.2	792	405	804	415	Q41553	803	1	1	0	Q6EY62	408	1	0	0	88476.2	WHEAT	HMW glutenin subunit Ax2	108225	WHEAT	UDP-glucose-fructose-phosphate glucosyltransferase
1397.37	3	5660000	1.8	TLPTMCNVNVSLYRTTTRVPFGVGTGVGGY	TLPTM(Oxidation)C(+Disulfide)NVNVSLYRTTTRVPFGVGTGVGGY	CVKPNSVNR	C(+Disulfide)VKPNSVNR	FERRANTI_E_REP1_13LUGLIO23	54.254	1	16.3	6.3	0.0034	70	10	0.47	48.7	2	0.3	936	15.7	1054	6.3	8.6	36.1	327	326	356	334	A2IBV5	332	1	0	0	A0A446WN60	326	1	0	0	40435.1	WHEAT	Glutenin subunit	130390	TRITD	Uncharacterized protein
754.173	5	2550000	3.6	ELKACQQVMDQQLR	ELKAC(+Disulfide)QQVM(Oxidation)DQQLR	AFCAVAPGVPKMANMLEGGGK	AFC(+Disulfide)AVAPGVPKM(Oxidation)ANMLEGGGK	FERRANTI_E_REP1_13LUGLIO23	46.774	1	21.6	6	4.3e-05	88	13.8	0.092	55.2	6	4.5	867	15.4	1066	7.8	34	29.5	34	266	47	286	A0A0K0KDM6	38	1	0	0	A0A2X0S675	268	1	0	0	85285.7	WHEAT	High molecular weight glutenin subunit 1Dy3	39192.6	WHEAT	Uncharacterized protein
764.883	4	3870000	-4.1	AQQLAAQLPAMCR	AQQLAAQ(Deamidated)LPAMC(+Disulfide)R	QLAALHAFGSICGVDR	QLAALHAFGSIC(+Disulfide)GVDR	FERRANTI_E_REP1_13LUGLIO23	48.344	1	21.8	3.7	0.021	60	11.2	12	32.7	15	3.9	885	13.9	584	4.4	658	15.2	792	363	804	378	Q41553	803	1	1	0	A0A3B5Y6D0	374	1	0	0	88476.2	WHEAT	HMW glutenin subunit Ax2	57537.6	WHEAT	Uncharacterized protein
631.048	4	5670000	0.15	CIAYAESHDQSIVGDK	C(+Disulfide)IAYAESHDQSIVGDK	VGCDLPGK	VGC(+Disulfide)DLPGK	FERRANTI_E_REP1_13LUGLIO23	33.19	2	33	13.4	2.5e-06	98	19.6	0.013	60.6	1	9.7	7.1	33.2	5	13.4	0.67	43.5	532	697	547	704	Q9XGB1	532	1	0	0	Q9XGB1	699	1	0	0	93988.5	WHEAT	1,4-alpha-glucan branching enzyme	93988.5	WHEAT	1,4-alpha-glucan branching enzyme
721.871	4	6560000	0.16	ILPEATVVAEDVSGMPVLCR	ILPEATVVAEDVSGMPVLC(+Disulfide)R	VGCDLPGK	VGC(+Disulfide)DLPGK	FERRANTI_E_REP1_13LUGLIO23	58.716	1	29.8	15.3	0.00011	82	14.5	1.6	41	1	10.6	18	30.4	7	15.3	0.95	43.1	462	697	481	704	Q9XGB1	480	1	0	0	Q9XGB1	699	1	0	0	93988.5	WHEAT	1,4-alpha-glucan branching enzyme	93988.5	WHEAT	1,4-alpha-glucan branching enzyme
808.409	4	2920000	4.6	CTLLFSQPTTVAANVR	C(+Disulfide)TLLFSQPTTVAANVR	PDEVCPAGWKPGEK	PDEVC(+Disulfide)PAGWKPGEK	FERRANTI_E_REP1_13LUGLIO23	59.151	1	18.2	8.1	0.021	61	6.8	156	21.8	40	3.5	2063	10.6	1084	11.4	4.3	37.4	494	181	509	194	A0A3B6KFF7	494	1	0	0	P80602	185	1	0	0	88019.6	WHEAT	Uncharacterized protein	23326.9	WHEAT	2-Cys peroxiredoxin BAS1, chloroplastic (Fragment)
427.814	5	8970000	1.6	LCAEAQQHALAGR	LC(+Disulfide)AEAQQ(Deamidated)HALAGR	YCIVSGK	YC(+Disulfide)IVSGK	FERRANTI_E_REP1_13LUGLIO23	33.731	1	19.1	9.3	0.0024	66	8.8	8.4	30.9	3	2.2	1582	8.2	530	10.3	2.6	36.1	40	122	52	128	A0A3B6BY18	41	1	0	0	A0A3B6SEU6	123	1	0	0	42170.2	WHEAT	Eukaryotic translation initiation factor 3 subunit M	48533.7	WHEAT	3-oxoacyl-[acyl-carrier-protein] synthase
1022.16	3	5810000	-5.3	CFAGKPSEQEKMR	C(+Disulfide)FAGKPSEQEKM(Oxidation)R	ICSYAQGMNIIKAK	IC(+Disulfide)SYAQGMN(Deamidated)IIKAK	FERRANTI_E_REP1_13LUGLIO23	69.247	1	17.2	7.3	0.0056	66	7.4	12	32.5	15	2.9	426	17.1	377	9.8	1.9	40.6	849	335	861	348	A0A446YX05	849	1	0	0	W5CQC7	336	1	0	0	117679	TRITD	Protein kinase domain-containing protein	52540.4	WHEAT	6-phosphogluconate dehydrogenase, decarboxylating
734.545	5	8790000	5.2	QTCGYYLSAER	Q(Deamidated)TC(+Disulfide)GYYLSAER	LAEGFNGADLRNVCTEAGMAAIR	LAEGFNGADLRN(Deamidated)VC(+Disulfide)TEAGMAAIR	FERRANTI_E_REP1_13LUGLIO23	37.49	1	19.9	3.5	0.039	59	10.6	29	30	32	4.3	2582	10.5	1249	9.3	74	26	50	341	60	363	A0A446QN17	52	1	0	0	A0A0C4BKL3	354	1	0	0	16420.3	TRITD	AAI domain-containing protein	44755.9	WHEAT	AAA domain-containing protein
654.339	3	1730000	-6	VCGRGPSLPMLVK	VC(+Disulfide)GRGPSLPM(Oxidation)LVK	CEALR	C(+Disulfide)EALR	FERRANTI_E_REP1_13LUGLIO23	68.247	1	17.1	3.8	0.021	56	6.5	95	19.6	39	5	313	14.4	135	10.6	3.6	33.7	127	155	139	159	A0A3B6NTB1	128	1	0	0	A0A3B6NTB1	155	1	0	0	24897.9	WHEAT	AAI domain-containing protein	24897.9	WHEAT	AAI domain-containing protein
803.114	3	1940000	3.3	LLCKVFLQSLK	LLC(+Disulfide)KVFLQ(Deamidated)SLK	GCAAALKQAGAR	GC(+Disulfide)AAALKQ(Deamidated)AGAR	FERRANTI_E_REP1_13LUGLIO23	66.838	1	15.2	4.3	0.048	55	6.8	40	25.3	12	1.6	2593	7.2	1124	8.4	11	30.9	1157	276	1167	287	A0A3B6KP79	1159	1	0	0	A0A446LI71	277	1	0	0	143758	WHEAT	SEC7 domain-containing protein	53226.7	TRITD	Adenosylhomocysteinase
804.403	2	1130000	-7.6	CATSLNAAR	C(+Disulfide)ATSLNAAR	CIRAGGK	C(+Disulfide)IRAGGK	FERRANTI_E_REP1_13LUGLIO23	49.589	2	15.3	7.3	0.018	55	5.4	148	15.5	36	5.4	148	15.5	37	9.9	2.5	33.3	559	77	567	83	A0A446KJJ9	559	1	0	0	A0A446R0C9	77	1	0	0	222369	TRITD	Acetyl-CoA carboxylase	105351	TRITD	Alanine--tRNA ligase
676.302	4	2230000	-5.1	ETMSFNCSAAPEGAR	ETMSFN(Deamidated)C(+Disulfide)SAAPEGAR	CKAAVAWEAGK	C(+Disulfide)KAAVAWEAGK	FERRANTI_E_REP1_13LUGLIO23	16.716	1	18.2	5.9	0.0038	67	12	0.52	45.2	4	2.7	826	13.2	920	6.2	52	25.2	128	10	142	20	A0A446Q8B4	134	1	0	0	A0A3B6HTX5	10	1	1	0	39204.8	TRITD	Fe2OG dioxygenase domain-containing protein	40830.6	WHEAT	Alcohol dehydrogenase ADH1A
450.827	5	6410000	-5.8	ASVIICFTSSGR	ASVIIC(+Disulfide)FTSSGR	MFEACKKR	MFEAC(+Disulfide)KKR	FERRANTI_E_REP1_13LUGLIO23	26.936	1	17.1	4.6	0.026	57	12.1	0.97	40.8	5	4.7	206	17.6	446	5	166	18.5	410	200	421	207	W5G100	415	1	0	0	A0A3B5Z0D1	204	1	0	0	57420.8	WHEAT	Pyruvate kinase	35944.5	WHEAT	Aldo_ket_red domain-containing protein
986.201	3	2660000	1.5	ALSVGDEVKCK	ALSVGDEVKC(+Disulfide)K	CTILPQEEKIPAIISR	C(+Disulfide)TILPQEEKIPAIISR	FERRANTI_E_REP1_13LUGLIO23	67.303	1	17	4	0.0031	68	9.9	2.4	39.2	3	2.8	1868	10.4	1054	7.1	33	27.9	577	453	587	468	A0A446R0C9	586	1	0	0	A0A3B5YT90	453	1	0	0	105351	TRITD	Alanine--tRNA ligase	52820	WHEAT	Aminotran_1_2 domain-containing protein
717.359	4	6520000	-1.3	AEGAMYLFPQICLPQK	AEGAMYLFPQIC(+Disulfide)LPQK	CTILPQEEK	C(+Disulfide)TILPQEEK	FERRANTI_E_REP1_13LUGLIO23	58.112	1	15.1	4.4	0.044	56	7.3	18	30.3	2	4	225	19.3	82	7.8	12	32	393	453	408	461	A0A3B5YT90	404	1	0	0	A0A3B5YT90	453	1	0	0	52820	WHEAT	Aminotran_1_2 domain-containing protein	52820	WHEAT	Aminotran_1_2 domain-containing protein
1021.54	3	862012	-0.17	RGDIVGICGIPGKSNR	RGDIVGIC(+Disulfide)GIPGKSNR	VCVPRCTGAAPPPR	VC(+Disulfide)VPRCTGAAPPPR	FERRANTI_E_REP1_13LUGLIO23	58.515	2	19.4	6.6	0.0019	71	12.8	0.41	47.2	1	2.9	1347	12.1	865	6.6	65	25.2	195	34	210	47	A0A446UR78	202	1	0	0	A0A446RDH3	35	1	0	0	67438.5	TRITD	Lysine--tRNA ligase	78805.1	TRITD	AMP-binding domain-containing protein
705.739	5	10700000	0.02	MHANLPHDPCVDPVAPLQR	MHANLPHDPC(+Disulfide)VDPVAPLQR	EGLNMACENALPR	EGLNMAC(+Disulfide)ENALPR	FERRANTI_E_REP1_13LUGLIO23	47.417	1	40.2	10.8	4.2e-07	108	29.4	0.00028	79.9	1	7.2	178	21.9	210	10.8	20	31.3	440	372	458	384	A0A3B6KSH4	449	1	0	0	A0A3B6KSH4	378	1	0	0	58864.9	WHEAT	Beta-amylase	58864.9	WHEAT	Beta-amylase
886.403	3	4630000	-0.0015	EGLNMACENALPR	EGLNMAC(+Disulfide)ENALPR	ASLNFTCAEMR	ASLNFTC(+Disulfide)AEMR	FERRANTI_E_REP1_13LUGLIO23	47.665	2	31.2	14.3	1.1e-05	92	16.9	0.13	51	2	10.1	12	31.6	6	14.3	0.73	43.6	372	336	384	346	A0A3B6KSH4	378	1	0	0	A0A3B6KSH4	342	1	0	0	58864.9	WHEAT	Beta-amylase	58864.9	WHEAT	Beta-amylase
705.938	5	11400000	4	MHANLPHDPCVDPVAPLQR	MHANLPHDPC(+Disulfide)VDPVAPLQR	EGLNMACENALPR	EGLN(Deamidated)MAC(+Disulfide)ENALPR	FERRANTI_E_REP1_13LUGLIO23	46.652	2	33.6	12.7	1.1e-05	94	20.9	0.035	59	1	7.8	141	22.9	141	12.7	6.3	36.4	440	372	458	384	A0A3B6KSH4	449	1	0	0	A0A3B6KSH4	378	1	0	0	58864.9	WHEAT	Beta-amylase	58864.9	WHEAT	Beta-amylase
669.053	4	5410000	0.87	ASLNFTCAEMR	ASLNFTC(+Disulfide)AEMR	EGLNMACENALPR	EGLNM(Oxidation)AC(+Disulfide)ENALPR	FERRANTI_E_REP1_13LUGLIO23	44.2	1	23.3	12.5	0.00033	77	10.1	4	36.2	2	9.6	5.7	34.7	3	13.2	0.44	45.8	336	372	346	384	A0A3B6KSH4	342	1	0	0	A0A3B6KSH4	378	1	0	0	58864.9	WHEAT	Beta-amylase	58864.9	WHEAT	Beta-amylase
670.92	5	10700000	5.4	MHANLPHDPCVDPVAPLQR	MHANLPHDPC(+Disulfide)VDPVAPLQR	ASLNFTCAEMR	ASLN(Deamidated)FTC(+Disulfide)AEMR	FERRANTI_E_REP1_13LUGLIO23	47.854	2	23.9	10.7	0.00049	77	13.2	1.1	43.5	3	5.8	242	20.2	182	10.7	6.9	35.6	440	336	458	346	A0A3B6KSH4	449	1	0	0	A0A3B6KSH4	342	1	0	0	58864.9	WHEAT	Beta-amylase	58864.9	WHEAT	Beta-amylase
665.302	4	10600000	3.6	EGLNMACENALPR	EGLNMAC(+Disulfide)ENALPR	ASLNFTCAEMR	ASLN(Deamidated)FTC(+Disulfide)AEMR	FERRANTI_E_REP1_13LUGLIO23	49.203	1	18.8	9.7	0.0038	66	9.1	7	33.8	2	1.6	2346	8.5	749	9.7	4.4	35.8	372	336	384	346	A0A3B6KSH4	378	1	0	0	A0A3B6KSH4	342	1	0	0	58864.9	WHEAT	Beta-amylase	58864.9	WHEAT	Beta-amylase
705.94	5	5890000	6.1	MHANLPHDPCVDPVAPLQR	MHANLPHDPC(+Disulfide)VDPVAPLQR	EGLNMACENALPR	EGLN(Deamidated)MAC(+Disulfide)ENALPR	FERRANTI_E_REP1_13LUGLIO23	48.206	2	24	10.9	0.0038	69	13.1	3.9	38.5	1	6.6	245	20.5	185	10.9	16	32.4	440	372	458	384	A0A3B6KSH4	449	1	0	0	A0A3B6KSH4	378	1	0	0	58864.9	WHEAT	Beta-amylase	58864.9	WHEAT	Beta-amylase
635.529	4	9220000	-0.99	GCSGESTAEQR	GC(+Disulfide)SGESTAEQR	EGLNMACENALPR	EGLNMAC(+Disulfide)ENALPR	FERRANTI_E_REP1_13LUGLIO23	31.779	1	18.4	7.7	0.01	62	7.9	15	30	11	6	57	24.2	28	10.5	2.5	37.9	123	372	133	384	Q0Q5D9	124	1	0	0	A0A3B6KSH4	378	1	0	0	24550.7	WHEAT	Globulin 1	58864.9	WHEAT	Beta-amylase
406.194	4	6110000	-7.4	LADAQCR	LADAQC(+Disulfide)R	LEALDCGK	LEALDC(+Disulfide)GK	FERRANTI_E_REP1_13LUGLIO23	8.246	1	17.6	1.5	0.0062	59	11	0.9	37.7	13	5.4	62	19.4	213	6.6	25	23.3	28	97	34	104	Q0Q5D9	33	1	0	0	Q8LGQ9	102	1	0	0	24550.7	WHEAT	Globulin 1	54407.9	WHEAT	Betaine-aldehyde dehydrogenase
535.514	4	27000000	-0.67	LSCGAAGMNR	LSC(+Disulfide)GAAGMN(Deamidated)R	LGKDSLINCAK	LGKDSLINC(+Disulfide)AK	FERRANTI_E_REP1_13LUGLIO23	39.605	1	16.1	8.9	0.0018	68	5.5	12	29.6	12	3.5	61	22.4	47	10.6	0.17	47.9	839	146	848	156	A0A446NBE8	841	1	0	0	A0A1D6D2F0	154	1	0	0	122998	TRITD	Leucyl-tRNA synthetase	59284.7	WHEAT	CCT-alpha
567.271	3	964342	-7.9	ITSCKIMR	ITSC(+Disulfide)KIMR	MAAECAR	MAAEC(+Disulfide)AR	FERRANTI_E_REP1_13LUGLIO23	9.254	2	16.1	8	0.00079	69	4.9	73	19.2	58	2.5	852	8.5	510	3.4	340	12.5	349	125	356	131	A0A2X0S855	352	1	0	0	A0A3B6HQF6	129	1	0	0	72422.1	WHEAT	Polyadenylate-binding protein	57282.6	WHEAT	CCT-beta
759.041	6	3620000	-3.8	CEEICMSGGLVRQK	C(+Disulfide)EEICMSGGLVRQ(Deamidated)K	EIIETNPKLCVSMIQRLSDTFYQIR	EIIETN(Deamidated)PKLC(+Disulfide)VSMIQRLSDTFYQIR	FERRANTI_E_REP1_13LUGLIO23	39.869	2	19.4	4.5	0.0082	67	9.3	37	30	36	6.8	298	21	289	10.1	19	32.9	43	422	56	446	Q5I7L1	43	1	0	0	A0A077RSB4	431	1	0	0	23530.2	WHEAT	Ribosomal protein L13a	105377	WHEAT	Coatomer subunit beta
1344.67	4	4230000	3.8	PSQSGGLSKQALFSIAQCVAVLCLAAGDQK	PSQSGGLSKQALFSIAQC(+Disulfide)VAVLCLAAGDQ(Deamidated)K	QQCGGQFTSKMEGMVTDLTVAR	QQC(+Disulfide)GGQFTSKMEGMVTDLTVAR	FERRANTI_E_REP1_13LUGLIO23	49.38	2	18.1	1.2	0.037	60	5.8	482	19	663	5.8	482	19	674	12.3	3.2	40.7	718	469	747	490	A0A446KHR2	735	1	0	0	A0A1D6RH05	471	1	0	0	127635	TRITD	TIP120 domain-containing protein	86790.5	WHEAT	CULLIN_2 domain-containing protein
952.882	5	13600000	-5.2	LDCPAIGKQFAAEEISAQVLR	LDC(+Disulfide)PAIGKQFAAEEISAQ(Deamidated)VLR	SIEECEADAVAGKFPAPAAFVRPK	SIEEC(+Disulfide)EADAVAGKFPAPAAFVRPK	FERRANTI_E_REP1_13LUGLIO23	60.632	1	19.6	5	0.042	60	9.7	14	34.3	11	4.1	387	19.9	581	10.5	8.9	36.3	151	63	171	86	A0A3B6KC48	153	1	0	0	A0A446YR87	67	1	0	0	69535.1	WHEAT	Uncharacterized protein	46232.2	TRITD	Delta-aminolevulinic acid dehydratase
856.755	3	2910000	6.9	IQCHVENKFR	IQC(+Disulfide)HVEN(Deamidated)KFR	GETNFQVCTLGK	GETNFQVC(+Disulfide)TLGK	FERRANTI_E_REP1_13LUGLIO23	45.764	1	16.1	2.2	0.026	58	5.5	120	21.1	76	3.2	745	13.2	379	10.6	2.1	38.7	243	496	252	507	A0A3B6KE29	245	1	0	0	A0A3B6SIG7	503	1	0	0	47330.7	WHEAT	Aspartate--tRNA ligase	76675.6	WHEAT	Diadenosine tetraphosphate synthetase
1313.43	5	44500000	-7.8	SAGKAPDVYYCLKLLEATGISTVPGSGFGQK	SAGKAPDVYYC(+Disulfide)LKLLEATGISTVPGSGFGQ(Deamidated)K	DEEAKMCMPGDRIKMVVELIQPVACEQGMR	DEEAKMC(+Disulfide)MPGDRIKMVVELIQPVACEQ(Deamidated)GMR	FERRANTI_E_REP1_13LUGLIO23	70.415	1	16.6	4.4	0.024	61	6.3	23	31.1	60	2.2	361	19.2	844	10.3	1.6	42.7	408	421	438	450	W5AUD8	418	1	0	0	A0A3B6NQK6	427	1	0	0	53307.6	WHEAT	Aminotran_1_2 domain-containing protein	50471.1	WHEAT	Elongation factor Tu
957.946	4	3990000	0.8	CPLFVSQEADGQR	C(+Disulfide)PLFVSQEADGQR	AYTTCVQSTEWHIDSELVSGR	AYTTC(+Disulfide)VQSTEWHIDSELVSGR	FERRANTI_E_REP1_13LUGLIO23	53.851	1	35.4	13.7	9.1e-09	125	19.8	0.0022	71.6	3	12.1	0.98	45	5	15.6	0.061	57.1	42	85	54	105	P16347	42	1	0	0	P16347	89	1	0	0	19633.2	WHEAT	Endogenous alpha-amylase/subtilisin inhibitor	19633.2	WHEAT	Endogenous alpha-amylase/subtilisin inhibitor
615.723	5	3560000	1.8	CDVIVINTPLTEK	C(+Disulfide)DVIVINTPLTEK	LKPFNCNLLYHDR	LKPFNC(+Disulfide)NLLYHDR	FERRANTI_E_REP1_13LUGLIO23	55.121	1	27.1	10.8	0.00031	79	13.8	2.2	40	3	6	392	17.5	167	13.3	3	38.6	247	209	259	221	W5IA32	247	1	0	0	W5IA32	214	1	0	0	41380.8	WHEAT	Formate dehydrogenase, mitochondrial	41380.8	WHEAT	Formate dehydrogenase, mitochondrial
615.92	5	6150000	2.3	CDVIVINTPLTEK	C(+Disulfide)DVIVIN(Deamidated)TPLTEK	LKPFNCNLLYHDR	LKPFNC(+Disulfide)NLLYHDR	FERRANTI_E_REP1_13LUGLIO23	54.343	1	25.4	12.1	0.00061	76	12.4	3.2	38.3	2	7.2	99	23.4	67	14.6	0.75	44.6	247	209	259	221	W5IA32	247	1	0	0	W5IA32	214	1	0	0	41380.8	WHEAT	Formate dehydrogenase, mitochondrial	41380.8	WHEAT	Formate dehydrogenase, mitochondrial
672.967	3	2710000	0.25	GCSGESTAEQR	GC(+Disulfide)SGESTAEQR	QGQVLCHK	Q(Gln->pyro-Glu)GQVLC(+Disulfide)HK	FERRANTI_E_REP1_13LUGLIO23	20.243	1	25.8	11.9	2.2e-07	106	13.9	0.015	57.8	3	8.3	2.9	35	5	11.9	0.099	49.6	123	167	133	174	Q0Q5D9	124	1	0	0	Q0Q5D9	172	1	0	0	24550.7	WHEAT	Globulin 1	24550.7	WHEAT	Globulin 1
552.247	3	2340000	-1.2	GCSGESTAEQR	GC(+Disulfide)SGESTAEQR	CAALR	C(+Disulfide)AALR	FERRANTI_E_REP1_13LUGLIO23	9.186	1	21.7	6.2	2e-05	85	15.5	0.0039	61.6	1	3.4	123	16.6	65	6.2	11	27	123	90	133	94	Q0Q5D9	124	1	0	0	Q0Q5D9	90	1	0	0	24550.7	WHEAT	Globulin 1	24550.7	WHEAT	Globulin 1
509.233	4	1740000	-0.51	GCSGESTAEQR	GC(+Disulfide)SGESTAEQR	QGQVLCHK	QGQVLC(+Disulfide)HK	FERRANTI_E_REP1_13LUGLIO23	9.211	1	29.9	8	0.00035	74	21.5	0.028	55.2	4	2	759	10.9	511	8.4	27	25.5	123	167	133	174	Q0Q5D9	124	1	0	0	Q0Q5D9	172	1	0	0	24550.7	WHEAT	Globulin 1	24550.7	WHEAT	Globulin 1
672.965	3	4800000	-2.4	GCSGESTAEQR	GC(+Disulfide)SGESTAEQR	QGQVLCHK	Q(Gln->pyro-Glu)GQVLC(+Disulfide)HK	FERRANTI_E_REP1_13LUGLIO23	19.911	2	17.6	10.3	0.0025	66	6.3	15	27.7	7	4.8	49	22.7	21	11.3	0.32	44.6	123	167	133	174	Q0Q5D9	124	1	0	0	Q0Q5D9	172	1	0	0	24550.7	WHEAT	Globulin 1	24550.7	WHEAT	Globulin 1
509.233	4	11700000	-0.44	GCSGESTAEQR	GC(+Disulfide)SGESTAEQR	QGQVLCHK	QGQVLC(+Disulfide)HK	FERRANTI_E_REP1_13LUGLIO23	9.422	1	21.4	8.3	0.0049	63	13.1	1	39.6	2	4	367	14.1	209	8.3	23	26.1	123	167	133	174	Q0Q5D9	124	1	0	0	Q0Q5D9	172	1	0	0	24550.7	WHEAT	Globulin 1	24550.7	WHEAT	Globulin 1
672.967	3	4720000	-0.14	GCSGESTAEQR	GC(+Disulfide)SGESTAEQR	QGQVLCHK	Q(Gln->pyro-Glu)GQVLC(+Disulfide)HK	FERRANTI_E_REP1_13LUGLIO23	20.367	1	20.6	6.1	0.0055	62	11.1	1.8	37	11	2.2	410	13.5	222	9.5	4.8	32.8	123	167	133	174	Q0Q5D9	124	1	0	0	Q0Q5D9	172	1	0	0	24550.7	WHEAT	Globulin 1	24550.7	WHEAT	Globulin 1
672.967	3	8730000	0.18	GCSGESTAEQR	GC(+Disulfide)SGESTAEQR	QGQVLCHK	Q(Gln->pyro-Glu)GQVLC(+Disulfide)HK	FERRANTI_E_REP1_13LUGLIO23	20.453	1	18.6	3.1	0.016	58	10.4	3.5	34.2	14	2.1	826	10.5	421	8.2	15	27.9	123	167	133	174	Q0Q5D9	124	1	0	0	Q0Q5D9	172	1	0	0	24550.7	WHEAT	Globulin 1	24550.7	WHEAT	Globulin 1
509.233	4	10300000	-0.27	GCSGESTAEQR	GC(+Disulfide)SGESTAEQR	QGQVLCHK	QGQVLC(+Disulfide)HK	FERRANTI_E_REP1_13LUGLIO23	9.576	2	23.2	8.4	0.031	55	14.8	2.6	35.5	2	4.5	602	11.9	404	8.4	77	20.9	123	167	133	174	Q0Q5D9	124	1	0	0	Q0Q5D9	172	1	0	0	24550.7	WHEAT	Globulin 1	24550.7	WHEAT	Globulin 1
983.798	3	3590000	-2	GPAATGAQCVLTSDASPADTLVLR	GPAATGAQC(+Disulfide)VLTSDASPADTLVLR	MCNGGR	MC(+Disulfide)N(Deamidated)GGR	FERRANTI_E_REP1_13LUGLIO23	47.856	1	27.6	8.4	4.9e-06	96	19.2	0.0022	69.6	1	1.3	1035	12.9	712	6.2	29	28.4	54	48	77	53	P12299	62	1	0	0	P12299	49	1	0	0	57809.2	WHEAT	Glucose-1-phosphate adenylyltransferase large subunit, chloroplastic/amyloplastic	57809.2	WHEAT	Glucose-1-phosphate adenylyltransferase large subunit, chloroplastic/amyloplastic
983.799	3	4140000	-0.91	GPAATGAQCVLTSDASPADTLVLR	GPAATGAQC(+Disulfide)VLTSDASPADTLVLR	MCNGGR	MC(+Disulfide)N(Deamidated)GGR	FERRANTI_E_REP1_13LUGLIO23	47.768	2	21.1	9.3	0.0026	69	11.8	0.96	43.3	1	4.4	106	22.8	92	9.3	4.7	36.4	54	48	77	53	P12299	62	1	0	0	P12299	49	1	0	0	57809.2	WHEAT	Glucose-1-phosphate adenylyltransferase large subunit, chloroplastic/amyloplastic	57809.2	WHEAT	Glucose-1-phosphate adenylyltransferase large subunit, chloroplastic/amyloplastic
729.671	3	3850000	-2.1	DAPMFVCGVNEK	DAPMFVC(+Disulfide)GVNEK	EVAVFGCR	EVAVFGC(+Disulfide)R	FERRANTI_E_REP1_13LUGLIO23	49.94	2	18.1	8.1	0.017	58	10	5.9	32.7	1	2.2	1664	8.2	440	8.1	23	26.7	129	75	140	82	A0A446WDU2	135	1	0	0	A0A446WDU2	81	1	0	0	34957.2	TRITD	Glyceraldehyde-3-phosphate dehydrogenase	34957.2	TRITD	Glyceraldehyde-3-phosphate dehydrogenase
672.045	4	2290000	-7.7	ETMSFNCSAAPEGAR	ETMSFNC(+Disulfide)SAAPEGAR	CGRGGGRGGGGAR	C(+Disulfide)GRGGGRGGGGAR	FERRANTI_E_REP1_13LUGLIO23	22.753	2	20.2	3.9	0.042	56	16.3	0.34	47	3	2.1	720	13.7	572	1.5	995	12.3	128	774	142	786	A0A446Q8B4	134	1	0	0	A0A3B6RPC7	774	1	0	0	39204.8	TRITD	Fe2OG dioxygenase domain-containing protein	89427.6	WHEAT	HATPase_c domain-containing protein
917.469	4	2340000	6.9	CIELDPTFTK	C(+Disulfide)IELDPTFTK	CLRDAKMDKSTVHDVVLVGGSTR	C(+Disulfide)LRDAKM(Oxidation)DKSTVHDVVLVGGSTR	FERRANTI_E_REP1_13LUGLIO23	71.294	2	15.3	6.1	0.0098	65	7.3	24	30.8	33	5.5	140	23.2	114	8	12	33.8	452	325	461	347	A0A3B6NS49	452	1	0	0	M8A8P8	325	1	0	0	65023.7	WHEAT	Uncharacterized protein	71045.2	TRIUA	Heat shock cognate 70 kDa protein 4
857.665	4	5910000	3.1	GALCADTIVGQGNTTAWK	GALC(+Disulfide)ADTIVGQ(Deamidated)GNTTAWK	VPNWVTSCFLSVDR	VPN(Deamidated)WVTSC(+Disulfide)FLSVDR	FERRANTI_E_REP1_13LUGLIO23	45.757	2	21.2	7.8	0.0035	69	8.6	37	28.5	23	5	516	17.1	454	12.6	1.9	41.3	448	1491	465	1504	A0A341U4I1	451	1	0	0	A0A3B6MN30	1498	1	0	0	79242.4	WHEAT	Protein transport protein SEC23	401933	WHEAT	HECT-type E3 ubiquitin transferase
577.938	3	1060000	-7.9	LCRWDMR	LC(+Disulfide)RWDMR	AFCSSLK	AFC(+Disulfide)SSLK	FERRANTI_E_REP1_13LUGLIO23	12.541	1	16.9	4.7	0.0049	61	4.4	203	15	530	4.2	241	14.2	631	9.4	2.9	33.4	395	831	401	837	A0A3B6NTQ7	396	1	0	0	A0A3B6MN30	833	1	0	0	70349.8	WHEAT	VID27 domain-containing protein	401933	WHEAT	HECT-type E3 ubiquitin transferase
779.389	3	2090000	-4.7	VGCDLPGK	VGC(+Disulfide)DLPGK	SLNAMCKQSVARAR	SLNAM(Oxidation)C(+Disulfide)KQSVARAR	FERRANTI_E_REP1_13LUGLIO23	67.533	1	17.1	6.5	0.026	57	7.1	211	17.8	44	4.6	2007	8	550	10	15	29.2	697	261	704	274	Q9XGB1	699	1	0	0	A0A3B5ZRV5	266	1	0	0	93988.5	WHEAT	1,4-alpha-glucan branching enzyme	94961.2	WHEAT	Histidine--tRNA ligase
630.845	2	7750000	-7.4	VCKNAPR	VC(+Disulfide)KNAPR	LICK	LIC(+Disulfide)K	FERRANTI_E_REP1_13LUGLIO23	47.193	2	15.7	6.5	0.045	48	1.7	253	10.3	23	-3.3	5527	-3.1	959	7.8	5.9	26.6	192	200	198	203	A0A446SB04	193	1	0	0	A0A2X0S6A4	202	1	0	0	84571.5	TRITD	Methionyl-tRNA synthetase	120136	WHEAT	Importin N-terminal domain-containing protein
529.791	4	9960000	5.5	SCLLLQFTDK	SC(+Disulfide)LLLQFTDK	PPCVPALVR	PPC(+Disulfide)VPALVR	FERRANTI_E_REP1_13LUGLIO23	36.177	2	18.9	8	0.013	59	10.2	4.6	33.4	2	0.6	2928	5.4	1206	8.7	13	29.1	20	707	29	715	A0A1D6AQW4	21	1	0	0	A0A3B6EDU5	709	1	0	0	23061.3	WHEAT	Uncharacterized protein	108144	WHEAT	Importin N-terminal domain-containing protein
817.767	3	5050000	3.7	AVCVEAGMLALR	AVC(+Disulfide)VEAGM(Oxidation)LALR	GSSCIAVEIKAK	GSSC(+Disulfide)IAVEIKAK	FERRANTI_E_REP1_13LUGLIO23	62.616	2	18.6	1.5	0.0084	62	8.9	15	29.7	2	2.7	1846	8.8	730	9.7	8.2	32.4	393	155	404	166	A0A077RXS4	395	1	0	0	A0A3B6B6S8	158	1	0	0	48254.3	WHEAT	AAA domain-containing protein	50277.7	WHEAT	Inositol-pentakisphosphate 2-kinase
552.047	4	7140000	-2.9	RARCFEALGR	RARC(+Disulfide)FEALGR	NISVVAVCPK	NISVVAVC(+Disulfide)PK	FERRANTI_E_REP1_13LUGLIO23	30.45	2	18.2	7.8	0.016	59	6.3	62	22.6	40	4.5	217	17.2	124	11.9	1.3	39.5	130	230	139	239	A0A3B6KKU4	133	1	0	0	A0A3B5Y7Y1	237	1	0	0	78356.2	WHEAT	Uncharacterized protein	62720.9	WHEAT	Ketol-acid reductoisomerase
659.645	3	765125	-5.7	CASAVAEK	C(+Disulfide)ASAVAEK	AGADCWVPGIGR	AGADC(+Disulfide)WVPGIGR	FERRANTI_E_REP1_13LUGLIO23	21.398	1	17.2	7	0.023	56	9.8	11	28.8	3	4.2	1277	8.3	738	7.4	86	20	57	235	64	246	A0A3B6KJX5	57	1	0	0	A0A446R9F0	239	1	0	0	88347.4	WHEAT	HATPase_c domain-containing protein	68611.1	TRITD	Lysine--tRNA ligase
538.937	3	3610000	-0.57	ALAYSCLA	ALAYSC(+Disulfide)LA	NISCLTR	NISC(+Disulfide)LTR	FERRANTI_E_REP1_13LUGLIO23	43.947	2	16.6	5.8	0.0097	57	6.6	23	23.6	2	2.2	710	8.7	110	10	1.6	35.1	326	153	333	159	A3KLL4	331	1	0	0	A3KLL4	156	1	0	0	35486.2	WHEAT	Malate dehydrogenase	35486.2	WHEAT	Malate dehydrogenase
865.767	3	669243	-1.7	CRRRFDLGDAEFLR	C(+Disulfide)RRRFDLGDAEFLR	PASLQCPK	PASLQ(Deamidated)C(+Disulfide)PK	FERRANTI_E_REP1_13LUGLIO23	52.039	1	17.3	7.5	0.045	55	6.6	222	18.5	34	4.5	1175	11.3	339	10.7	8.6	32.7	700	19	713	26	Q24M29	700	1	0	0	A0A3B5XYZ1	24	1	0	0	94405.6	WHEAT	1,4-alpha-glucan branching enzyme	41883.3	WHEAT	Methionine aminopeptidase
982.457	3	2770000	-1.2	SELLPCIGANNRAIR	SELLPC(+Disulfide)IGANN(Deamidated)RAIR	EAAAFCSQDCFK	EAAAFC(+Disulfide)SQ(Deamidated)DCFK	FERRANTI_E_REP1_13LUGLIO23	41.105	1	17.7	7	0.035	58	6.7	85	23.7	155	3	1178	12.3	869	11	4	37	96	35	110	46	A0A2X0U0K8	101	1	0	0	A0A3B5XYZ1	40	1	0	0	99204.9	WHEAT	Importin N-terminal domain-containing protein	41883.3	WHEAT	Methionine aminopeptidase
953.862	5	3680000	-2.3	TSLVSTCYITVPFRASSLPHMLPSEK	TSLVSTC(+Disulfide)YITVPFRASSLPHMLPSEK	SCCTSVNEVICHGIPDAR	SCC(+Disulfide)TSVNEVICHGIPDAR	FERRANTI_E_REP1_13LUGLIO23	58.989	1	18.1	5.2	0.01	66	5.8	290	21.2	329	5.1	521	18.7	577	12.3	1.3	44.8	105	196	130	213	A0A3B6KAD3	111	1	0	0	A0A3B5XYZ1	198	1	0	0	38866.2	WHEAT	Sulfurtransferase	41883.3	WHEAT	Methionine aminopeptidase
398.547	3	5140000	0.82	CIRAGGK	C(+Disulfide)IRAGGK	CITR	C(+Disulfide)ITR	FERRANTI_E_REP1_13LUGLIO23	9.833	2	16.9	7.7	0.03	49	9.2	4	27.6	1	-0.2	1578	1.6	313	7.7	10	23.5	77	249	83	252	A0A446R0C9	77	1	0	0	A0A446SB04	249	1	0	0	105351	TRITD	Alanine--tRNA ligase	84571.5	TRITD	Methionyl-tRNA synthetase
1217.63	2	668853	3.3	GCEVIVSGK	GC(+Disulfide)EVIVSGK	PKTIVDVGCGIGGSSR	PKTIVDVGC(+Disulfide)GIGGSSR	FERRANTI_E_REP1_13LUGLIO23	57.959	2	15.8	4.5	0.00074	73	9.8	0.17	49	5	-0.1	1416	9.9	950	6	5.5	34	133	130	141	145	Q8L804	134	1	0	0	A0A3B6NSH3	138	1	0	0	25375	WHEAT	Putative 40S ribosomal protein S3	39575.4	WHEAT	Methyltransf_11 domain-containing protein
346.175	4	22900000	-3	ICEISR	IC(+Disulfide)EISR	CALTQK	C(+Disulfide)ALTQ(Deamidated)K	FERRANTI_E_REP1_13LUGLIO23	15.449	2	18.7	7.8	0.018	53	9.1	15	23.5	4	5.2	240	11.6	50	9.6	11	25.1	263	884	268	889	A0A3B5XW81	264	1	0	0	A0A3B6EIT7	884	1	0	0	66834	WHEAT	Arginyl-tRNA synthetase	150576	WHEAT	NAB domain-containing protein
723.02	3	1430000	-7.5	VCENTVSIDFK	VC(+Disulfide)ENTVSIDFK	LCPPSRSR	LC(+Disulfide)PPSRSR	FERRANTI_E_REP1_13LUGLIO23	67.884	1	16.6	8.3	0.0074	62	8.2	13	29.3	2	2.6	1858	7.7	657	8.4	11	30	22	294	32	301	A0A446WQD0	23	1	0	0	Q36813	295	1	0	0	39167.5	TRITD	Protein-serine/threonine phosphatase	44278.6	WHEAT	NAD(P)H dehydrogenase subunit H
500.577	3	2430000	-5.5	ALEEKCSPK	ALEEKC(+Disulfide)SPK	TFCK	TFC(+Disulfide)K	FERRANTI_E_REP1_13LUGLIO23	53.746	1	16.2	5.9	0.0077	58	10.3	1.2	35.4	1	0.6	5303	-0.9	1067	2.8	797	7.4	75	377	83	380	A0A446SB04	80	1	0	0	A0A3B6KJM7	379	1	0	0	84571.5	TRITD	Methionyl-tRNA synthetase	58428.3	WHEAT	NEDD8-activating enzyme E1 regulatory subunit
578.974	3	1250000	-3.6	CNLAGK	C(+Disulfide)N(Deamidated)LAGK	RLVAGCIPFR	RLVAGC(+Disulfide)IPFR	FERRANTI_E_REP1_13LUGLIO23	62.112	1	16.3	3.8	0.046	51	8.2	46	21.4	20	4.1	1530	6.2	565	8.1	51	21	291	20	296	29	A0A1D5UPJ6	291	1	0	0	W5FJ85	25	1	0	0	55432.2	WHEAT	Pyruvate kinase	20160.7	WHEAT	Nudix hydrolase domain-containing protein
900.656	5	10300000	4	CVLAFNSLLTVLSKHPQGDRFAR	C(+Disulfide)VLAFNSLLTVLSKHPQGDRFAR	ITQCVGDPDADEDNPVLK	ITQC(+Disulfide)VGDPDADEDN(Deamidated)PVLK	FERRANTI_E_REP1_13LUGLIO23	69.542	2	18.1	6.4	0.014	64	9.1	22	32.3	14	4.2	1155	15.1	864	9	23	32	387	503	409	520	A0A3B5XZJ7	387	1	0	0	A0A2X0THZ8	506	1	0	0	112484	WHEAT	Uncharacterized protein	88338	WHEAT	PA domain-containing protein
873.923	2	1600000	-0.7	QVVIADCGQL	Q(Gln->pyro-Glu)VVIADC(+Disulfide)GQL	ALCTGEK	ALC(+Disulfide)TGEK	FERRANTI_E_REP1_13LUGLIO23	49.453	1	18.2	10.1	0.003	63	4.5	74	19.5	17	3.8	124	17.2	29	10.5	0.87	38.7	162	38	171	44	Q93W25	168	1	0	0	Q93W25	40	1	2	0	18391.3	WHEAT	Peptidyl-prolyl cis-trans isomerase	18391.3	WHEAT	Peptidyl-prolyl cis-trans isomerase
676.302	4	5090000	4.6	LPWKETMSFNCSAAPEGAR	LPWKETM(Oxidation)SFNC(+Disulfide)SAAPEGAR	SGGNCR	SGGN(Deamidated)C(+Disulfide)R	FERRANTI_E_REP1_13LUGLIO23	16.411	2	21.4	6	0.0069	64	15.2	0.36	46.8	2	3.8	524	15.2	847	6.2	113	21.8	124	387	142	392	A0A446Q8B4	134	1	0	0	W5D4Y4	391	1	0	0	39204.8	TRITD	Fe2OG dioxygenase domain-containing protein	91873.7	WHEAT	Protein transport protein SEC23
801.63	4	6720000	1.6	VGICGEHGGEPSSVAFFAK	VGIC(+Disulfide)GEHGGEPSSVAFFAK	AGLDYVSCSPFR	AGLDYVSC(+Disulfide)SPFR	FERRANTI_E_REP1_13LUGLIO23	53.921	2	33.4	11.8	2.7e-06	99	18.7	0.098	53.8	6	8.6	133	22.5	40	14.7	1.7	41.4	841	860	859	871	A0A3B5Y1R8	844	1	0	0	A0A3B5Y1R8	867	1	0	0	96295.1	WHEAT	Pyruvate, phosphate dikinase	96295.1	WHEAT	Pyruvate, phosphate dikinase
896.772	3	3790000	7.4	CDSLGPLMVNVTK	C(+Disulfide)DSLGPLMVNVTK	AGLDYVSCSPFR	AGLDYVSC(+Disulfide)SPFR	FERRANTI_E_REP1_13LUGLIO23	69.504	1	18.8	7	0.0022	69	7.3	14	30.8	5	3.9	187	19.6	75	11.5	0.57	44.7	490	860	502	871	A0A3B6SNB4	490	1	0	0	A0A3B5Y1R8	867	1	0	0	110131	WHEAT	Tr-type G domain-containing protein	96295.1	WHEAT	Pyruvate, phosphate dikinase
781.39	2	2470000	-6.4	CLKSQLAPGSR	C(+Disulfide)LKSQ(Deamidated)LAPGSR	CPGK	C(+Disulfide)PGK	FERRANTI_E_REP1_13LUGLIO23	39.636	1	18.5	3.1	0.011	56	7	18	24.4	5	3.5	164	14.7	55	10.9	1.5	35.3	327	623	337	626	A0A077RWC8	327	1	0	0	W5EB84	623	1	0	0	80791.5	WHEAT	TPR_REGION domain-containing protein	108653	WHEAT	Ribonuclease
556.281	3	46200000	5.7	MCDLVARTGR	MC(+Disulfide)DLVARTGR	IACNK	IAC(+Disulfide)NK	FERRANTI_E_REP1_13LUGLIO23	35.829	2	16.9	7.8	0.013	57	9.1	4.9	30.8	1	2.1	999	7.6	380	7.8	13	26.5	1	70	10	74	W5FJ85	2	1	0	0	A0A0C4BIR6	72	1	0	0	20160.7	WHEAT	Nudix hydrolase domain-containing protein	24731.2	WHEAT	Ribosomal_L16 domain-containing protein
347.513	6	8590000	2	CHLTAFLGYK	C(+Disulfide)HLTAFLGYK	AQCPIIER	AQ(Deamidated)C(+Disulfide)PIIER	FERRANTI_E_REP1_13LUGLIO23	22.287	1	19.7	8.5	0.017	58	8.8	39	24	14	7	139	18.5	70	10.9	8.8	30.5	41	60	50	67	Q08G39	41	1	0	0	W5D067	62	1	0	0	44094.9	WHEAT	Ribosomal protein L3	22316	WHEAT	Ribosomal_S7 domain-containing protein
1098.32	5	4870000	7.3	FFGNLMDAGMCSVCGEESFGTGSDHIR	FFGNLM(Oxidation)DAGMCSVC(+Disulfide)GEESFGTGSDHIR	KFAYQTGVKACVAYGGAPIHQQLR	KFAYQTGVKAC(+Disulfide)VAYGGAPIHQQ(Deamidated)LR	FERRANTI_E_REP1_13LUGLIO23	62.12	1	20.3	4.5	0.0096	66	14.1	0.87	46.3	22	7.2	133	24.5	227	6.2	276	21.4	370	276	396	299	Q8VX48	383	1	0	0	A0A096USR9	286	1	0	0	62789.7	WHEAT	Phosphoglucomutase (alpha-D-glucose-1,6-bisphosphate-dependent) (Fragment)	67059.5	WHEAT	RNA helicase
746.037	3	1460000	4	CLSAIIASR	C(+Disulfide)LSAIIASR	CMVASSDPPNRK	C(+Disulfide)MVASSDPPN(Deamidated)RK	FERRANTI_E_REP1_13LUGLIO23	62.558	2	18.7	9.1	0.012	60	8.4	15	29	3	2.9	644	12.6	345	10.3	3.9	34.7	351	48	359	59	A0A446KHR2	351	1	0	0	Q9LKW6	48	1	0	0	127635	TRITD	TIP120 domain-containing protein	183140	WHEAT	Starch synthase III
1002.16	3	6840000	0.094	CWGIGFGLR	C(+Disulfide)WGIGFGLR	DALSDCRKATEIDSSFLK	DALSDC(+Disulfide)RKATEIDSSFLK	FERRANTI_E_REP1_13LUGLIO23	65.594	1	16.2	4.6	0.018	61	5.6	90	23.7	33	3.2	618	15.3	374	10.6	1.6	41.1	547	656	555	673	A0A446U9D3	547	1	0	0	A0A077RWC8	661	1	0	0	97688.4	TRITD	Trehalose 6-phosphate phosphatase	80791.5	WHEAT	TPR_REGION domain-containing protein
513.924	3	798832	-1.5	VIKCK	VIKC(+Disulfide)K	HFLSCCSR	HFLSCC(+Disulfide)SR	FERRANTI_E_REP1_13LUGLIO23	17.883	2	15.6	7.4	0.012	56	1.9	720	8.1	282	0.9	1608	4.6	582	7.5	8	27.7	7	293	11	300	A0A3B6HTX5	10	1	2	0	A0A3B5Y4R1	298	1	2	0	40830.6	WHEAT	Alcohol dehydrogenase ADH1A	101180	WHEAT	Trehalose 6-phosphate phosphatase
604.304	3	14700000	4.4	CSRDIR	C(+Disulfide)SRDIR	ETVLEKSCR	ETVLEKSC(+Disulfide)R	FERRANTI_E_REP1_13LUGLIO23	46.858	1	16.2	1	0.026	54	8.9	4.5	32	3	2.5	400	12.5	159	7.3	14	27.2	367	566	372	574	A0A3B6IW06	367	1	0	0	A0A446UV52	573	1	0	0	42879.3	WHEAT	Uncharacterized protein	93779.2	TRITD	Tr-type G domain-containing protein
839.416	4	2040000	7	CGINYQPPSVVPGGDLAK	C(+Disulfide)GIN(Deamidated)YQPPSVVPGGDLAK	TIQFVDWCPTGFK	TIQFVDWC(+Disulfide)PTGFK	FERRANTI_E_REP1_13LUGLIO23	60.113	2	29.1	12.4	2e-06	101	16.7	0.058	56.4	1	8.8	40	28	12	12.4	2	41	347	334	364	346	A0A446RST6	347	1	0	0	A0A446RST6	341	1	1	0	49101.8	TRITD	Tubulin alpha chain	49101.8	TRITD	Tubulin alpha chain
839.165	4	3180000	1.7	CGINYQPPSVVPGGDLAK	C(+Disulfide)GINYQPPSVVPGGDLAK	TIQFVDWCPTGFK	TIQFVDWC(+Disulfide)PTGFK	FERRANTI_E_REP1_13LUGLIO23	60.354	1	31.1	16.8	6.1e-06	96	14.3	0.82	44.9	1	13.2	1.8	41.5	3	16.8	0.14	52.5	347	334	364	346	A0A446RST6	347	1	0	0	A0A446RST6	341	1	1	0	49101.8	TRITD	Tubulin alpha chain	49101.8	TRITD	Tubulin alpha chain
842.666	4	1130000	-2.2	CGINYQPPTVVPGGDLAK	C(+Disulfide)GINYQPPTVVPGGDLAK	TIQFVDWCPTGFK	TIQFVDWC(+Disulfide)PTGFK	FERRANTI_E_REP1_13LUGLIO23	60.282	1	25.6	11.3	1.9e-05	91	14.3	0.26	49.9	2	7.7	69	25.7	28	11.3	3.3	38.9	353	340	370	352	A0A446TGC0	353	1	0	0	A0A446TGC0	347	1	1	0	46243.3	TRITD	Tubulin alpha chain	46243.3	TRITD	Tubulin alpha chain
1573.81	3	12100000	7.8	SILCEFFKAGQCQKGFKCK	SILC(+Disulfide)EFFKAGQCQKGFKCK	IRLTSHNCYSQQPKPQPIKYR	IRLTSHNC(+Disulfide)YSQQPKPQPIKYR	FERRANTI_E_REP1_13LUGLIO23	70.249	1	17.4	8.1	0.042	60	7.2	100	25.8	56	4	1155	15.2	826	10.2	10	35.7	124	850	142	870	A0A077RHJ9	127	1	0	0	A0A2X0S5D0	857	1	0	0	25615.6	WHEAT	C3H1-type domain-containing protein	130971	WHEAT	Ubiquitinyl hydrolase 1
659.135	5	11700000	-0.86	SCLLLQFTDKR	SC(+Disulfide)LLLQ(Deamidated)FTDKR	LTSHNCYSQQPKPQPIK	LTSHNC(+Disulfide)YSQQ(Deamidated)PKPQPIK	FERRANTI_E_REP1_13LUGLIO23	59.358	1	16.9	8.3	0.0083	65	6	76	25.1	46	5.2	149	22.2	119	10.9	1.3	42.9	20	852	30	868	A0A1D6AQW4	21	1	0	0	A0A2X0S5D0	857	1	0	0	23061.3	WHEAT	Uncharacterized protein	130971	WHEAT	Ubiquitinyl hydrolase 1
790.046	3	2400000	-1.4	SLNAMCKQSVAR	SLN(Deamidated)AMC(+Disulfide)KQSVAR	CFGYMVSKK	C(+Disulfide)FGYMVSKK	FERRANTI_E_REP1_13LUGLIO23	43.048	1	16.8	5.6	0.03	56	6.8	92	21.6	83	3.3	1520	9.4	896	10	7	32.7	261	95	272	103	A0A3B5ZRV5	266	1	0	0	Q9ZR33	95	1	0	0	94961.2	WHEAT	Histidine--tRNA ligase	41499.2	WHEAT	UDP-arabinopyranose mutase
662.044	4	3070000	-2.4	PVTECYKGER	PVTEC(+Disulfide)YKGER	DSACRCFGYMVSK	DSAC(+Disulfide)RCFGYMVSK	FERRANTI_E_REP1_13LUGLIO23	31.94	1	15.8	8	0.031	57	6.2	107	21.9	19	2.5	2472	8.2	883	9.6	6	34.4	146	90	155	102	A0A3B6HQF0	150	1	1	0	Q9ZR33	93	1	0	0	25730.3	WHEAT	Uncharacterized protein	41499.2	WHEAT	UDP-arabinopyranose mutase
429.203	4	2520000	7	QCKEALQR	QC(+Disulfide)KEALQ(Deamidated)R	GANCYGR	GANC(+Disulfide)YGR	FERRANTI_E_REP1_13LUGLIO23	10.606	1	15.1	4.8	0.015	56	10.3	0.61	40	1	5.4	27	23.7	19	4.8	42	21.7	595	405	602	411	Q9LEE2	596	1	0	0	Q6EY62	408	1	0	0	86795.7	WHEAT	Starch synthase, chloroplastic/amyloplastic	108225	WHEAT	UDP-glucose-fructose-phosphate glucosyltransferase
946.933	6	6340000	1.8	QMMQEEQPLQVARCTKIINPNTDDAK	Q(Gln->pyro-Glu)MMQEEQPLQVARC(+Disulfide)TKIINPNTDDAK	CVQECRDDQQQHGRHEQEEQGR	CVQEC(+Disulfide)RDDQQQHGRHEQEEQGR	FERRANTI_E_REP1_13LUGLIO23	44.692	2	18.9	6.6	0.031	61	6.2	97	25.8	99	5	209	22.5	194	12.7	1.6	43.7	78	60	103	81	A0A0C4BK41	91	1	0	0	A0A446RB40	64	1	0	0	47639.4	WHEAT	AAA domain-containing protein	66325.1	TRITD	Uncharacterized protein
891.105	3	2360000	5.4	VATVQCLSGTGSLR	VATVQ(Deamidated)C(+Disulfide)LSGTGSLR	PDVKNCFGWSK	PDVKN(Deamidated)C(+Disulfide)FGWSK	FERRANTI_E_REP1_13LUGLIO23	61.982	2	16.9	7.5	0.031	57	6.3	150	20.5	59	3	2095	9	762	10.6	4.8	35.4	81	269	94	279	A0A3B6ELG3	86	1	0	0	A0A3B6HSA4	274	1	0	0	42669.4	WHEAT	Aspartate aminotransferase	76938	WHEAT	Uncharacterized protein
692.356	2	7700000	-6.1	ECKVLER	EC(+Disulfide)KVLER	IFCK	IFC(+Disulfide)K	FERRANTI_E_REP1_13LUGLIO23	59.287	1	15.3	2.4	0.044	49	4.8	46	18.8	6	-2.1	4428	-1	971	10.5	1.1	35.2	117	201	123	204	A0A077RR46	118	1	0	0	A0A3B6C021	203	1	0	0	76882.6	WHEAT	BHLH domain-containing protein	38823.1	WHEAT	Uncharacterized protein
910.26	5	8950000	-2.1	PEECIAIGNELLSWKK	PEEC(+Disulfide)IAIGNELLSWKK	VIACVGETLEQREAGSTMAVVAEQTK	VIAC(+Disulfide)VGETLEQREAGSTMAVVAEQTK	FERRANTI_E_REP1_13LUGLIO23	49.514	1	15.1	5	0.027	61	10.1	1.3	44.5	1	1.9	783	16.8	743	5	70	27.3	574	124	589	149	A0A3B6I687	577	1	0	0	A0A3B6EEA7	127	1	0	0	127389	WHEAT	CBM20 domain-containing protein	26774.9	WHEAT	Uncharacterized protein
517.248	3	9100000	-6.4	VCRPPNR	VC(+Disulfide)RPPNR	VCASGMK	VC(+Disulfide)ASGM(Oxidation)K	FERRANTI_E_REP1_13LUGLIO23	31.654	2	15.4	6.3	0.034	51	9.1	2.2	33.3	1	-1.7	2810	2.3	801	6.3	14	25.3	232	91	238	97	A0A077RSB4	233	1	0	0	A0A3B6LKJ0	92	1	0	0	105377	WHEAT	Coatomer subunit beta	40849.4	WHEAT	Uncharacterized protein
676.303	4	1000000	-0.0082	QPERGCSGESTAEQR	Q(Deamidated)PERGC(+Disulfide)SGESTAEQR	AGDACPTAVHK	AGDAC(+Disulfide)PTAVHK	FERRANTI_E_REP1_13LUGLIO23	15.953	1	17.9	2.6	0.021	59	9.5	9	32.8	28	3.1	899	12.8	1071	8.4	20	29.4	119	42	133	52	Q0Q5D9	124	1	0	0	A0A2X0SD86	46	1	0	0	24550.7	WHEAT	Globulin 1	43607.7	WHEAT	Uncharacterized protein
826.403	3	3770000	-3	LSCGAAGMNRELLGR	LSC(+Disulfide)GAAGMNRELLGR	CICRYFK	CIC(+Disulfide)RYFK	FERRANTI_E_REP1_13LUGLIO23	55.37	2	17.1	8.9	0.0074	63	7.2	12	30.8	3	1.9	629	13.6	306	9.9	1.6	39.5	839	326	853	332	A0A446NBE8	841	1	0	0	A0A3B6LYP0	328	1	0	0	122998	TRITD	Leucyl-tRNA synthetase	54315.3	WHEAT	Uncharacterized protein
679.721	5	3550000	5.4	ANGAGAGCCAAKGPGYATPR	AN(Deamidated)GAGAGCC(+Disulfide)AAKGPGYATPR	ELDCAAAAANRDALAK	ELDC(+Disulfide)AAAAAN(Deamidated)RDALAK	FERRANTI_E_REP1_13LUGLIO23	39.969	1	16.8	3.7	0.0084	65	8.1	22	30.7	15	4.7	471	17.4	286	10.3	3	39.4	16	82	35	97	A0A3B6EN11	24	1	0	0	A0A446WN60	85	1	0	0	54109.5	WHEAT	Methanethiol oxidase	130390	TRITD	Uncharacterized protein
926.452	3	1080000	0.4	LLGISCDDVQSHK	LLGISC(+Disulfide)DDVQ(Deamidated)SHK	KAVGIWGCKDCGK	KAVGIWGCKDC(+Disulfide)GK	FERRANTI_E_REP1_13LUGLIO23	68.055	2	16.5	2.8	0.0085	63	9.6	6.3	34.6	8	4.9	573	15	249	6.9	84	23.3	67	53	79	65	A0A3B6DBZ8	72	1	0	0	A0A341T1J6	63	1	0	0	21936.3	WHEAT	Peroxiredoxin	10559.5	WHEAT	Uncharacterized protein
692.345	4	3310000	3.1	KDYFLCAETPGAAK	KDYFLC(+Disulfide)AETPGAAK	IIYGGSVTGASCK	IIYGGSVTGASC(+Disulfide)K	FERRANTI_E_REP1_13LUGLIO23	38.03	1	18.6	5.2	0.046	56	8	60	24.7	53	3	1794	10	876	7.5	85	23.3	110	207	123	219	A0A3B6I0R6	115	1	0	0	A0A3B6EEA7	218	1	0	0	54554.8	WHEAT	PH domain-containing protein	26774.9	WHEAT	Uncharacterized protein
695.695	3	5880000	5.1	VCENTVSIDFK	VC(+Disulfide)EN(Deamidated)TVSIDFK	LACLTAIK	LAC(+Disulfide)LTAIK	FERRANTI_E_REP1_13LUGLIO23	67.224	1	16.1	0.2	0.024	56	9.5	1.9	37.1	3	1.6	371	14.3	260	6.6	13	28.7	22	1072	32	1079	A0A446WQD0	23	1	0	0	A0A3B6HY51	1074	1	0	0	39167.5	TRITD	Protein-serine/threonine phosphatase	286673	WHEAT	Uncharacterized protein
846.093	3	2130000	0.66	GLCAIAQAESLR	GLC(+Disulfide)AIAQ(Deamidated)AESLR	CDLTQKLEEVK	C(+Disulfide)DLTQ(Deamidated)KLEEVK	FERRANTI_E_REP1_13LUGLIO23	64.996	1	17.1	8	0.029	57	4.7	718	13.2	189	4.6	779	12.9	206	12.4	1.3	40.5	95	851	106	861	Q8L804	97	1	0	0	A0A077RYD7	851	1	0	0	25375	WHEAT	Putative 40S ribosomal protein S3	147078	WHEAT	Uncharacterized protein
1076.52	3	362358	1.8	SLSCAPASPFAGPAPR	SLSC(+Disulfide)APASPFAGPAPR	VVNECSGAETWLHEK	VVNEC(+Disulfide)SGAETWLHEK	FERRANTI_E_REP1_13LUGLIO23	66.3	1	16.1	1.4	0.046	57	6	499	16.8	149	5.2	1042	13.6	333	10.1	11	33.2	18	723	33	737	A0A2X0TM85	21	1	0	0	A0A446JQ23	727	1	0	0	115210	WHEAT	Transket_pyr domain-containing protein	89823.7	TRITD	Uncharacterized protein
469.224	3	3280000	0.87	NGAVVVCR	N(Deamidated)GAVVVC(+Disulfide)R	ENCPK	ENC(+Disulfide)PK	FERRANTI_E_REP1_13LUGLIO23	15.046	2	16.4	5.8	0.005	59	10.2	0.48	38.8	4	4.3	37	19.9	47	6.2	9.2	26	464	219	471	223	A0A446KK10	470	1	0	0	A0A3B6I042	221	1	0	0	57600.3	TRITD	Tr-type G domain-containing protein	51614.1	WHEAT	Uncharacterized protein
943.785	3	528123	-7.4	QIIATCMNDQKDK	QIIATC(+Disulfide)MN(Deamidated)DQKDK	CISTLLNEMKR	C(+Disulfide)ISTLLNEM(Oxidation)KR	FERRANTI_E_REP1_13LUGLIO23	60.939	1	15	5.3	0.018	60	6.9	51	25.7	17	3	2282	9.2	1153	8.1	16	30.8	281	401	293	411	A0A446UV52	286	1	0	0	A0A446WSM0	401	1	0	0	93779.2	TRITD	Tr-type G domain-containing protein	48131.6	TRITD	Uncharacterized protein
544.266	3	15700000	0.41	CAGVFVIR	C(+Disulfide)AGVFVIR	ECTFNR	EC(+Disulfide)TFNR	FERRANTI_E_REP1_13LUGLIO23	38.466	2	18.4	6.2	0.0021	64	12.2	0.21	44.2	1	1.9	417	11.2	117	6.2	17	25	78	44	85	49	A0A3B5XV32	78	1	0	0	A0A3B5XV32	45	1	0	0	63867.8	WHEAT	Uncharacterized protein	63867.8	WHEAT	Uncharacterized protein
544.265	3	12700000	-1.2	CAGVFVIR	C(+Disulfide)AGVFVIR	ECTFNR	EC(+Disulfide)TFNR	FERRANTI_E_REP1_13LUGLIO23	39.268	1	18	6.2	0.0098	57	11.8	0.51	40.3	1	1.9	276	13	107	6.2	18	24.8	78	44	85	49	A0A3B5XV32	78	1	0	0	A0A3B5XV32	45	1	0	0	63867.8	WHEAT	Uncharacterized protein	63867.8	WHEAT	Uncharacterized protein
643.33	4	5340000	1.5	VIACVGETLEQR	VIAC(+Disulfide)VGETLEQR	IIYGGSVTGASCK	IIYGGSVTGASC(+Disulfide)K	FERRANTI_E_REP1_13LUGLIO23	41.787	1	26	13.8	0.00025	78	11.7	5.5	34.5	3	6.7	183	19.3	67	14.3	0.9	42.4	124	207	135	219	A0A3B6EEA7	127	1	0	0	A0A3B6EEA7	218	1	0	0	26774.9	WHEAT	Uncharacterized protein	26774.9	WHEAT	Uncharacterized protein
471.205	3	2650000	-0.021	CMEPVEK	C(+Disulfide)MEPVEK	TACER	TAC(+Disulfide)ER	FERRANTI_E_REP1_13LUGLIO23	8.628	1	21.3	10.9	0.00023	72	9.8	1.3	34.5	5	5.1	45	19.1	15	11.5	0.36	40.1	335	287	341	291	A0A3B6HS11	335	1	2	0	A0A3B6HS11	289	1	2	0	73191.5	WHEAT	Uncharacterized protein	73191.5	WHEAT	Uncharacterized protein
471.205	3	1930000	-0.51	CMEPVEK	C(+Disulfide)MEPVEK	TACER	TAC(+Disulfide)ER	FERRANTI_E_REP1_13LUGLIO23	8.508	1	20.7	8.6	0.00045	69	11.7	0.36	40.1	5	2.3	379	9.9	110	9	2.6	31.4	335	287	341	291	A0A3B6HS11	335	1	2	0	A0A3B6HS11	289	1	2	0	73191.5	WHEAT	Uncharacterized protein	73191.5	WHEAT	Uncharacterized protein
471.205	3	1570000	-0.49	CMEPVEK	C(+Disulfide)MEPVEK	TACER	TAC(+Disulfide)ER	FERRANTI_E_REP1_13LUGLIO23	9.281	1	16.7	9	0.034	50	7.7	17	23.2	3	4.2	196	12.7	93	9	7.1	27.2	335	287	341	291	A0A3B6HS11	335	1	2	0	A0A3B6HS11	289	1	2	0	73191.5	WHEAT	Uncharacterized protein	73191.5	WHEAT	Uncharacterized protein
407.931	4	1190000	-2.4	REGASCSR	REGASC(+Disulfide)SR	CRQECK	C(+Disulfide)RQECK	FERRANTI_E_REP1_13LUGLIO23	1.827	1	17.9	4.7	0.036	52	11.7	1.8	34.8	5	2.2	699	8.9	708	6.2	57	19.8	701	21	708	26	A0A3B6IW10	706	1	0	0	A0A3B6ISY7	21	1	0	0	84379.8	WHEAT	Uncharacterized protein	68127.3	WHEAT	Uncharacterized protein
1142.82	4	18000000	-4.2	ELCEPLGEIFEVR	ELC(+Disulfide)EPLGEIFEVR	NVLHAMYCILEKEGTAGLYRGLGPSCIK	N(Deamidated)VLHAMYC(+Disulfide)ILEKEGTAGLYRGLGPSCIK	FERRANTI_E_REP1_13LUGLIO23	49.672	1	19.2	7	0.022	62	8.8	20	32.8	38	4	452	19.2	540	10.4	6.9	37.4	127	352	139	379	A0A3B6RKG6	129	1	0	0	A0A3B6NQ47	359	1	0	0	51899	WHEAT	Uncharacterized protein	46246.8	WHEAT	Uncharacterized protein
359.997	5	13100000	1.2	CKGKGSK	C(+Disulfide)KGKGSK	ALCATVSASLR	ALC(+Disulfide)ATVSASLR	FERRANTI_E_REP1_13LUGLIO23	21.638	2	21.6	8.7	0.008	59	9.9	13	27.3	7	4.2	479	11.6	183	11.7	4.2	32.2	155	32	161	42	T1MLV7	155	1	0	0	A0A3B6NRD3	34	1	0	0	47089.7	TRIUA	Uncharacterized protein	39703.8	WHEAT	Uncharacterized protein
1043.99	4	3450000	1.9	FLMFCGFTYLGLLTGNDVTSTTTK	FLMFC(+Disulfide)GFTYLGLLTGN(Deamidated)DVTSTTTK	MSERCIEEGTHPR	MSERC(+Disulfide)IEEGTHPR	FERRANTI_E_REP1_13LUGLIO23	52.102	1	24.1	9.3	5.6e-05	88	14.8	0.087	56	1	5.1	185	22.7	315	9.3	6.7	37.1	267	104	290	116	A0A3B6REA0	271	1	0	0	A0A3B6NXW9	108	1	0	0	66248.5	WHEAT	Uncharacterized protein	59013.6	WHEAT	Uncharacterized protein
1087.32	5	4620000	-1.5	EGASCSRGFGFVTMATDEESYK	EGASC(+Disulfide)SRGFGFVTMATDEESYK	VMGAKRTIEVGVYTGCSVLATALAIPDDGR	VMGAKRTIEVGVYTGC(+Disulfide)SVLATALAIPDDGR	FERRANTI_E_REP1_13LUGLIO23	67.715	2	20.6	5.1	0.0024	72	9.7	5.8	38.2	36	5.5	116	25.1	189	10.9	2.4	41.9	702	76	723	105	A0A3B6IW10	706	1	0	0	A0A3B6RHN6	91	1	0	0	84379.8	WHEAT	Uncharacterized protein	27072.1	WHEAT	Uncharacterized protein
569.27	3	1400000	-2.1	NGTVCLAPTNPR	NGTVC(+Disulfide)LAPTNPR	DCTK	DC(+Disulfide)TK	FERRANTI_E_REP1_13LUGLIO23	68.447	2	15.9	3.1	0.00056	70	9.8	0.2	44.8	2	0.9	1083	7.5	792	6.1	7.2	29.3	215	258	226	261	A0A3B6C021	219	1	0	0	A0A446QWK3	259	1	0	0	38823.1	WHEAT	Uncharacterized protein	25122	TRITD	Uncharacterized protein
858.899	4	3550000	-5.6	VPQAICICPTRELAQQNK	VPQAIC(+Disulfide)ICPTRELAQQNK	SCYNCGEPGHISR	SC(+Disulfide)YN(Deamidated)CGEPGHISR	FERRANTI_E_REP1_13LUGLIO23	39.778	2	15.2	3.6	0.022	61	5.5	82	25.1	131	3.6	407	18.1	537	9.7	2.3	40.5	172	245	189	257	A0A3B6IX48	177	1	0	0	A0A446QWK3	246	1	0	0	55895.2	WHEAT	Uncharacterized protein	25122	TRITD	Uncharacterized protein
1022.5	3	3110000	4	NVLCGKCKGK	NVLCGKC(+Disulfide)KGK	FGVVTMCIGSGMGAAAVFER	FGVVTM(Oxidation)C(+Disulfide)IGSGMGAAAVFER	FERRANTI_E_REP1_13LUGLIO23	57.571	2	15.2	4.7	0.019	61	5.2	78	24.4	105	4.4	153	21.5	208	10	1.4	41.8	149	418	158	437	T1MLV7	155	1	0	0	A0A446WSM0	424	1	0	0	47089.7	TRIUA	Uncharacterized protein	48131.6	TRITD	Uncharacterized protein
696.708	5	8470000	3.5	EQYDRCLFENTYGVEATDEGRR	EQ(Deamidated)YDRC(+Disulfide)LFENTYGVEATDEGRR	ACGHTEGR	AC(+Disulfide)GHTEGR	FERRANTI_E_REP1_13LUGLIO23	35.409	1	17.6	0.2	0.035	59	8.3	23	30.6	15	4.8	271	20	157	9.3	12	33.6	185	188	206	195	A0A3B6NTQ7	190	1	0	0	A0A2X0S675	189	1	0	0	70349.8	WHEAT	VID27 domain-containing protein	39192.6	WHEAT	Uncharacterized protein

## Sheet: E2
m/z	z	Intensity	ppm	DB Peptide 1	Peptide 1	DB Peptide 2	Peptide 2	Fraction	RT	Spectrum	Score	Score Diff	Expect	-10logP	Sc 1	Exp 1	-10logP 1	Rk 1	Sc 2	Exp 2	-10logP 2	Rk 2	L Sc	L Exp	L -10logP	Start 1	Start 2	End 1	End 2	Acc #	XLink AA 1	Intra 1	Inter 1	Decoy 1	Acc #2	XLink AA 2	Intra 2	Inter 2	Decoy 2	Protein MW	Species	Protein Name	Protein MW3	Species4	Protein Name5
494.01	4	5790000	1.5	CRPVALSQVAR	C(+Disulfide)RPVALSQVAR	QLQCER	QLQC(+Disulfide)ER	FERRANTI_E_REP2_13LUGLIO23	26.813	1	21.5	7.7	0.04	53	13.7	2.3	35.8	2	4.1	347	14.1	173	9	27	25.2	76	28	86	33	A0A142ESP2	76	1	0	0	A0A142ESP2	31	1	2	0	66181	TRIDC	High molecular weight glutenin subunit 1Ay protein	66181	TRIDC	High molecular weight glutenin subunit 1Ay protein
497.514	4	85000000	0.11	CRPVAVSQVVR	C(+Disulfide)RPVAVSQVVR	QLQCER	QLQC(+Disulfide)ER	FERRANTI_E_REP2_13LUGLIO23	26.412	1	28.1	10	0.00057	72	18.1	0.13	48.4	1	8.9	20	26.6	21	10	11	29.2	76	28	86	33	A0A2L1K3K6	76	1	0	0	A0A2L1K3K6	31	1	2	0	73890.6	TRITD	High molecular weight glutenin (Fragment)	73890.6	TRITD	High molecular weight glutenin (Fragment)
857.403	4	2570000	1.2	QLQCERELQESSLEACR	QLQ(Deamidated)C(+Disulfide)ERELQESSLEACR	GEGIRCIIRMEN	GEGIRC(+Disulfide)IIRM(Oxidation)EN	FERRANTI_E_REP2_13LUGLIO23	35.134	2	16.2	3.9	0.027	60	6.2	61	26.4	74	4	337	19	505	10	3.2	39.1	28	366	44	377	A0A142ESP2	31	1	2	0	A0A3B6ING4	371	1	0	0	66181	TRIDC	High molecular weight glutenin subunit 1Ay protein	40831.6	WHEAT	Alcohol dehydrogenase ADH1D
851.046	3	1750000	1.5	ELQESSLEACR	ELQ(Deamidated)ESSLEAC(+Disulfide)R	WGGGSWSCRHR	WGGGSWSC(+Disulfide)RHR	FERRANTI_E_REP2_13LUGLIO23	35.296	1	19.6	3.2	0.00016	80	16.4	0.0027	67.6	1	4	145	20.3	296	6.3	19	29.1	34	45	44	55	A0A142ESP2	43	1	3	0	T1MWY5	52	1	0	0	66181	TRIDC	High molecular weight glutenin subunit 1Ay protein	42051.2	TRIUA	MoCF_biosynth domain-containing protein
848.426	3	2870000	-1.6	VICDTAVSK	VIC(+Disulfide)DTAVSK	TLPTMCNVNVSLYR	TLPTMC(+Disulfide)NVNVSLYR	FERRANTI_E_REP2_13LUGLIO23	64.391	1	16.1	4.3	0.028	57	6.1	141	20.4	59	4.9	391	16	167	10	5.1	34.8	223	327	231	340	A0A341P3K0	225	1	0	0	A2IBV5	332	1	0	0	95667.3	WHEAT	Importin N-terminal domain-containing protein	40435.1	WHEAT	Glutenin subunit
890.769	3	1700000	-0.51	TLPMMCRVNVPLYR	TLPMMC(+Disulfide)RVN(Deamidated)VPLYR	KCMEPVEK	KC(+Disulfide)M(Oxidation)EPVEK	FERRANTI_E_REP2_13LUGLIO23	67.649	2	15.7	3.5	0.0076	63	7.8	15	30.7	9	3.5	889	12.8	560	7.9	13	31.1	259	318	272	325	B2BZC7	264	1	0	0	A0A3B6HPY7	319	1	3	0	32721.7	WHEAT	LMW-m glutenin subunit 0154A5-M	71820	WHEAT	Uncharacterized protein
584.537	4	1540000	0.54	GCSGESTAEQR	GC(+Disulfide)SGESTAEQR	CRPVAVSQVVR	C(+Disulfide)RPVAVSQVVR	FERRANTI_E_REP2_13LUGLIO23	24.06	1	21.1	5.3	0.0015	69	14.2	0.26	46.9	2	3.3	951	11.4	432	6.9	63	23.1	123	76	133	86	Q0Q5D9	124	1	0	0	A0A2L1K3K6	76	1	0	0	24550.7	WHEAT	Globulin 1	73890.6	TRITD	High molecular weight glutenin (Fragment)
627.6	3	978634	-0.82	GCSGESTAEQR	GC(+Disulfide)SGESTAEQR	QLQCER	Q(Gln->pyro-Glu)LQC(+Disulfide)ER	FERRANTI_E_REP2_13LUGLIO23	21.075	2	22	3.8	5.5e-05	82	18.2	0.0012	68.1	1	2.2	596	11.2	260	3.8	161	16.9	123	28	133	33	Q0Q5D9	124	1	0	0	A0A142ESP2	31	1	2	0	24550.7	WHEAT	Globulin 1	66181	TRIDC	High molecular weight glutenin subunit 1Ay protein
597.262	4	3680000	0.33	GCSGESTAEQR	GC(+Disulfide)SGESTAEQR	ELQESSLEACR	ELQESSLEAC(+Disulfide)R	FERRANTI_E_REP2_13LUGLIO23	25.038	1	25.3	9.4	6.3e-05	83	15.3	0.11	51.1	4	9.2	9.9	31.4	5	10	5.5	34	123	34	133	44	Q0Q5D9	124	1	0	0	A0A142ESP2	43	1	3	0	24550.7	WHEAT	Globulin 1	66181	TRIDC	High molecular weight glutenin subunit 1Ay protein
851.186	4	2570000	7.7	AQQLAAQLPAMCR	AQQLAAQ(Deamidated)LPAMC(+Disulfide)R	VFLQQQCSPVAMPQSLAR	VFLQQQC(+Disulfide)SPVAMPQSLAR	FERRANTI_E_REP2_13LUGLIO23	52.795	2	26.6	5.5	0.00013	83	21.1	0.0066	66	2	12.2	3.7	38.6	13	14.8	0.58	46.6	792	163	804	180	Q41553	803	1	1	0	R4JB53	169	1	0	0	88476.2	WHEAT	HMW glutenin subunit Ax2	37803.1	WHEAT	Low-molecular-weight glutenin subunit
733.101	4	3660000	-3	DVSPGCRPITVSPGTR	DVSPGC(+Disulfide)RPITVSPGTR	QTCGYYLSAER	QTC(+Disulfide)GYYLSAER	FERRANTI_E_REP2_13LUGLIO23	37.478	1	21.8	10	0.0038	67	11.8	3.5	37.6	1	4.2	625	15.1	208	8.5	33	27.9	48	50	63	60	Q42451	53	1	0	0	A0A446QN17	52	1	0	0	84637.6	WHEAT	Glu-B1-1b HMW glutenin subunit	16420.3	TRITD	AAI domain-containing protein
670.116	5	22700000	-0.18	DVSPGCRPITVSPGTR	DVSPGC(+Disulfide)RPITVSPGTR	CQGGANAGHTIYNSEGK	C(+Disulfide)Q(Deamidated)GGANAGHTIYNSEGK	FERRANTI_E_REP2_13LUGLIO23	41.226	1	25.8	12	0.0022	71	13.8	2.7	39.7	1	4.5	669	15.8	638	12	7.9	35.1	48	95	63	111	Q42451	53	1	0	0	A0A3B6IXN0	95	1	0	0	84637.6	WHEAT	Glu-B1-1b HMW glutenin subunit	52158.9	WHEAT	Adenylosuccinate synthetase, chloroplastic
675.593	4	11600000	0.95	DVSPGCRPITVSPGTR	DVSPGC(+Disulfide)RPITVSPGTR	CTILPQEEK	C(+Disulfide)TILPQEEK	FERRANTI_E_REP2_13LUGLIO23	35.965	1	17.1	7.2	0.035	57	7.7	29	27.8	6	2.4	1282	11.3	472	9.4	8.6	33.1	48	453	63	461	Q42451	53	1	0	0	A0A3B5YT90	453	1	0	0	84637.6	WHEAT	Glu-B1-1b HMW glutenin subunit	52820	WHEAT	Aminotran_1_2 domain-containing protein
612.101	5	15000000	1	DVSPGCRPITVSPGTR	DVSPGC(+Disulfide)RPITVSPGTR	EGLNMACENALPR	EGLNMAC(+Disulfide)ENALPR	FERRANTI_E_REP2_13LUGLIO23	41.132	2	16.6	1.2	0.023	60	10	7.3	34.8	5	5	578	15.8	361	6.6	143	21.9	48	372	63	384	Q42451	53	1	0	0	A0A446TRS0	378	1	0	0	84637.6	WHEAT	Glu-B1-1b HMW glutenin subunit	58774.9	TRITD	Beta-amylase
691.575	4	3950000	-0.53	DVSPGCRPITVSPGTR	DVSPGC(+Disulfide)RPITVSPGTR	GCSGESTAEQR	GC(+Disulfide)SGESTAEQR	FERRANTI_E_REP2_13LUGLIO23	25.381	1	46.6	21.2	9.3e-08	113	25.4	0.01	62.4	1	17.6	0.75	43.8	3	21.2	0.1	52.4	48	123	63	133	Q42451	53	1	0	0	Q0Q5D9	124	1	0	0	84637.6	WHEAT	Glu-B1-1b HMW glutenin subunit	24550.7	WHEAT	Globulin 1
855.169	4	2650000	0.81	VFLQQQCSPVAMPQSLAR	VFLQQQC(+Disulfide)SPVAMPQSLAR	EGLNMACENALPR	EGLNMAC(+Disulfide)ENALPR	FERRANTI_E_REP2_13LUGLIO23	52.076	1	23.8	8.6	0.00066	76	13.2	1.6	42.1	4	9.5	25	30.3	16	10.6	11	33.8	163	372	180	384	R4JB53	169	1	0	0	A0A446TRS0	378	1	0	0	37803.1	WHEAT	Low-molecular-weight glutenin subunit	58774.9	TRITD	Beta-amylase
1028.03	4	5620000	5	TLPTMCSVNVPVYGTTTIVPFGVGTR	TLPTMC(+Disulfide)SVNVPVYGTTTIVPFGVGTR	AQQLAAQLPAMCR	AQQLAAQ(Deamidated)LPAMC(+Disulfide)R	FERRANTI_E_REP2_13LUGLIO23	64.549	2	21.7	10.4	0.0014	74	11.3	3.7	39.7	2	6.5	141	23.9	45	10.4	7.3	36.7	301	792	326	804	R4JB53	306	1	0	0	Q41553	803	1	1	0	37803.1	WHEAT	Low-molecular-weight glutenin subunit	88476.2	WHEAT	HMW glutenin subunit Ax2
631.638	3	4160000	-4.5	IAGLVFDCFK	IAGLVFDC(+Disulfide)FK	SSCSLMR	SSC(+Disulfide)SLMR	FERRANTI_E_REP2_13LUGLIO23	67.229	2	15.1	5.7	0.042	53	5.3	75	20.3	106	4.1	187	16.4	258	9.8	2.4	35.3	138	4	147	10	A0A077RTK0	145	1	0	0	A0A446V9C8	6	1	0	0	84470.6	WHEAT	Protein kinase domain-containing protein	69420.9	TRITD	Uncharacterized protein
609.899	5	2970000	1.5	IVPRPTDKSLCYLGGETR	IVPRPTDKSLC(+Disulfide)YLGGETR	KECCEQFR	KECC(+Disulfide)EQ(Deamidated)FR	FERRANTI_E_REP2_13LUGLIO23	30.925	1	16.1	4.3	0.034	58	11.8	1	43.2	1	3.4	862	14	1228	5.9	117	22.7	62	83	79	90	A0A077RVJ6	72	1	0	0	D2KFH0	86	1	0	0	76361.9	WHEAT	PB1 domain-containing protein	20606.8	WHEAT	Gliadin/avenin-like seed protein
549.521	4	7670000	0.4	CNSLSSQLEK	C(+Disulfide)NSLSSQLEK	CGVCGPALITR	CGVC(+Disulfide)GPALITR	FERRANTI_E_REP2_13LUGLIO23	47.007	1	15.9	4.9	0.032	56	8.2	7.1	32.1	2	0.1	2085	7.4	1035	7.7	10	30.5	217	240	226	250	A0A077RYD7	217	1	0	0	A0A3B5Y081	243	1	0	0	147078	WHEAT	Uncharacterized protein	50680.9	WHEAT	Uncharacterized protein
697.978	3	3790000	2.3	TQMCLATATPSS	TQMC(+Disulfide)LATATPSS	CEKYGER	C(+Disulfide)EKYGER	FERRANTI_E_REP2_13LUGLIO23	26.206	2	16.4	5.5	0.019	57	9.2	2.9	35.4	5	1.4	683	11.7	1133	9.4	2.6	36	380	1343	391	1349	A0A080YUG0	383	1	0	0	A0A3B6ILK9	1343	1	0	0	43360.2	WHEAT	Epimerase domain-containing protein	286592	WHEAT	Uncharacterized protein
681.334	4	3980000	-0.18	VLACFSNNLLRR	VLAC(+Disulfide)FSNN(Deamidated)LLRR	MFGPDICGYATK	M(Oxidation)FGPDIC(+Disulfide)GYATK	FERRANTI_E_REP2_13LUGLIO23	63.708	1	16.2	6.8	0.034	57	6	169	20.2	35	4.4	640	14.4	198	10.2	5.1	35.4	235	1	246	12	A0A080YUG0	238	1	0	0	A0A3B6LVT5	7	1	0	0	43360.2	WHEAT	Epimerase domain-containing protein	33113.6	WHEAT	Uncharacterized protein
918.434	6	11000000	-5.2	LCPNATGADIRSVCTEAGMYAIR	LC(+Disulfide)PNATGADIRSVCTEAGM(Oxidation)YAIR	NKVTAVPADEEEICGATFMVEGSTVVAALQ	NKVTAVPADEEEIC(+Disulfide)GATFMVEGSTVVAALQ(Deamidated)	FERRANTI_E_REP2_13LUGLIO23	45.363	1	20.5	7.4	0.0064	68	9.7	7.2	37.3	12	2.9	594	18.1	758	10.8	3.5	40.4	369	207	391	236	A0A0C4BK41	370	1	0	0	A0A3B6KFR1	220	1	0	0	47639.4	WHEAT	AAA domain-containing protein	25058.8	WHEAT	DUF3700 domain-containing protein
793.061	3	3290000	2.1	LCPNATGADIR	LC(+Disulfide)PNATGADIR	IGAPGIFSQECK	IGAPGIFSQEC(+Disulfide)K	FERRANTI_E_REP2_13LUGLIO23	59.094	1	15.3	3.9	0.025	57	4.7	85	22	59	2.6	426	15	303	10.6	0.92	41.7	369	126	379	137	A0A0C4BK41	370	1	0	0	A0A446VT02	136	1	0	0	47639.4	WHEAT	AAA domain-containing protein	35403.1	TRITD	Uncharacterized protein
614.816	2	1700000	6.4	CITR	C(+Disulfide)ITR	CVGAYVK	C(+Disulfide)VGAYVK	FERRANTI_E_REP2_13LUGLIO23	22.543	1	16.8	10.2	0.0042	58	4	40	18	25	3.2	72	15.5	41	11.2	0.23	40.4	248	222	251	228	A0A0K0PT34	248	1	1	0	W5CPW0	222	1	0	0	67071.8	WHEAT	Methionyl-tRNA synthetase	56979.9	WHEAT	Methyltransf_11 domain-containing protein
585.945	3	3010000	2.5	RCLFDGDDEVR	RC(+Disulfide)LFDGDDEVR	ICAK	IC(+Disulfide)AK	FERRANTI_E_REP2_13LUGLIO23	61.066	2	16.5	4.1	0.038	52	9.1	9.6	28.4	2	1.3	3263	3.1	1039	7.4	34	22.9	521	103	531	106	A0A1D5SRA5	522	1	0	0	A0A3B6KMV4	104	1	0	1	98721.8	WHEAT	Coatomer subunit gamma	16748.2	WHEAT	ADF-H domain-containing protein
1253.58	5	2080000	-0.39	YFGLEADQVTFFQQGTLPCVSDDGRFIMETPYK	YFGLEADQVTFFQQGTLPC(+Disulfide)VSDDGRFIM(Oxidation)ETPYK	AITSEDGMTANCRYPFSFNPAR	AITSEDGMTANC(+Disulfide)RYPFSFNPAR	FERRANTI_E_REP2_13LUGLIO23	37.255	1	17.4	6.8	0.0035	70	7.5	21	32.1	96	6.5	50	28.3	261	9.9	2.5	41.2	201	389	233	410	A0A1D6RNT0	219	1	0	0	T1LHN7	400	1	0	0	54640.8	WHEAT	Uncharacterized protein	58674.6	TRIUA	GMP synthase (glutamine-hydrolyzing)
444.225	3	2830000	-7.9	IQCLK	IQC(+Disulfide)LK	TVCHNR	TVC(+Disulfide)HNR	FERRANTI_E_REP2_13LUGLIO23	59.115	1	18.1	4.3	0.0016	63	8.1	4.9	28.2	50	3	292	10.4	729	10	1.1	34.8	270	370	274	375	A0A1D6RQA5	272	1	0	0	A0A3B5Y0Z2	372	1	0	0	51293.3	WHEAT	PCI domain-containing protein	98157	WHEAT	AMP deaminase
1138.54	3	4010000	6.2	SGNVGESGLIDLPGCPR	SGNVGESGLIDLPGC(+Disulfide)PR	DYVLQQTCGTFTPGSK	DYVLQQ(Deamidated)TC(+Disulfide)GTFTPGSK	FERRANTI_E_REP2_13LUGLIO23	53.39	1	20.9	9.6	0.00045	78	7.5	24	30.5	21	7.3	28	29.8	23	13.4	0.2	51.3	81	10	97	25	A0A1S6KXP9	95	1	0	0	A0A1S6KXP9	17	1	0	0	14926.4	WHEAT	Alpha amylase/trypsin inhibitor (Fragment)	14926.4	WHEAT	Alpha amylase/trypsin inhibitor (Fragment)
996.151	3	3450000	-1.8	SGNVGESGLIDLPGCPR	SGNVGESGLIDLPGC(+Disulfide)PR	YCPAVEQPLWI	YC(+Disulfide)PAVEQPLWI	FERRANTI_E_REP2_13LUGLIO23	64.632	1	20.9	11.7	0.0006	75	8.4	16	31.3	5	6.5	74	24.5	32	12.5	0.56	45.8	81	123	97	133	A0A1S6KXP9	95	1	0	0	A0A1S6KXP9	124	1	0	0	14926.4	WHEAT	Alpha amylase/trypsin inhibitor (Fragment)	14926.4	WHEAT	Alpha amylase/trypsin inhibitor (Fragment)
853.911	4	8690000	2.1	DYVLQQTCGTFTPGSK	DYVLQQTC(+Disulfide)GTFTPGSK	SGNVGESGLIDLPGCPR	SGNVGESGLIDLPGC(+Disulfide)PR	FERRANTI_E_REP2_13LUGLIO23	52.937	2	21	8.4	0.024	60	9.8	29	29.6	12	4.2	1009	14.2	590	11.2	12	33.5	10	81	25	97	A0A1S6KXP9	17	1	0	0	A0A1S6KXP9	95	1	0	0	14926.4	WHEAT	Alpha amylase/trypsin inhibitor (Fragment)	14926.4	WHEAT	Alpha amylase/trypsin inhibitor (Fragment)
880.464	2	1010000	5.9	AFCAVAPGVPK	AFC(+Disulfide)AVAPGVPK	CRATPR	C(+Disulfide)RATPR	FERRANTI_E_REP2_13LUGLIO23	52.239	1	15.2	6.8	0.046	52	8.4	14	26.7	1	1.4	5159	1.1	922	6.8	55	20.9	266	47	276	52	A0A2X0S675	268	1	0	0	A0A3B6AYJ6	47	1	0	0	39192.6	WHEAT	Uncharacterized protein	48834.5	WHEAT	Uncharacterized protein
567.272	3	898186	-5.9	ITSCKIMR	ITSC(+Disulfide)KIMR	MAAECAR	MAAEC(+Disulfide)AR	FERRANTI_E_REP2_13LUGLIO23	9.366	1	17.6	9.7	0.00029	73	7.9	2.9	33.3	1	1.6	1107	7.5	637	3.5	183	15.3	349	125	356	131	A0A2X0S855	352	1	0	0	A0A3B6HQF6	129	1	0	0	72422.1	WHEAT	Polyadenylate-binding protein	57282.6	WHEAT	CCT-beta
573.275	3	751122	-5.7	ITSCK	ITSC(+Disulfide)K	ITRCCTIMGR	ITRCC(+Disulfide)TIM(Oxidation)GR	FERRANTI_E_REP2_13LUGLIO23	5.004	2	19.7	9.3	3.4e-05	83	8.8	1.3	36.9	11	4.1	123	17.1	667	3.1	324	12.9	349	132	353	141	A0A2X0S855	352	1	0	0	A0A3B6RK03	136	1	0	0	72422.1	WHEAT	Polyadenylate-binding protein	32187.9	WHEAT	Tyrosyl-tRNA synthetase
430.209	4	10200000	-5.1	ITSCK	ITSC(+Disulfide)K	ITRCCTIMGR	ITRCC(+Disulfide)TIM(Oxidation)GR	FERRANTI_E_REP2_13LUGLIO23	6.543	1	20.1	6.8	0.0008	69	11.7	0.23	44.5	3	7.9	2.9	33.4	44	3.7	49	21.1	349	132	353	141	A0A2X0S855	352	1	0	0	A0A3B6RK03	136	1	0	0	72422.1	WHEAT	Polyadenylate-binding protein	32187.9	WHEAT	Tyrosyl-tRNA synthetase
430.209	4	4660000	-4.2	ITSCK	ITSC(+Disulfide)K	ITRCCTIMGR	ITRCC(+Disulfide)TIM(Oxidation)GR	FERRANTI_E_REP2_13LUGLIO23	5.025	1	25.5	3.3	0.0021	65	20	0.031	53.1	6	14.9	0.39	42.1	11	5.5	40	22	349	132	353	141	A0A2X0S855	352	1	0	0	A0A3B6RK03	136	1	0	0	72422.1	WHEAT	Polyadenylate-binding protein	32187.9	WHEAT	Tyrosyl-tRNA synthetase
430.208	4	14500000	-6.6	ITSCK	ITSC(+Disulfide)K	ITRCCTIMGR	ITRC(+Disulfide)CTIM(Oxidation)GR	FERRANTI_E_REP2_13LUGLIO23	7.306	1	21	5.3	0.0024	64	4.8	23	24.3	144	2.6	81	18.9	269	5.3	18	25.6	349	132	353	141	A0A2X0S855	352	1	0	0	A0A3B6RK03	135	1	0	0	72422.1	WHEAT	Polyadenylate-binding protein	32187.9	WHEAT	Tyrosyl-tRNA synthetase
430.208	4	20700000	-6.2	ITSCK	ITSC(+Disulfide)K	ITRCCTIMGR	ITRCC(+Disulfide)TIM(Oxidation)GR	FERRANTI_E_REP2_13LUGLIO23	5.785	1	21.6	7.4	0.0071	60	12.6	0.84	38.8	7	10	3.3	32.8	28	4.3	69	19.6	349	132	353	141	A0A2X0S855	352	1	0	0	A0A3B6RK03	136	1	0	0	72422.1	WHEAT	Polyadenylate-binding protein	32187.9	WHEAT	Tyrosyl-tRNA synthetase
430.208	4	20700000	-6.5	ITSCK	ITSC(+Disulfide)K	ITRCCTIMGR	ITRC(+Disulfide)CTIM(Oxidation)GR	FERRANTI_E_REP2_13LUGLIO23	8.823	2	19.3	4.2	0.025	54	6.2	54	20.7	99	2.4	497	11.1	345	5.3	91	18.4	349	132	353	141	A0A2X0S855	352	1	0	0	A0A3B6RK03	135	1	0	0	72422.1	WHEAT	Polyadenylate-binding protein	32187.9	WHEAT	Tyrosyl-tRNA synthetase
751.829	2	1390000	-7.2	VACDSQK	VAC(+Disulfide)DSQ(Deamidated)K	IQSCFR	IQ(Deamidated)SC(+Disulfide)FR	FERRANTI_E_REP2_13LUGLIO23	22.458	2	21.8	12.4	0.00022	73	8.1	7.3	27.8	9	6.3	29	21.9	50	13.7	0.1	46.3	434	741	440	746	A0A2X0SBR4	436	1	0	0	A0A3B6NT96	744	1	0	0	50166.6	WHEAT	Inositol-pentakisphosphate 2-kinase	170246	WHEAT	Uncharacterized protein
603.644	3	1820000	-4.8	ISLCDALIVR	ISLC(+Disulfide)DALIVR	QVCGSSK	Q(Deamidated)VC(+Disulfide)GSSK	FERRANTI_E_REP2_13LUGLIO23	66.247	1	21.6	5.7	0.025	55	9.1	44	22.1	247	8.4	67	20.3	337	12.5	5.8	30.9	113	388	122	394	A0A2X0U1I8	116	1	0	0	P12862	390	1	0	0	64602.2	WHEAT	D-3-phosphoglycerate dehydrogenase	55264.7	WHEAT	ATP synthase subunit alpha, mitochondrial
1354.17	4	25600000	3.3	TFIMKVICDTAVSKEVEIR	TFIM(Oxidation)KVIC(+Disulfide)DTAVSKEVEIR	QKNLFSVSDCKMYWQNNGEYLAVQVDR	Q(Gln->pyro-Glu)KNLFSVSDC(+Disulfide)KMYWQNNGEYLAVQVDR	FERRANTI_E_REP2_13LUGLIO23	67.645	1	20.4	9	0.012	65	8.4	26	31.8	33	7	63	27.9	162	12	2.6	41.8	218	400	236	426	A0A341P3K0	225	1	0	0	A0A3B6KR59	409	1	0	0	95667.3	WHEAT	Importin N-terminal domain-containing protein	82696.9	WHEAT	Eukaryotic translation initiation factor 3 subunit B
544.266	3	10700000	-0.26	CAGVFVIR	C(+Disulfide)AGVFVIR	ECTFNR	EC(+Disulfide)TFNR	FERRANTI_E_REP2_13LUGLIO23	39.26	1	23	6.2	0.00025	73	16.8	0.016	55.5	1	1.9	308	12.5	119	6.2	18	24.9	78	44	85	49	A0A3B5XV32	78	1	0	0	A0A3B5XV32	45	1	0	0	63867.8	WHEAT	Uncharacterized protein	63867.8	WHEAT	Uncharacterized protein
513.924	3	2200000	4.1	YNPCGQSRLR	YNPC(+Disulfide)GQSRLR	VCK	VC(+Disulfide)K	FERRANTI_E_REP2_13LUGLIO23	17.916	1	16.1	2.7	0.048	50	9.8	5.5	29.3	38	4.2	375	11	605	6.3	77	17.9	497	438	506	440	A0A3B5Y0Z2	500	1	0	0	A0A1D5UX39	439	1	1	0	98157	WHEAT	AMP deaminase	190018	WHEAT	SEC7 domain-containing protein
675.85	2	13400000	-4.4	LLDCIRR	LLDC(+Disulfide)IRR	ACSGK	AC(+Disulfide)SGK	FERRANTI_E_REP2_13LUGLIO23	49.506	1	16	7.2	0.0051	58	6.7	4.8	28.4	12	-1.8	2507	1.2	1046	6.2	6.9	26.8	678	408	684	412	A0A3B5Y7F3	681	1	0	0	P20973	409	1	0	0	138186	WHEAT	Eukaryotic translation initiation factor 5B	117009	WHEAT	Ubiquitin-activating enzyme E1 1
717.362	4	9760000	2	AEGAMYLFPQICLPQK	AEGAMYLFPQIC(+Disulfide)LPQK	CTILPQEEK	C(+Disulfide)TILPQEEK	FERRANTI_E_REP2_13LUGLIO23	57.78	1	23	9.9	0.00012	82	13.1	0.29	48.3	1	6.8	41	26.7	17	9.9	3.6	37.4	393	453	408	461	A0A3B5YT90	404	1	0	0	A0A3B5YT90	453	1	0	0	52820	WHEAT	Aminotran_1_2 domain-containing protein	52820	WHEAT	Aminotran_1_2 domain-containing protein
645.657	3	2920000	0.47	CTILPQEEK	C(+Disulfide)TILPQEEK	LEGITCNK	LEGITC(+Disulfide)NK	FERRANTI_E_REP2_13LUGLIO23	32.993	1	22.4	10.7	0.0014	68	11.7	1.8	36.9	1	6.8	46	22.6	15	10.7	3.4	34	453	385	461	392	A0A3B5YT90	453	1	0	0	A0A3B5YT90	390	1	0	0	52820	WHEAT	Aminotran_1_2 domain-containing protein	52820	WHEAT	Aminotran_1_2 domain-containing protein
441.423	5	7630000	-0.47	EVLALCDHPDLLK	EVLALC(+Disulfide)DHPDLLK	CEYAVR	C(+Disulfide)EYAVR	FERRANTI_E_REP2_13LUGLIO23	43.567	1	18.8	8.3	0.043	54	5.4	453	14	140	5.3	485	13.7	144	13.4	1.8	38	69	17	81	22	A0A3B5YT90	74	1	0	0	A0A3B5YT90	17	1	0	0	52820	WHEAT	Aminotran_1_2 domain-containing protein	52820	WHEAT	Aminotran_1_2 domain-containing protein
394.61	5	36000000	7	CLDLGVLCR	C(+Disulfide)LDLGVLCR	KCTAYPAVK	KC(+Disulfide)TAYPAVK	FERRANTI_E_REP2_13LUGLIO23	25.722	2	15.6	4.4	0.021	56	9.3	4.3	33.2	4	2.6	1216	8.6	590	6.3	54	22.2	67	328	75	336	A0A3B5YW53	67	1	0	0	A0A2X0SD86	329	1	0	0	39945	WHEAT	DUF1618 domain-containing protein	43607.7	WHEAT	Uncharacterized protein
641.504	5	5610000	-0.89	VGICGEHGGEPSSVAFFAK	VGIC(+Disulfide)GEHGGEPSSVAFFAK	AGLDYVSCSPFR	AGLDYVSC(+Disulfide)SPFR	FERRANTI_E_REP2_13LUGLIO23	53.868	2	30.7	14	5.4e-05	86	15.8	1.7	41.4	7	9.2	173	21.4	68	14.9	3.3	38.6	896	915	914	926	A0A3B5YYS5	899	1	0	0	A0A3B5YYS5	922	1	0	0	101952	WHEAT	Pyruvate, phosphate dikinase	101952	WHEAT	Pyruvate, phosphate dikinase
990.13	3	1730000	-7.4	GRHCSPPNAVAAPMPATK	GRHC(+Disulfide)SPPNAVAAPMPATK	QQPGLYCSDR	QQPGLYC(+Disulfide)SDR	FERRANTI_E_REP2_13LUGLIO23	59.662	2	15.8	5.6	0.021	60	5	167	21	74	4.4	276	18.8	139	10.8	1.3	42	47	402	64	411	A0A3B5YYS5	50	1	0	0	A0A3B5Y3H0	408	1	0	0	101952	WHEAT	Pyruvate, phosphate dikinase	45509.5	WHEAT	Uncharacterized protein
1271.09	2	1170000	-4.8	CRATPRSANSFHK	C(+Disulfide)RATPRSAN(Deamidated)SFHK	RAFSCQNSR	RAFSC(+Disulfide)QNSR	FERRANTI_E_REP2_13LUGLIO23	39.105	2	19.4	10.2	0.00024	78	7	16	30	8	5.1	85	22.6	46	12.4	0.12	50.9	47	365	59	373	A0A3B6AYJ6	47	1	0	0	A0A3B6NM79	369	1	0	0	48834.5	WHEAT	Uncharacterized protein	54110	WHEAT	Endoglucanase
950.844	5	3400000	-4.8	DVGKGFRCVRMVNNIYLNFDAFHGDK	DVGKGFRC(+Disulfide)VRMVNNIYLN(Deamidated)FDAFHGDK	CVTYAESHDQALVGDK	C(+Disulfide)VTYAESHDQ(Deamidated)ALVGDK	FERRANTI_E_REP2_13LUGLIO23	53.707	1	18.9	3.1	0.002	73	15.8	0.025	61.9	1	3.1	732	17.2	1006	3.1	732	17.2	293	588	318	603	A0A3B6C021	300	1	0	0	A0A1D5UII2	588	1	1	0	38823.1	WHEAT	Uncharacterized protein	93185.3	WHEAT	1,4-alpha-glucan branching enzyme
713.032	3	972444	1.6	VYIGSCTGGK	VYIGSC(+Disulfide)TGGK	LPPCLQGATVR	LPPC(+Disulfide)LQ(Deamidated)GATVR	FERRANTI_E_REP2_13LUGLIO23	50.352	1	16.4	6.5	0.038	54	5.2	307	15.4	107	3.7	1024	10.2	302	11.2	2.5	36.3	363	26	372	36	A0A3B6C216	368	1	0	0	A0A446TXB9	29	1	0	0	54794.1	WHEAT	3-isopropylmalate dehydratase	67457.3	TRITD	Pyrophosphate--fructose 6-phosphate 1-phosphotransferase subunit alpha
719.741	5	2000000	-7.2	AFVLQGGDCAESFKEFNANNIR	AFVLQGGDC(+Disulfide)AESFKEFNANNIR	CISTLLNEMK	C(+Disulfide)ISTLLNEM(Oxidation)K	FERRANTI_E_REP2_13LUGLIO23	55.3	1	17.9	5.1	0.027	60	6.7	258	20.5	123	4.1	2171	11.2	1285	11.2	6.5	36.5	134	399	155	408	A0A3B6C4X7	142	1	0	0	A0A3B6PSZ6	399	1	0	0	58768.6	WHEAT	Phospho-2-dehydro-3-deoxyheptonate aldolase	47902.3	WHEAT	Uncharacterized protein
583.64	3	6300000	-4.8	GCAAALKQAGAR	GC(+Disulfide)AAALKQ(Deamidated)AGAR	GCTLLK	GC(+Disulfide)TLLK	FERRANTI_E_REP2_13LUGLIO23	52.185	1	16.5	5.6	0.028	54	6.7	37	22.5	8	0.6	3314	3	605	8.2	12	27.3	276	2386	287	2391	A0A3B6CE27	277	1	0	0	A0A3B6ILK9	2387	1	0	0	53226.7	WHEAT	Adenosylhomocysteinase	286592	WHEAT	Uncharacterized protein
731.397	2	3830000	-3.3	CGSVTVR	C(+Disulfide)GSVTVR	CLAPLVK	C(+Disulfide)LAPLVK	FERRANTI_E_REP2_13LUGLIO23	37.713	1	15.7	6.1	0.05	49	4	99	16.2	38	1.9	385	10.3	135	11.7	0.66	37.9	175	69	181	75	A0A3B6ELF5	175	1	0	0	A0A3B6APM5	69	1	0	0	30355.5	WHEAT	S5 DRBM domain-containing protein	134000	WHEAT	TIP120 domain-containing protein
679.313	3	438520	-8	SELYCR	SELYC(+Disulfide)R	FMSGKKPENCK	FMSGKKPENC(+Disulfide)K	FERRANTI_E_REP2_13LUGLIO23	24.448	2	15.2	8.4	0.00044	73	3.6	334	14.6	131	2.7	955	10	536	8.4	1.2	38.9	226	53	231	63	A0A3B6FME3	230	1	0	0	A0A3B6KBR7	62	1	0	0	36873.1	WHEAT	Uncharacterized protein	51410.3	WHEAT	Shikimate dehydrogenase
448.252	4	1690000	3.9	GLALRSLCSLR	GLALRSLC(+Disulfide)SLR	PTCGVK	PTC(+Disulfide)GVK	FERRANTI_E_REP2_13LUGLIO23	58.524	2	15.3	2.7	0.0071	60	9.2	2.8	33.9	24	3.5	766	9.6	937	7.1	22	25	119	228	129	233	A0A3B6FQV2	126	1	0	0	A0A0H4MC33	230	1	0	0	88572.5	WHEAT	Beta-adaptin-like protein	56490.4	WHEAT	Catalase
471.206	3	1600000	1.2	CMEPVEK	C(+Disulfide)MEPVEK	TACER	TAC(+Disulfide)ER	FERRANTI_E_REP2_13LUGLIO23	8.913	1	23.2	12.1	2.9e-06	91	11.1	0.25	41.7	5	10.3	0.54	38.4	17	12.1	0.099	45.8	319	271	325	275	A0A3B6HPY7	319	1	9	0	A0A3B6HPY7	273	1	8	0	71820	WHEAT	Uncharacterized protein	71820	WHEAT	Uncharacterized protein
471.206	3	1150000	2.1	CMEPVEK	C(+Disulfide)MEPVEK	TACER	TAC(+Disulfide)ER	FERRANTI_E_REP2_13LUGLIO23	9.301	1	20.4	11.1	0.00016	74	8.3	9.8	25.8	6	7	32	20.7	27	12.1	0.31	40.9	319	271	325	275	A0A3B6HPY7	319	1	9	0	A0A3B6HPY7	273	1	8	0	71820	WHEAT	Uncharacterized protein	71820	WHEAT	Uncharacterized protein
471.206	3	2940000	0.64	CMEPVEK	C(+Disulfide)MEPVEK	TACER	TAC(+Disulfide)ER	FERRANTI_E_REP2_13LUGLIO23	8.763	2	22.6	10.9	0.00023	72	11.1	0.78	36.8	9	5.8	33	20.6	18	11.5	0.59	38	319	271	325	275	A0A3B6HPY7	319	1	9	0	A0A3B6HPY7	273	1	8	0	71820	WHEAT	Uncharacterized protein	71820	WHEAT	Uncharacterized protein
471.205	3	1940000	-0.31	CMEPVEK	C(+Disulfide)MEPVEK	TACER	TAC(+Disulfide)ER	FERRANTI_E_REP2_13LUGLIO23	8.877	2	22.9	10.9	0.0014	64	11.4	1.7	33.3	9	5.5	67	17.5	37	11.5	1.6	33.6	319	271	325	275	A0A3B6HPY7	319	1	9	0	A0A3B6HPY7	273	1	8	0	71820	WHEAT	Uncharacterized protein	71820	WHEAT	Uncharacterized protein
567.28	3	5400000	6.3	CFTSSSVQALK	C(+Disulfide)FTSSSVQ(Deamidated)ALK	CVPGR	C(+Disulfide)VPGR	FERRANTI_E_REP2_13LUGLIO23	43.673	1	15.6	7.1	0.045	51	6.2	46	21.3	9	1.4	1575	5.9	399	9.4	4.3	31.5	29	29	39	33	A0A3B6HQ46	29	1	0	0	A0A446QN17	29	1	0	0	64361.6	WHEAT	15-cis-phytoene desaturase, chloroplastic/chromoplastic	16420.3	TRITD	AAI domain-containing protein
880.789	3	1790000	-2.6	TTPKVGRSSVCVR	TTPKVGRSSVC(+Disulfide)VR	IGCEVYNLGTGK	IGC(+Disulfide)EVYNLGTGK	FERRANTI_E_REP2_13LUGLIO23	56.91	2	16	5.1	0.043	56	5	165	20	93	3.5	507	15.2	397	11	1.8	39.6	37	265	49	276	A0A3B6HVJ9	47	1	0	0	A0A3B5Y8V7	267	1	0	0	44850.1	WHEAT	N-acetyl-glutamate semialdehyde dehydrogenase	39070.9	WHEAT	UDP-glucose 4-epimerase
615.081	4	38800000	-2	RAITVANLCR	RAITVANLC(+Disulfide)R	QICDSVVVPNLR	QIC(+Disulfide)DSVVVPN(Deamidated)LR	FERRANTI_E_REP2_13LUGLIO23	38.439	1	19.5	6.1	0.025	58	8.3	42	25.3	20	7.8	59	23.9	22	11.2	6.2	33.7	200	103	209	114	A0A3B6I218	208	1	0	0	A0A3B6EDG5	105	1	0	0	30286.1	WHEAT	Uncharacterized protein	79236.1	WHEAT	Uncharacterized protein
1151.08	4	4020000	-1.2	PEECIAIGNELLSWKK	PEEC(+Disulfide)IAIGN(Deamidated)ELLSWKK	CSVAIWNGHQVELMKNTRSQKGMR	C(+Disulfide)SVAIWNGHQVELMKNTRSQKGMR	FERRANTI_E_REP2_13LUGLIO23	50.922	1	25.8	13	0.0017	74	10.3	23	32.2	6	8.7	62	27.9	33	15.5	0.95	46.1	574	42	589	65	A0A3B6I687	577	1	0	0	A0A3B6HSB4	42	1	0	0	127389	WHEAT	CBM20 domain-containing protein	62952	WHEAT	Uncharacterized protein
638.31	3	7300000	1	SCQLSVR	SC(+Disulfide)Q(Deamidated)LSVR	PSFQEIAVCK	PSFQ(Deamidated)EIAVC(+Disulfide)K	FERRANTI_E_REP2_13LUGLIO23	50.739	1	15.7	7.8	0.036	54	7.9	11	28.7	1	0.1	3531	3.7	1112	7.8	12	28.4	93	115	99	124	A0A3B6IWJ8	94	1	0	0	Q41593	123	1	0	0	43865	WHEAT	ATP phosphoribosyltransferase	43118.7	WHEAT	Serpin-Z1A
836.904	4	10500000	-1.9	SDLQGLLCGCLQVIIQK	SDLQGLLCGC(+Disulfide)LQVIIQK	CLENMNTFSAETR	C(+Disulfide)LENMN(Deamidated)TFSAETR	FERRANTI_E_REP2_13LUGLIO23	60.355	1	18	8.8	0.034	59	7.3	129	23	28	4.2	1396	12.6	726	10.7	9.4	34.4	575	553	591	565	A0A3B6KB40	584	1	0	0	A0A446PM09	553	1	0	0	95835.4	WHEAT	Importin N-terminal domain-containing protein	119033	TRITD	Leucyl-tRNA synthetase
608.071	4	7130000	-1.1	RGDIVGICGIPGK	RGDIVGIC(+Disulfide)GIPGK	LADVTECLAGR	LADVTEC(+Disulfide)LAGR	FERRANTI_E_REP2_13LUGLIO23	46.195	1	20.9	10.1	0.0053	64	6.3	144	19.9	36	3.5	1021	11.4	331	14.6	0.44	45.1	191	133	203	143	A0A3B6KRW5	198	1	0	0	A0A3B6KRW5	139	1	0	0	68393.6	WHEAT	Lysine--tRNA ligase	68393.6	WHEAT	Lysine--tRNA ligase
715.125	4	6860000	-5.1	RGDIVGICGIPGKSNR	RGDIVGIC(+Disulfide)GIPGKSNR	YLHEALKCNK	YLHEALKC(+Disulfide)NK	FERRANTI_E_REP2_13LUGLIO23	62.321	1	18.8	8.3	0.021	60	6.5	173	20.5	37	4.2	935	13.2	376	12.3	2.5	39	191	913	206	922	A0A3B6KRW5	198	1	0	0	T1MG66	920	1	0	0	68393.6	WHEAT	Lysine--tRNA ligase	176212	TRIUA	Uncharacterized protein
330.838	6	26700000	0.12	GLELFVCGDQIR	GLELFVC(+Disulfide)GDQ(Deamidated)IR	SCPVVK	SC(+Disulfide)PVVK	FERRANTI_E_REP2_13LUGLIO23	16.813	1	18.4	8	0.03	55	9.1	14	28	6	3.2	703	11.1	423	9.3	12	28.6	347	28	358	33	A0A3B6LTU9	353	1	0	0	A0A3B6ISY7	29	1	0	0	40409.5	WHEAT	Aspartate-semialdehyde dehydrogenase	68127.3	WHEAT	Uncharacterized protein
697.573	4	4540000	-2.2	CHDSIDQVISQTK	C(+Disulfide)HDSIDQVISQTK	SVCTEAGMYAIR	SVC(+Disulfide)TEAGM(Oxidation)YAIR	FERRANTI_E_REP2_13LUGLIO23	47.951	1	19.7	7.2	0.0011	72	8.2	34	27.3	10	7.3	77	23.8	37	11.5	1.8	40.2	229	380	241	391	A0A3B6MUY4	229	1	0	0	A0A0C4BK41	382	1	0	0	56247.7	WHEAT	Uncharacterized protein	47639.4	WHEAT	AAA domain-containing protein
368.512	6	3420000	-2.1	CCLEHAASVAK	CC(+Disulfide)LEHAASVAK	ADGLGVSSCIR	ADGLGVSSC(+Disulfide)IR	FERRANTI_E_REP2_13LUGLIO23	7.636	2	17.8	9.2	0.0026	66	7.8	17	28.4	8	3.1	1017	10.5	378	10	2.4	36.7	557	321	567	331	A0A3B6NIG8	558	1	1	0	A0A3B6RBC5	329	1	0	0	63637.4	WHEAT	Uncharacterized protein	48400.6	WHEAT	3-oxoacyl-[acyl-carrier-protein] synthase
796.909	4	5880000	7.2	DPFFVPCTPK	DPFFVPC(+Disulfide)TPK	IRCQAVAAPSAPSPLAAAGER	IRC(+Disulfide)Q(Deamidated)AVAAPSAPSPLAAAGER	FERRANTI_E_REP2_13LUGLIO23	59.783	2	16.6	2.4	0.027	59	5.4	326	18.6	225	4.8	538	16.4	346	11.2	2.5	39.7	216	35	225	55	A0A3B6NLG8	222	1	0	0	A0A3B6IUL2	37	1	0	0	39622.6	WHEAT	Methenyltetrahydrofolate cyclohydrolase	44279.2	WHEAT	Phosphoserine aminotransferase
737.1	4	6070000	-4.3	PVDSNFCPLPTSRDR	PVDSNFC(+Disulfide)PLPTSRDR	EAGKTFDVCFK	EAGKTFDVC(+Disulfide)FK	FERRANTI_E_REP2_13LUGLIO23	32.473	1	21.1	9.2	0.0063	65	7	67	24.8	6	4.5	349	17.7	71	14.1	0.63	45.1	906	69	920	79	A0A3B6NRW7	912	1	0	0	A0A446TAH8	77	1	0	0	149261	WHEAT	Tripeptidyl-peptidase II	20806.8	TRITD	Uncharacterized protein
764.387	2	1720000	-6.3	IQSCFR	IQSC(+Disulfide)FR	VASCKAAK	VASC(+Disulfide)KAAK	FERRANTI_E_REP2_13LUGLIO23	62.359	1	17.1	3.8	0.031	52	7.2	27	22.4	24	3.5	336	11.4	103	9.9	4.3	30.4	741	134	746	141	A0A3B6NT96	744	1	0	0	T1N973	137	1	0	0	170246	WHEAT	Uncharacterized protein	18135.5	TRIUA	60S ribosomal protein L27
1024.49	2	4980000	3.7	CVKPNSVNR	C(+Disulfide)VKPN(Deamidated)SVNR	QVQQQCNGK	Q(Deamidated)VQQQC(+Disulfide)NGK	FERRANTI_E_REP2_13LUGLIO23	55.583	1	17.1	9.8	0.0068	62	7	11	29.5	4	2	427	13.6	275	10.1	1.1	39.3	629	452	637	460	A0A3B6NT96	629	1	0	0	Q9FVJ9	457	1	0	0	170246	WHEAT	Uncharacterized protein	58675.1	WHEAT	COP alpha homolog (Fragment)
648.802	2	1020000	-6	DVEGKCTR	DVEGKC(+Disulfide)TR	CAAK	C(+Disulfide)AAK	FERRANTI_E_REP2_13LUGLIO23	28.783	2	17.6	9.4	0.00046	68	7	13	23.5	5	3.1	587	7.1	186	7.5	8.2	25.6	1018	43	1025	46	A0A3B6NT96	1023	1	0	0	A0A3B6MKL1	43	1	0	0	170246	WHEAT	Uncharacterized protein	55302.2	WHEAT	PORR domain-containing protein
492.008	4	3070000	-5.9	VCGRGPSLPMLVK	VC(+Disulfide)GRGPSLPMLVK	VCYAR	VC(+Disulfide)YAR	FERRANTI_E_REP2_13LUGLIO23	55.824	2	28.2	11.5	9.8e-05	80	16.7	0.21	46.3	1	5.2	433	13.1	197	11.5	6.6	31.3	127	183	139	187	A0A3B6NTB1	128	1	0	0	A0A3B6HRC9	184	1	0	0	24897.9	WHEAT	AAI domain-containing protein	44934.9	WHEAT	COP9 signalosome complex subunit 4
405.836	3	14100000	0.42	MCNSGK	MC(+Disulfide)NSGK	TACER	TAC(+Disulfide)ER	FERRANTI_E_REP2_13LUGLIO23	19.534	2	15	7.5	0.008	55	7.2	13	22.6	4	3.8	343	8.6	124	7.8	7.6	25.1	106	271	111	275	A0A3B6NWN7	107	1	0	0	A0A3B6HPY7	273	1	2	0	40612	WHEAT	S-(hydroxymethyl)glutathione dehydrogenase	71820	WHEAT	Uncharacterized protein
584.283	2	405854	-1.6	VCAGTDK	VC(+Disulfide)AGTDK	KCAR	KC(+Disulfide)AR	FERRANTI_E_REP2_13LUGLIO23	13.514	1	16.4	7.7	0.021	50	8.7	2.8	29	1	0.4	541	6.1	376	7.7	5.2	26.3	284	67	290	70	A0A3B6NXW9	285	1	0	0	W5FV77	68	1	0	0	59013.6	WHEAT	Uncharacterized protein	15660.5	WHEAT	Uncharacterized protein
868.207	4	6470000	7	CISTLLNEMKRRGR	C(+Disulfide)ISTLLNEM(Oxidation)KRRGR	NSQLCGQAVISYLQQK	NSQLC(+Disulfide)GQAVISYLQQK	FERRANTI_E_REP2_13LUGLIO23	62.075	1	20.8	3.7	0.049	57	8	114	23.8	68	5.2	623	16.4	474	12.8	6.2	36.4	399	544	412	559	A0A3B6PSZ6	399	1	0	0	A0A446SJN8	548	1	0	0	47902.3	WHEAT	Uncharacterized protein	126970	TRITD	Coatomer subunit alpha
426.868	3	44800000	-5.2	YCIVSGK	YC(+Disulfide)IVSGK	CSFR	C(+Disulfide)SFR	FERRANTI_E_REP2_13LUGLIO23	33.132	1	15.2	6.8	0.015	53	8.4	2.1	31.5	1	1.9	233	10.9	85	6.8	6.6	26.4	118	47	124	50	A0A3B6RBC5	119	1	0	0	A0A3B6NIG8	47	1	0	0	48400.6	WHEAT	3-oxoacyl-[acyl-carrier-protein] synthase	63637.4	WHEAT	Uncharacterized protein
406.194	4	21900000	2.6	LACGSPVGDTK	LAC(+Disulfide)GSPVGDTK	MAPCR	MAPC(+Disulfide)R	FERRANTI_E_REP2_13LUGLIO23	8.561	1	19.6	1.5	0.0014	66	10.2	1	37.2	21	5.5	28	22.8	229	10.9	0.64	39.3	125	1	135	5	A0A3B6RF06	127	1	0	0	A0A446R2Y3	4	1	0	0	36747.3	WHEAT	Fe2OG dioxygenase domain-containing protein	109470	TRITD	Uncharacterized protein
406.194	4	13200000	2.6	LACGSPVGDTK	LAC(+Disulfide)GSPVGDTK	MAPCR	MAPC(+Disulfide)R	FERRANTI_E_REP2_13LUGLIO23	8.736	2	23.6	3.2	0.0019	64	12.8	0.76	38.6	6	6.1	31	22.5	110	14	0.39	41.4	125	1	135	5	A0A3B6RF06	127	1	0	0	A0A446R2Y3	4	1	0	0	36747.3	WHEAT	Fe2OG dioxygenase domain-containing protein	109470	TRITD	Uncharacterized protein
406.194	4	9720000	1.9	LACGSPVGDTK	LAC(+Disulfide)GSPVGDTK	MAPCR	MAPC(+Disulfide)R	FERRANTI_E_REP2_13LUGLIO23	8.359	1	20.4	1.8	0.0069	59	9.6	5.1	30.3	44	2.9	309	12.5	880	10.8	2.5	33.5	125	1	135	5	A0A3B6RF06	127	1	0	0	A0A446R2Y3	4	1	0	0	36747.3	WHEAT	Fe2OG dioxygenase domain-containing protein	109470	TRITD	Uncharacterized protein
508.416	6	7980000	-8	QEILFVGIGNCVLK	QEILFVGIGNC(+Disulfide)VLK	YMCGNQLTEADVR	YM(Oxidation)C(+Disulfide)GNQLTEADVR	FERRANTI_E_REP2_13LUGLIO23	32.819	1	19.4	7.1	0.0097	64	8.6	69	25	50	7.8	133	22.2	96	10.8	11	32.9	315	267	328	279	A0A3B6RGW3	325	1	0	0	A0A3B6NKC9	269	1	0	0	139625	WHEAT	Uncharacterized protein	40714.3	WHEAT	Uncharacterized protein
547.514	4	1690000	5.9	NFFEGICGEVAR	N(Deamidated)FFEGIC(+Disulfide)GEVAR	CIQQINK	C(+Disulfide)IQ(Deamidated)QINK	FERRANTI_E_REP2_13LUGLIO23	29.463	1	18.6	6	0.015	59	5.8	204	17.4	86	4.8	430	14.2	163	12.8	1.1	40.1	280	498	291	504	A0A3B6RHI3	286	1	0	0	A0A446MJH2	498	1	0	0	35552.5	WHEAT	RRM domain-containing protein	64445.2	TRITD	Uncharacterized protein
430.208	4	14600000	-5.7	ITRCCTIMGR	ITRC(+Disulfide)CTIM(Oxidation)GR	ITSCK	ITSC(+Disulfide)K	FERRANTI_E_REP2_13LUGLIO23	8.366	1	17.8	4.5	0.011	58	7.8	23	24.3	46	6.2	79	19	145	6.9	46	21.4	132	349	141	353	A0A3B6RK03	135	1	0	0	A0A2X0S855	352	1	0	0	32187.9	WHEAT	Tyrosyl-tRNA synthetase	72422.1	WHEAT	Polyadenylate-binding protein
430.208	4	25300000	-6.3	ITRCCTIMGR	ITRC(+Disulfide)CTIM(Oxidation)GR	ITSCK	ITSC(+Disulfide)K	FERRANTI_E_REP2_13LUGLIO23	8.067	1	16.6	2.4	0.022	55	3.5	126	17	165	1	659	9.8	546	6.8	14	26.5	132	349	141	353	A0A3B6RK03	135	1	0	0	A0A2X0S855	352	1	0	0	32187.9	WHEAT	Tyrosyl-tRNA synthetase	72422.1	WHEAT	Polyadenylate-binding protein
430.208	4	17000000	-6.3	ITRCCTIMGR	ITRC(+Disulfide)CTIM(Oxidation)GR	ITSCK	ITSC(+Disulfide)K	FERRANTI_E_REP2_13LUGLIO23	8.106	2	19.3	3.4	0.042	52	4	139	16.6	202	2.1	379	12.2	503	7.5	22	24.6	132	349	141	353	A0A3B6RK03	135	1	0	0	A0A2X0S855	352	1	0	0	32187.9	WHEAT	Tyrosyl-tRNA synthetase	72422.1	WHEAT	Polyadenylate-binding protein
1053.85	3	811459	6.1	CTVFPLVKNQEFDGAAK	C(+Disulfide)TVFPLVKNQ(Deamidated)EFDGAAK	CCAAKGPGYATPR	C(+Disulfide)CAAKGPGYATPR	FERRANTI_E_REP2_13LUGLIO23	66.174	1	19.6	2.1	0.0025	70	8.8	12	32.8	9	3	1183	12.9	659	10.8	2.5	39.6	579	23	595	35	A0A3B6SIG7	579	1	0	0	W5D4W6	23	1	0	0	76675.6	WHEAT	Diadenosine tetraphosphate synthetase	54232.8	WHEAT	Methanethiol oxidase
742.365	4	1670000	6.3	GRLGDYYCMAAKSAGK	GRLGDYYC(+Disulfide)M(Oxidation)AAKSAGK	GGREKAPAAFCR	GGREKAPAAFC(+Disulfide)R	FERRANTI_E_REP2_13LUGLIO23	43.41	1	16.8	7.6	0.0051	66	7.8	22	29.8	8	4.1	686	14.8	361	9	7.2	34.6	23	207	38	218	A0A3B6SSU6	30	1	0	0	A0A3B6KMD4	217	1	0	0	29871.7	WHEAT	Uncharacterized protein	42017.2	WHEAT	Epimerase domain-containing protein
595.269	3	2440000	6.7	LGDYYCMAAK	LGDYYC(+Disulfide)M(Oxidation)AAK	CSIASR	C(+Disulfide)SIASR	FERRANTI_E_REP2_13LUGLIO23	60.524	1	16.9	8	0.041	52	6	124	17.5	55	6	124	17.5	63	10.9	3.4	33.1	25	355	34	360	A0A3B6SSU6	30	1	0	0	A0A2X0S2B9	355	1	0	0	29871.7	WHEAT	Uncharacterized protein	57564.3	WHEAT	Nop domain-containing protein
853.666	4	4170000	7.4	LGDYYCMAAKSAGK	LGDYYC(+Disulfide)MAAKSAGK	LNYCVGGEVTTLFHLDR	LNYC(+Disulfide)VGGEVTTLFHLDR	FERRANTI_E_REP2_13LUGLIO23	46.714	2	17.7	3.3	0.032	59	7.2	137	22.9	67	4	1756	11.8	934	10.5	9.9	34.3	25	544	38	560	A0A3B6SSU6	30	1	0	0	A0A446VBW8	547	1	0	0	29871.7	WHEAT	Uncharacterized protein	84640.1	TRITD	WD_REPEATS_REGION domain-containing protein
1108.88	3	1880000	5.2	TIQFVDWCPTGFK	TIQFVDWC(+Disulfide)PTGFK	CGINYQPPGVVPGGDLAK	C(+Disulfide)GIN(Deamidated)YQPPGVVPGGDLAK	FERRANTI_E_REP2_13LUGLIO23	59.764	2	18.4	7.7	0.0029	69	10.7	1.5	42.3	1	4	342	18.7	177	7.7	17	31.7	317	330	329	347	A0A446J984	324	1	0	0	A0A446J984	330	1	0	0	47227.8	TRITD	Tubulin alpha chain	47227.8	TRITD	Tubulin alpha chain
826.403	3	4640000	-3.8	LSCGAAGMNRELLGR	LSC(+Disulfide)GAAGMNRELLGR	CICRYFK	CIC(+Disulfide)RYFK	FERRANTI_E_REP2_13LUGLIO23	55.439	2	17.4	5.3	0.024	58	7.5	22	28.3	18	1.9	1020	11.6	761	9.9	4.2	35.5	839	326	853	332	A0A446PM09	841	1	0	0	A0A3B6I1K1	328	1	0	0	119033	TRITD	Leucyl-tRNA synthetase	54400.5	WHEAT	Uncharacterized protein
607.275	4	5460000	-0.41	QTCGYYLSAER	QTC(+Disulfide)GYYLSAER	GSLLQDMSGCK	GSLLQDMSGC(+Disulfide)K	FERRANTI_E_REP2_13LUGLIO23	46.553	2	21.1	8	0.0013	70	10.2	8.6	32.1	15	4	1276	10.4	602	10.9	4.9	34.6	50	97	60	107	A0A446QN17	52	1	0	0	A0A446QN17	106	1	0	0	16420.3	TRITD	AAI domain-containing protein	16420.3	TRITD	AAI domain-containing protein
639.3	4	2360000	1.9	QTCGYYLSAER	QTC(+Disulfide)GYYLSAER	GSLLQDMSGCKK	GSLLQDMSGC(+Disulfide)KK	FERRANTI_E_REP2_13LUGLIO23	41.308	2	16.9	7	0.016	60	6.3	115	21.3	30	4.6	477	15.1	163	10.6	3.2	36.9	50	97	60	108	A0A446QN17	52	1	0	0	A0A446QN17	106	1	0	0	16420.3	TRITD	AAI domain-containing protein	16420.3	TRITD	AAI domain-containing protein
509.487	4	17700000	-6	ACDEQQHWK	AC(+Disulfide)DEQQHWK	FRCQAIR	FRC(+Disulfide)QAIR	FERRANTI_E_REP2_13LUGLIO23	40.51	1	17.5	6.2	0.043	53	9.1	13	28.8	13	2	1520	8	732	8.4	20	26.8	1311	211	1319	217	A0A446R1B5	1312	1	0	0	A0A3B6I5M0	213	1	0	0	182183	TRITD	Clathrin heavy chain	31791.9	WHEAT	Uncharacterized protein
925.316	6	21800000	1.2	IRNCLVQLYSKDITPDDK	IRNC(+Disulfide)LVQLYSKDITPDDK	VCYNIALNSKSPVNQATSKAMLTQMISIVFR	VC(+Disulfide)YN(Deamidated)IALNSKSPVNQATSKAMLTQMISIVFR	FERRANTI_E_REP2_13LUGLIO23	69.85	1	19.7	4.8	0.037	60	6.7	244	21.9	341	5.3	630	17.8	954	13	3.4	40.4	195	173	212	203	A0A446T1Y9	198	1	0	0	A0A1D5UX39	174	1	0	0	107792	TRITD	Phosphoenolpyruvate carboxylase	190018	WHEAT	SEC7 domain-containing protein
1647.75	3	1320000	7.9	DFPSYIECQEKVDEAYRDQK	DFPSYIEC(+Disulfide)QEKVDEAYRDQ(Deamidated)K	QERGAASDYCTPSAQWPCAPGKR	Q(Deamidated)ERGAASDYC(+Disulfide)TPSAQWPCAPGKR	FERRANTI_E_REP2_13LUGLIO23	52.184	1	18.8	6	0.0059	68	10.1	3.8	40.1	7	6	82	26.8	182	8.7	11	35.5	911	111	930	133	A0A446TFD3	918	1	0	0	Q4Z8L7	120	1	0	0	108509	TRITD	Alpha-1,4 glucan phosphorylase	28260	WHEAT	Chitinase
670.717	5	3750000	-3.4	MHANLPHDPCVDPVAPLQR	MHANLPHDPC(+Disulfide)VDPVAPLQR	ASLNFTCAEMR	ASLNFTC(+Disulfide)AEMR	FERRANTI_E_REP2_13LUGLIO23	47.219	2	40.2	13.4	3e-08	119	26.8	0.0003	79.3	1	8.5	87	24.7	61	13.4	3	39.3	440	336	458	346	A0A446TRS0	449	1	0	0	A0A446TRS0	342	1	0	0	58774.9	TRITD	Beta-amylase	58774.9	TRITD	Beta-amylase
705.74	5	8360000	1.6	MHANLPHDPCVDPVAPLQR	MHANLPHDPC(+Disulfide)VDPVAPLQR	EGLNMACENALPR	EGLNMAC(+Disulfide)ENALPR	FERRANTI_E_REP2_13LUGLIO23	46.779	2	37.6	13.2	2.4e-07	111	24.4	0.0015	72.7	1	9.6	27	30.2	22	13.2	2.5	40.5	440	372	458	384	A0A446TRS0	449	1	0	0	A0A446TRS0	378	1	0	0	58774.9	TRITD	Beta-amylase	58774.9	TRITD	Beta-amylase
708.937	5	4590000	-0.97	MHANLPHDPCVDPVAPLQR	M(Oxidation)HANLPHDPC(+Disulfide)VDPVAPLQR	EGLNMACENALPR	EGLNMAC(+Disulfide)ENALPR	FERRANTI_E_REP2_13LUGLIO23	44.944	1	31.2	15.8	3.1e-06	100	15.4	0.3	49.8	1	11.2	6.3	36.5	7	15.8	0.22	51	440	372	458	384	A0A446TRS0	449	1	0	0	A0A446TRS0	378	1	0	0	58774.9	TRITD	Beta-amylase	58774.9	TRITD	Beta-amylase
669.052	4	3100000	-0.48	EGLNMACENALPR	EGLNM(Oxidation)AC(+Disulfide)ENALPR	ASLNFTCAEMR	ASLNFTC(+Disulfide)AEMR	FERRANTI_E_REP2_13LUGLIO23	44.122	1	25.2	11	2e-05	89	11.8	1.3	41.1	2	9.7	7.5	33.6	7	13.4	0.35	46.9	372	336	384	346	A0A446TRS0	378	1	0	0	A0A446TRS0	342	1	0	0	58774.9	TRITD	Beta-amylase	58774.9	TRITD	Beta-amylase
665.054	4	8150000	0.7	EGLNMACENALPR	EGLNMAC(+Disulfide)ENALPR	ASLNFTCAEMR	ASLNFTC(+Disulfide)AEMR	FERRANTI_E_REP2_13LUGLIO23	47.653	1	27.8	13.8	2e-05	89	14	0.53	45	2	10.4	7.5	33.5	5	13.8	0.61	44.4	372	336	384	346	A0A446TRS0	378	1	0	0	A0A446TRS0	342	1	0	0	58774.9	TRITD	Beta-amylase	58774.9	TRITD	Beta-amylase
705.941	5	3600000	7.9	MHANLPHDPCVDPVAPLQR	MHANLPHDPC(+Disulfide)VDPVAPLQR	EGLNMACENALPR	EGLNMAC(+Disulfide)EN(Deamidated)ALPR	FERRANTI_E_REP2_13LUGLIO23	47.706	2	31.1	13.3	7.9e-05	85	17.8	0.51	47.4	1	10.6	58	26.8	25	13.3	9.8	34.5	440	372	458	384	A0A446TRS0	449	1	0	0	A0A446TRS0	378	1	0	0	58774.9	TRITD	Beta-amylase	58774.9	TRITD	Beta-amylase
665.3	4	10000000	0.69	ASLNFTCAEMR	ASLN(Deamidated)FTC(+Disulfide)AEMR	EGLNMACENALPR	EGLNMAC(+Disulfide)ENALPR	FERRANTI_E_REP2_13LUGLIO23	49.194	2	20.9	7.9	0.001	72	7	34	26.9	7	6.5	49	25.3	12	13.9	0.19	49.4	336	372	346	384	A0A446TRS0	342	1	0	0	A0A446TRS0	378	1	0	0	58774.9	TRITD	Beta-amylase	58774.9	TRITD	Beta-amylase
670.92	5	5370000	5.8	MHANLPHDPCVDPVAPLQR	MHANLPHDPC(+Disulfide)VDPVAPLQR	ASLNFTCAEMR	ASLN(Deamidated)FTC(+Disulfide)AEMR	FERRANTI_E_REP2_13LUGLIO23	48.006	2	20.2	9	0.0072	66	10.6	6.5	36	3	4.8	396	18.1	194	9.6	13	32.9	440	336	458	346	A0A446TRS0	449	1	0	0	A0A446TRS0	342	1	0	0	58774.9	TRITD	Beta-amylase	58774.9	TRITD	Beta-amylase
726.344	4	5650000	-7.4	EGLNMACENALPR	EGLNMAC(+Disulfide)ENALPR	LSVDCNVVEPADVK	LSVDC(+Disulfide)NVVEPADVK	FERRANTI_E_REP2_13LUGLIO23	46.837	1	21.1	6.7	0.013	62	10.3	15	31.3	11	3	1696	10.7	1027	10.8	11	32.7	372	521	384	534	A0A446TRS0	378	1	0	0	Q5NKR2	525	1	1	0	58774.9	TRITD	Beta-amylase	66373	TRIMO	Starch synthase, chloroplastic/amyloplastic
929.981	2	1320000	1.5	LPPCLQGATVR	LPPC(+Disulfide)LQGATVR	DLSAACK	DLSAAC(+Disulfide)K	FERRANTI_E_REP2_13LUGLIO23	61.486	2	16.2	7.4	0.04	53	8.8	8.2	29.7	1	0.8	2627	4.7	657	7.4	23	25.3	26	685	36	691	A0A446TXB9	29	1	0	0	A0A3B6KJX5	690	1	0	0	67457.3	TRITD	Pyrophosphate--fructose 6-phosphate 1-phosphotransferase subunit alpha	88347.4	WHEAT	HATPase_c domain-containing protein
946.781	6	17700000	-2.3	FVSTHDVGYWANSFLQDLARTCQDHNKR	FVSTHDVGYWANSFLQDLARTC(+Disulfide)QDHNKR	FEEARKFGCTEFVNPKDHSK	FEEARKFGC(+Disulfide)TEFVN(Deamidated)PKDHSK	FERRANTI_E_REP2_13LUGLIO23	44.662	1	19.4	9.2	0.0022	72	10	2.3	42.1	2	1.8	977	15.8	1763	9.4	3.6	40.2	518	230	545	249	A0A446U9D3	539	1	0	0	A0A3B6ING4	238	1	0	0	97688.4	TRITD	Trehalose 6-phosphate phosphatase	40831.6	WHEAT	Alcohol dehydrogenase ADH1D
1059.28	4	3220000	-5	CRSVAVSQVARQYEQTVVPPK	C(+Disulfide)RSVAVSQVARQYEQTVVPPK	ANGAGARCCAAKGPGYATPR	ANGAGARCC(+Disulfide)AAKGPGYATPR	FERRANTI_E_REP2_13LUGLIO23	49.565	1	17.6	9.2	0.0035	70	6.3	36	30	16	3	538	18.2	591	11.3	0.61	47.7	76	16	96	35	A3RF26	76	1	0	0	W5D4W6	24	1	0	0	32042.5	WHEAT	Truncated high molecular weight glutenin subunit 1By9	54232.8	WHEAT	Methanethiol oxidase
905.462	3	29500000	1.8	CYVDTLLELR	C(+Disulfide)YVDTLLELR	CHFVAIDIFNGKK	C(+Disulfide)HFVAIDIFN(Deamidated)GKK	FERRANTI_E_REP2_13LUGLIO23	70.302	2	16.1	8.6	0.025	58	6.5	28	28	8	2.2	640	14.4	403	9.6	2.9	37.9	205	59	214	71	M8A6N8	205	1	0	0	Q3S4H9	59	1	0	0	70076.1	TRIUA	Cytochrome P450 89A2	17381.8	WHEAT	Eukaryotic translation initiation factor 5A
800.885	4	2460000	2.2	HVDDNADITLSCAPVGESR	HVDDNADITLSC(+Disulfide)APVGESR	ATPAVPIGGCYR	ATPAVPIGGC(+Disulfide)YR	FERRANTI_E_REP2_13LUGLIO23	42.899	2	27.6	11	8.6e-05	84	16.6	0.12	52.8	1	11.1	4.7	37.1	3	11	5	36.8	232	111	250	122	P12299	243	1	0	0	P12299	120	1	0	0	57809.2	WHEAT	Glucose-1-phosphate adenylyltransferase large subunit, chloroplastic/amyloplastic	57809.2	WHEAT	Glucose-1-phosphate adenylyltransferase large subunit, chloroplastic/amyloplastic
983.798	3	2120000	-2.2	GPAATGAQCVLTSDASPADTLVLR	GPAATGAQC(+Disulfide)VLTSDASPADTLVLR	MCNGGR	MC(+Disulfide)N(Deamidated)GGR	FERRANTI_E_REP2_13LUGLIO23	47.465	1	22.6	6.2	0.00025	79	16.4	0.022	59.7	1	1.3	1197	12.4	722	6.2	35	27.7	54	48	77	53	P12299	62	1	0	0	P12299	49	1	0	0	57809.2	WHEAT	Glucose-1-phosphate adenylyltransferase large subunit, chloroplastic/amyloplastic	57809.2	WHEAT	Glucose-1-phosphate adenylyltransferase large subunit, chloroplastic/amyloplastic
325.506	6	5660000	0.83	ACISPVR	AC(+Disulfide)ISPVR	DLKSANCLVNK	DLKSAN(Deamidated)C(+Disulfide)LVNK	FERRANTI_E_REP2_13LUGLIO23	4.153	2	16	4.9	0.048	53	8.5	15	27.7	15	2.9	1060	9.1	839	7.5	32	24.4	16	628	22	638	P12299	17	1	0	0	A0A077RTK0	634	1	0	0	57809.2	WHEAT	Glucose-1-phosphate adenylyltransferase large subunit, chloroplastic/amyloplastic	84470.6	WHEAT	Protein kinase domain-containing protein
912.473	3	2480000	7.4	QVCGSSKLELAQYR	Q(Deamidated)VC(+Disulfide)GSSKLELAQYR	LPPCLQGATVR	LPPC(+Disulfide)LQ(Deamidated)GATVR	FERRANTI_E_REP2_13LUGLIO23	39.964	2	17.8	7.7	0.0052	65	8.9	2.3	38.9	6	4	66	24.3	35	8.9	2.3	38.9	388	26	401	36	P12862	390	1	0	0	A0A446TXB9	29	1	0	0	55264.7	WHEAT	ATP synthase subunit alpha, mitochondrial	67457.3	TRITD	Pyrophosphate--fructose 6-phosphate 1-phosphotransferase subunit alpha
766.56	5	4420000	3.2	CPLFVSQEADGQR	C(+Disulfide)PLFVSQEADGQR	AYTTCVQSTEWHIDSELVSGR	AYTTC(+Disulfide)VQSTEWHIDSELVSGR	FERRANTI_E_REP2_13LUGLIO23	53.826	1	19.5	1.6	0.00063	77	16.7	0.009	65.4	3	4.9	694	16.6	612	6	243	21.1	42	85	54	105	P16347	42	1	0	0	P16347	89	1	0	0	19633.2	WHEAT	Endogenous alpha-amylase/subtilisin inhibitor	19633.2	WHEAT	Endogenous alpha-amylase/subtilisin inhibitor
1073.76	4	2890000	0.77	NMITGTSQADCAVLIIDSTTGGFEAGISK	NMITGTSQADC(+Disulfide)AVLIIDSTTGGFEAGISK	YYCTVIDAPGHR	YYC(+Disulfide)TVIDAPGHR	FERRANTI_E_REP2_13LUGLIO23	63.196	1	31.5	13.4	8.8e-06	96	18.1	0.05	58.6	1	7	64	27.5	98	13.4	1	45.5	101	85	129	96	Q03033	111	1	0	0	Q03033	87	1	0	0	49169.4	WHEAT	Elongation factor 1-alpha	49169.4	WHEAT	Elongation factor 1-alpha
722.335	3	1930000	-5.5	CGQCKGEKVVHEK	CGQ(Deamidated)C(+Disulfide)KGEKVVHEK	SCSRGGR	SC(+Disulfide)SRGGR	FERRANTI_E_REP2_13LUGLIO23	35.717	1	17.2	7.6	0.046	54	7.6	44	23.9	16	2.5	1715	8.1	807	9.6	11	30.2	208	241	220	247	Q0PMD7	211	1	0	0	A0A3B6KNF4	242	1	0	0	46753.1	WHEAT	J-domain protein	56241.9	WHEAT	Uncharacterized protein
672.967	3	3730000	0.45	GCSGESTAEQR	GC(+Disulfide)SGESTAEQR	QGQVLCHK	Q(Gln->pyro-Glu)GQVLC(+Disulfide)HK	FERRANTI_E_REP2_13LUGLIO23	19.953	1	28.1	10.8	2.5e-06	96	16.9	0.0099	59.8	4	4.8	76	20.9	33	11.2	0.67	41.5	123	167	133	174	Q0Q5D9	124	1	0	0	Q0Q5D9	172	1	0	0	24550.7	WHEAT	Globulin 1	24550.7	WHEAT	Globulin 1
509.233	4	1530000	-0.85	GCSGESTAEQR	GC(+Disulfide)SGESTAEQR	QGQVLCHK	QGQVLC(+Disulfide)HK	FERRANTI_E_REP2_13LUGLIO23	9.278	2	30.9	6.8	0.00053	73	24.1	0.017	57.6	2	2.8	831	10.6	697	6.8	109	19.4	123	167	133	174	Q0Q5D9	124	1	0	0	Q0Q5D9	172	1	0	0	24550.7	WHEAT	Globulin 1	24550.7	WHEAT	Globulin 1
394.179	3	1750000	1.2	LADAQCR	LADAQC(+Disulfide)R	CER	C(+Disulfide)ER	FERRANTI_E_REP2_13LUGLIO23	4.118	1	17	1.2	0.0028	59	15.8	0.0062	55.7	1	-2.7	1471	1.9	907	1.2	108	13.3	28	474	34	476	Q0Q5D9	33	1	0	0	A0A3B6B0K1	474	1	1	2	24550.7	WHEAT	Globulin 1	59019.7	WHEAT	Uncharacterized protein
394.178	3	3600000	1	LADAQCR	LADAQC(+Disulfide)R	CER	C(+Disulfide)ER	FERRANTI_E_REP2_13LUGLIO23	3.357	1	15.7	1.3	0.0063	56	14.4	0.014	52	1	-2.7	843	4.3	846	1.3	65	15.5	28	474	34	476	Q0Q5D9	33	1	0	0	A0A3B6B0K1	474	1	1	2	24550.7	WHEAT	Globulin 1	59019.7	WHEAT	Uncharacterized protein
899.973	2	26000000	-1.7	QLSQIAPQCR	QLSQIAPQC(+Disulfide)R	PICIGR	PIC(+Disulfide)IGR	FERRANTI_E_REP2_13LUGLIO23	42.355	1	18.1	3.7	0.014	57	12.2	0.39	42.6	2	-2.2	1400	7	810	2.8	82	19.4	88	129	97	134	Q10464	96	1	0	0	A0A3B6EHG7	131	1	0	0	16792.6	WHEAT	Puroindoline-B	45870.9	WHEAT	Isocitrate dehydrogenase [NADP]
711.625	4	3210000	2.5	AAGVNLYCGPVAHK	AAGVNLYC(+Disulfide)GPVAHK	FSLLCQAALEVPR	FSLLC(+Disulfide)QAALEVPR	FERRANTI_E_REP2_13LUGLIO23	64.369	1	17.8	5.2	0.0089	63	8.2	14	31.3	9	2.8	912	13.2	584	9.6	4.9	35.9	570	193	583	205	Q53UC8	577	1	0	0	Q5NKR2	197	1	1	0	77583.7	WHEAT	Delta-1-pyrroline-5-carboxylate synthase	66373	TRIMO	Starch synthase, chloroplastic/amyloplastic
746.043	3	1550000	-5.7	FSLLCQAALEVPR	FSLLC(+Disulfide)Q(Deamidated)AALEVPR	GCCVGPKK	GC(+Disulfide)CVGPKK	FERRANTI_E_REP2_13LUGLIO23	51.142	1	17.4	7.5	0.042	54	6	146	19.1	24	3.6	813	11.6	239	11.4	3.1	35.8	193	331	205	338	Q5NKR2	197	1	1	0	A0A446R3M0	332	1	0	0	66373	TRIMO	Starch synthase, chloroplastic/amyloplastic	44704.6	TRITD	Uncharacterized protein
425.707	4	5150000	-5.1	ALCTGEK	ALC(+Disulfide)TGEK	TCTAYPAVR	TC(+Disulfide)TAYPAVR	FERRANTI_E_REP2_13LUGLIO23	17.096	2	18.3	9.3	0.025	54	5.2	138	16.5	53	5.1	147	16.2	62	13.1	0.77	39	97	135	103	143	Q7X7E8	99	1	1	0	A0A2X0SD86	136	1	0	0	24767.7	WHEAT	Peptidyl-prolyl cis-trans isomerase (Fragment)	43607.7	WHEAT	Uncharacterized protein
479.54	3	6910000	3.2	CGEEGHISR	C(+Disulfide)GEEGHISR	SCSR	SC(+Disulfide)SR	FERRANTI_E_REP2_13LUGLIO23	9.769	1	16.5	0	0.012	55	16.5	0.012	55.4	1	-1.8	2158	2.6	800	0	654	7.8	135	241	143	244	Q8LPA7	135	2	0	0	A0A3B6KNF4	242	1	0	0	21383.7	WHEAT	Cold shock protein-1	56241.9	WHEAT	Uncharacterized protein
576.766	4	9390000	-1.2	VIPDFMCQGGDFTR	VIPDFMC(+Disulfide)QGGDFTR	ALCTGEK	ALC(+Disulfide)TGEK	FERRANTI_E_REP2_13LUGLIO23	45.94	1	24.8	10	9.7e-05	81	14.8	0.16	49.1	3	5.3	174	18.6	146	10	5.4	33.7	63	38	76	44	Q93W25	69	1	0	0	Q93W25	40	1	1	0	18391.3	WHEAT	Peptidyl-prolyl cis-trans isomerase	18391.3	WHEAT	Peptidyl-prolyl cis-trans isomerase
1149.57	4	3690000	2.4	NPFVVCGSTYVPIYR	N(Deamidated)PFVVC(+Disulfide)GSTYVPIYR	QGQVLCHKRPQRQQGEGFSGEGAQQK	QGQVLC(+Disulfide)HKRPQRQQ(Deamidated)GEGFSGEGAQQK	FERRANTI_E_REP2_13LUGLIO23	50.888	2	16.9	7.1	0.014	64	3.2	354	20.3	569	2.5	594	18.1	989	13.7	0.15	54	472	167	486	192	Q9FVJ9	477	1	0	0	Q0Q5D9	172	1	0	0	58675.1	WHEAT	COP alpha homolog (Fragment)	24550.7	WHEAT	Globulin 1
503.284	3	1600000	6.1	RCLSMVVR	RC(+Disulfide)LSMVVR	ICAIK	IC(+Disulfide)AIK	FERRANTI_E_REP2_13LUGLIO23	67.759	1	15.2	7.1	0.0023	63	8.1	2.6	32.3	1	1.9	1266	5.5	411	7.1	7.2	28	63	287	70	291	Q9SLS9	64	1	0	0	A0A446RKF6	288	1	0	0	66454.1	TRIDC	Starch synthase, chloroplastic/amyloplastic	60226.6	TRITD	Uncharacterized protein
958.72	4	7760000	-0.71	ILPEATVVAEDVSGMPVLCR	ILPEATVVAEDVSGMPVLC(+Disulfide)R	CIAYAESHDQSIVGDK	C(+Disulfide)IAYAESHDQSIVGDK	FERRANTI_E_REP2_13LUGLIO23	58.419	1	45.6	21.2	8.2e-10	136	23.8	0.0027	70.7	4	12	9.1	35.4	14	18.7	0.09	55.4	462	532	481	547	Q9XGB1	480	1	0	0	Q9XGB1	532	1	0	0	93988.5	WHEAT	1,4-alpha-glucan branching enzyme	93988.5	WHEAT	1,4-alpha-glucan branching enzyme
652.8	4	2530000	-0.29	CIAYAESHDQSIVGDK	C(+Disulfide)IAYAESHDQSIVGDK	TCVAYYR	TC(+Disulfide)VAYYR	FERRANTI_E_REP2_13LUGLIO23	34.755	1	26.4	11.7	3.5e-05	87	14.1	0.34	46.8	2	5.8	168	19.9	96	12.3	1.3	40.9	532	758	547	764	Q9XGB1	532	1	0	0	Q9XGB1	759	1	0	0	93988.5	WHEAT	1,4-alpha-glucan branching enzyme	93988.5	WHEAT	1,4-alpha-glucan branching enzyme
721.873	4	7050000	2.9	ILPEATVVAEDVSGMPVLCR	ILPEATVVAEDVSGMPVLC(+Disulfide)R	VGCDLPGK	VGC(+Disulfide)DLPGK	FERRANTI_E_REP2_13LUGLIO23	58.814	1	17.8	4.9	0.016	61	11.3	2.9	38.3	2	5.4	330	17.8	219	9.6	11	32.4	462	697	481	704	Q9XGB1	480	1	0	0	Q9XGB1	699	1	0	0	93988.5	WHEAT	1,4-alpha-glucan branching enzyme	93988.5	WHEAT	1,4-alpha-glucan branching enzyme
539.993	4	3720000	-0.16	EGNNWSYDKCR	EGNNWSYDKC(+Disulfide)R	VGCDLPGK	VGC(+Disulfide)DLPGK	FERRANTI_E_REP2_13LUGLIO23	29.317	1	15.2	10	0.028	56	4.7	79	21.4	4	2.5	419	14.2	87	10.5	0.98	40.4	613	697	623	704	Q9XGB1	622	1	0	0	Q9XGB1	699	1	0	0	93988.5	WHEAT	1,4-alpha-glucan branching enzyme	93988.5	WHEAT	1,4-alpha-glucan branching enzyme
818.429	2	2090000	-2.4	SIECSIIDK	SIEC(+Disulfide)SIIDK	PKKCR	PKKC(+Disulfide)R	FERRANTI_E_REP2_13LUGLIO23	38.657	2	16.6	6.8	0.043	51	5.7	218	14.1	52	3.1	1673	5.2	602	10.9	3.7	31.8	1778	18	1786	22	S5YTU4	1781	1	0	0	A0A3B6ISY7	21	1	0	0	235177	TRITU	NADH-dependent glutamate synthase	68127.3	WHEAT	Uncharacterized protein
539.014	4	19800000	-7.1	YLHEALKCNKR	YLHEALKC(+Disulfide)N(Deamidated)KR	SVADSCAK	SVADSC(+Disulfide)AK	FERRANTI_E_REP2_13LUGLIO23	33.197	1	16.8	1.7	0.0038	65	3.6	155	18.5	117	2.3	440	13.9	271	10.1	0.83	41.2	913	280	923	287	T1MG66	920	1	0	0	S4VQP9	285	1	0	0	176212	TRIUA	Uncharacterized protein	58048.2	WHEAT	CCT-theta
529.593	3	454647	-4.6	RYCWKLK	RYC(+Disulfide)WKLK	CWER	C(+Disulfide)WER	FERRANTI_E_REP2_13LUGLIO23	10.001	1	16.2	3.4	0.023	53	6.8	39	21.2	58	4.9	176	14.7	274	9.4	5	30.1	701	153	707	156	T1MG66	703	1	0	0	A0A3B6NM79	153	1	0	0	176212	TRIUA	Uncharacterized protein	54110	WHEAT	Endoglucanase
1119.22	3	1340000	0.42	TNEAAGTYAQACIAVAK	TN(Deamidated)EAAGTYAQAC(+Disulfide)IAVAK	DRICKLVQSGADSGAR	DRIC(+Disulfide)KLVQSGADSGAR	FERRANTI_E_REP2_13LUGLIO23	62.389	2	15.4	5.3	0.026	60	5.5	75	25.4	46	4.5	168	21.9	83	9.9	2.2	40.7	90	366	106	381	T1N7I1	101	1	0	0	A0A2X0SBA1	369	1	0	0	20141.8	TRIUA	Lipase_GDSL domain-containing protein	57185.9	WHEAT	Methylmalonate-semialdehyde dehydrogenase (CoA acylating)
417.541	3	3380000	7.8	CSQVPR	C(+Disulfide)SQVPR	LGSCGK	LGSC(+Disulfide)GK	FERRANTI_E_REP2_13LUGLIO23	53.292	1	18	8.4	0.015	53	7.4	84	15.1	19	7.1	107	14	39	10.6	6.1	26.4	715	187	720	192	T1NNV6	715	1	0	0	Q9ARG8	190	1	0	0	91847.8	TRIUA	Conserved oligomeric Golgi complex subunit 1	47224.2	WHEAT	Sucrose-phosphate phosphatase
503.223	3	421422	1	MAASCR	M(Oxidation)AASC(+Disulfide)R	MFEACKK	MFEAC(+Disulfide)KK	FERRANTI_E_REP2_13LUGLIO23	5.131	1	18.8	7.6	6.1e-05	79	6.3	5.8	28.9	20	6.3	5.8	28.9	28	12.5	0.02	53.6	1	200	6	206	W5C4B7	5	1	0	0	A0A3B5Z0D1	204	1	0	0	34327.9	WHEAT	Succinate--CoA ligase [ADP-forming] subunit alpha, mitochondrial	35944.5	WHEAT	Aldo_ket_red domain-containing protein
798.084	3	2020000	-4.5	AIGVANFSCKK	AIGVANFSC(+Disulfide)KK	IQSVIDAGVCPR	IQSVIDAGVC(+Disulfide)PR	FERRANTI_E_REP2_13LUGLIO23	66.181	1	19.1	5.6	0.014	60	9.4	23	27.8	9	3.9	1541	9.5	497	9.7	18	28.7	154	274	164	285	W5DYE3	162	1	0	0	W5D2J1	283	1	0	0	35198.6	WHEAT	Deoxymugineic acid synthase 1-A	57317.7	WHEAT	Importin subunit alpha
576.547	4	7520000	-5.8	IVPSSCRAMIGQVAGGGR	IVPSSC(+Disulfide)RAMIGQVAGGGR	LCSPK	LC(+Disulfide)SPK	FERRANTI_E_REP2_13LUGLIO23	41.03	2	16.2	4.8	0.037	55	8.4	12	30.1	10	2.9	744	12.3	730	7.8	19	28.1	157	8	174	12	W5ECL2	162	1	0	0	A0A3B6IW73	9	1	0	0	28191.6	WHEAT	Ribosomal_L2_C domain-containing protein	40787.9	WHEAT	Anthranilate phosphoribosyltransferase
899.191	4	4580000	-7.7	IVPSSCRAMIGQVAGGGRTEK	IVPSSC(+Disulfide)RAMIGQ(Deamidated)VAGGGRTEK	FQGCDILLGPEMR	FQGC(+Disulfide)DILLGPEMR	FERRANTI_E_REP2_13LUGLIO23	55.891	1	18.6	4.2	0.047	58	7	227	21	170	5.7	585	16.9	442	11.6	7.9	35.6	157	984	177	996	W5ECL2	162	1	0	0	A0A3B6EGA8	987	1	0	0	28191.6	WHEAT	Ribosomal_L2_C domain-containing protein	127566	WHEAT	Carbamoyl-phosphate synthase (glutamine-hydrolyzing)
552.508	4	1550000	0.93	PMCYKAYGSGK	PMC(+Disulfide)YKAYGSGK	CTFPVPNAR	C(+Disulfide)TFPVPN(Deamidated)AR	FERRANTI_E_REP2_13LUGLIO23	66.774	1	15.4	7.3	0.0091	61	6.5	62	22.7	22	5.2	224	17.1	100	8.9	5.7	33	90	400	100	408	W5F459	92	1	0	0	A0A077RU76	400	1	0	0	50679.7	WHEAT	Protein-synthesizing GTPase	65311.5	WHEAT	Uncharacterized protein
375.526	6	7810000	-6	RSIHDALCVAR	RSIHDALC(+Disulfide)VAR	AIGVANFSCK	AIGVAN(Deamidated)FSC(+Disulfide)K	FERRANTI_E_REP2_13LUGLIO23	22.244	2	15.1	2.3	0.013	60	6.6	63	22.8	26	5.2	254	16.7	104	8.5	9.4	31	396	154	406	163	W5HBZ2	403	1	0	0	W5DYE3	162	1	0	0	58843.4	WHEAT	Uncharacterized protein	35198.6	WHEAT	Deoxymugineic acid synthase 1-A
691.328	2	2030000	-4.9	SAKACGK	SAKAC(+Disulfide)GK	LEAECR	LEAEC(+Disulfide)R	FERRANTI_E_REP2_13LUGLIO23	32.211	2	15.3	6.2	0.02	53	1	331	10.3	115	0.7	406	9.4	141	14.3	0.039	49.6	14	438	20	443	W5HTZ1	18	1	0	0	A0A1D6C057	442	1	0	0	19704.9	WHEAT	Uncharacterized protein	148479	WHEAT	Fructose-1,6-bisphosphate aldolase 19
615.72	5	6800000	-3.6	CDVIVINTPLTEK	C(+Disulfide)DVIVINTPLTEK	LKPFNCNLLYHDR	LKPFNC(+Disulfide)NLLYHDR	FERRANTI_E_REP2_13LUGLIO23	54.32	2	25.6	10.8	0.00067	75	12.9	2.7	39.1	3	4.7	591	15.7	369	12.1	4.6	36.8	247	209	259	221	W5IA32	247	1	0	0	W5IA32	214	1	0	0	41380.8	WHEAT	Formate dehydrogenase, mitochondrial	41380.8	WHEAT	Formate dehydrogenase, mitochondrial
615.721	5	3220000	-1.1	LKPFNCNLLYHDR	LKPFNC(+Disulfide)NLLYHDR	CDVIVINTPLTEK	C(+Disulfide)DVIVINTPLTEK	FERRANTI_E_REP2_13LUGLIO23	55.144	1	19.4	10.1	0.0034	68	7.8	21	30.3	13	7.5	26	29.3	20	11.6	1.2	42.7	209	247	221	259	W5IA32	214	1	0	0	W5IA32	247	1	0	0	41380.8	WHEAT	Formate dehydrogenase, mitochondrial	41380.8	WHEAT	Formate dehydrogenase, mitochondrial

[truncated: 6 more sheets: F1, F2, H1, H2, L1, L2]
